# Supplementary material for: The small GTPase Rho5—Yet another player in yeast glucose signaling
Source: PLoS Genet. 2025 Sep 9;21(9):e1011858. doi: 10.1371/journal.pgen.1011858 (PMC12440216; doi:10.1371/journal.pgen.1011858)
Supplement: S1 Table — Three biological replicas were recorded with strains and growth conditions explained in the legend of Fig 2 and in the Material and Methods section. For a quick reference, genes have been ordered according to the log2-Fold Change (column D). Gene names are given in column B, statistical significance of changes (p-value) in column G and protein functions according to the Saccharomyces Genome Database (SGD; https://www.yeastgenome.org; last accessed on July 3, 2025) in column L. (CSV) [file pgen.1011858.s007.csv]

Accession;GeneName;baseMean;log2FoldChange;lfcSE;stat;pvalue;padj;status;control;comparison;description
YNL180C;RHO5;410.9542295;-12.20977251;1.197952883;-10.19219761;2.15E-24;4.26E-21;OK;821.7349891;0.173469854;"Non-essential small GTPase of the Rho/Rac family of Ras-like proteins; regulated by phosphorylation and ubiquitination; likely involved in protein kinase C (Pkc1p)-dependent signal transduction pathway that controls cell integrity; necessary for oxidant and ramped heat stress-induced cell …
YPR137C-B;YPR137C-B;9.692310373;-6.792593539;1.867216817;-3.637817245;0.000274958;0.012681104;OK;19.21132697;0.173293774;"Retrotransposon TYA Gag and TYB Pol genes; transcribed/translated as one unit; polyprotein is processed to make a nucleocapsid-like protein (Gag)	reverse transcriptase (RT)	protease (PR)	and integrase (IN); similar to retroviral genes"
YOL156W;HXT11;8.657384543;-6.645459064;1.396896798;-4.757301379;1.96E-06;0.000233515;OK;17.14352421;0.171244879;"Hexose transporter; capable of transporting a broad range of substrates including: glucose	fructose	mannose and galactose; polyol transporter that supports the growth on and uptake of xylitol with low affinity when overexpressed in a strain deleted for hexose family members; nearly identical in sequence to Hxt9p; has similarity to major facilitator superfamily (MFS) transporters; involved in pleiotropic drug resistance"
YBR219C;YBR219C;8.062175409;-6.536700458;3.912732309;-1.670622967;0.094796173;0.402881072;OK;15.95252574;0.171825076;"Putative protein of unknown function; YBR219C is not an essential gene"
YFR009W-A;YFR009W-A;7.601479671;-6.451652863;3.913094283;-1.648734325;0.099202075;0.412133068;OK;15.03122649;0.171732853;"Dubious open reading frame; unlikely to encode a functional protein	based on available experimental and comparative sequence data; completely overlaps the verified gene YFR009W; identified by expression profiling and mass spectrometry"
ENSRNA049652627;snR31;5.528348852;-5.987944996;2.987124368;-2.004585099;0.045007421;0.290813423;OK;10.88518948;0.171508219;
RDN18-1;RDN18-1;3.512261609;-5.324631826;1.626173027;-3.27433289;0.001059118;0.035263694;OK;6.853506359;0.171016859;
ENSRNA049652615;snR35;2.614715562;-4.905823979;2.359632301;-2.079062902;0.037611569;0.267897389;OK;5.060619061;0.168812062;
YPR204C-A;YPR204C-A;1.58510797;-4.20697844;2.560451217;-1.643061353;0.10037024;NaN;Low;3.007375967;0.162839974;"Protein of unknown function; identified by gene-trapping	microarray-based expression analysis	and genome-wide homology searching"
snR7-L;snR7-L;1.074936355;-3.652763726;2.809742387;-1.3000351;0.193588939;NaN;Low;1.991530901;0.158341808;
YNL324W;YNL324W;2.124429126;-3.523717238;1.712767992;-2.057323149;0.039655152;0.276656284;OK;3.908983249;0.339875003;"Dubious open reading frame; unlikely to encode a functional protein	based on available experimental and comparative sequence data"
YGL007W;BRP1;1.887615255;-3.367106574;1.859789396;-1.810477348;0.070221794;NaN;Low;3.441673838;0.333556673;"Putative protein of unknown function; located in the upstream region of PMA1; conserved among S. cerevisiae strains; mediates the cycloheximide-induced degradation of ubiquitinated Agp2p	a regulator of high affinity polyamine and carnitine transport; null mutant is polyamine resistant due to downregulation of PMA1"
YKL131W;YKL131W;0.887569197;-3.350021702;3.021497904;-1.108728786;0.2675472;NaN;Low;1.61659631;0.158542085;"Dubious open reading frame; unlikely to encode a functional protein	based on available experimental and comparative sequence data"
YMR254C;YMR254C;0.797911408;-3.213352195;3.169156376;-1.01394561;0.310608706;NaN;Low;1.44051207;0.155310745;"Putative protein of unknown function; conserved across S. cerevisiae strains"
YJR158W;HXT16;0.791815381;-3.209315484;3.083321926;-1.040862927;0.29793917;NaN;Low;1.429116874;0.154513888;"Putative transmembrane polyol transporter; supports growth on and uptake of sorbitol with moderate affinity and mannitol with lower affinity when overexpressed in a strain deleted for hexose family members; minor hexose transport activity when overexpressed in a similar strain; similarity t…
YHL045W;YHL045W;1.680868423;-3.172826766;1.839486756;-1.724843495;0.084555681;NaN;Low;3.026171219;0.335565628;"Peroxisomal protein of unknown function; last 10 C-terminal amino acids contains a novel PTS1 motif	both necessary and sufficient for Pex5p-dependent peroxisomal targeting; also localizes to the nucleus; PXP3 is not an essential gene"
YIL177C;YIL177C;19.9386838;-3.14919689;1.091110386;-2.886231247;0.003898856;0.08112619;OK;35.83776877;4.039598823;Putative Y' element ATP-dependent helicase
YDR316W-B;YDR316W-B;21.57013628;-3.127634709;2.533180961;-1.23466691;0.216954496;0.560246856;OK;38.71109041;4.429182158;"Retrotransposon TYA Gag and TYB Pol genes; transcribed/translated as one unit; polyprotein is processed to make a nucleocapsid-like protein (Gag)	reverse transcriptase (RT)	protease (PR)	and integrase (IN); similar to retroviral genes"
YNL120C;YNL120C;0.74017823;-3.087206017;3.256304102;-0.948070549;0.34309354;NaN;Low;1.324504643;0.155851817;"Dubious open reading frame; unlikely to encode a functional protein	based on available experimental and comparative sequence data; deletion enhances replication of Brome mosaic virus in S. cerevisiae	but likely due to effects on the overlapping gene"
YLR157C-B;YLR157C-B;620.6309294;-3.079845813;1.167504466;-2.637973474;0.008340311;0.129929812;OK;1109.984199;131.2776594;"Retrotransposon TYA Gag and TYB Pol genes; transcribed/translated as one unit; polyprotein is processed to make a nucleocapsid-like protein (Gag)	reverse transcriptase (RT)	protease (PR)	and integrase (IN); similar to retroviral genes"
YAR060C;YAR060C;1.447412313;-2.991966669;2.288975928;-1.307120198;0.191171892;NaN;Low;2.571581976;0.323242651;"Dubious open reading frame; unlikely to encode a functional protein	based on available experimental and comparative sequence data; YAR060C has a paralog	YHR212C	that arose from a segmental duplication"
YNL266W;YNL266W;0.691043606;-2.965572068;3.976919793;-0.74569572;0.455851245;NaN;Low;1.225234168;0.156853045;"Dubious open reading frame; unlikely to encode a functional protein	based on available experimental and comparative sequence data; partially overlaps the verified ORF IST1/YNL265C"
YJL170C;ASG7;2.422133369;-2.784664225;1.539520856;-1.808786295;0.07048421;0.358505586;OK;4.230350782;0.613915956;"Protein that regulates signaling from G protein beta subunit Ste4p; contributes to relocalization of Ste4p within the cell; specific to a-cells and induced by alpha-factor"
YGL015C;YGL015C;1.35183274;-2.7502527;1.968184852;-1.397354876;0.162306881;NaN;Low;2.353828119;0.349837361;"Formin inhibitor; inhibits Bnr1p-mediated actin filament nucleation but not elongation during vegetative growth; performs distinct but overlapping roles with Hof1p to control actin cable assembly and polarized secretion; spatially focuses Bni1p at mating projection tips	and with Bud6p organizes Bni1p into clusters that nucleate actin assembly during mating projection formation; bnr1 bil2 double mutants are inviable; localizes to the cytosol	secretory vesicles and sites of polarized growth"
YLR342W-A;YLR342W-A;0.568037028;-2.69978453;3.495244864;-0.772416422;0.439867831;NaN;Low;0.984537885;0.15153617;Putative protein of unknown function
YLR445W;GMC2;0.567328904;-2.69796798;3.496191689;-0.771687659;0.440299442;NaN;Low;0.98314532;0.151512487;"Protein involved in meiotic crossing over; component of the Synaptonemal Complex (SC) along with Ecm11p; required for the efficient loading of the SC transverse filament protein	Zip1p; promotes SUMOylation of Ecm11p; mutants are delayed in meiotic nuclear division and are defective in synaptonemal complex assembly; transcription is regulated by Ume6p and induced in response to alpha factor; also detected in peroxisomes"
ENSRNA049652227;U6;0.51282186;-2.561960112;3.573193684;-0.71699447;0.473377509;NaN;Low;0.877109367;0.148534353;
YLR121C;YPS3;159.6269929;-2.545183648;0.275955569;-9.223164638;2.88E-20;4.29E-17;OK;272.5577464;46.69623943;"Aspartic protease; member of the yapsin family of proteases involved in cell wall growth and maintenance; attached to the plasma membrane via a glycosylphosphatidylinositol (GPI) anchor"
YGR219W;YGR219W;1.108236101;-2.521607898;2.416555604;-1.043471913;0.296729783;NaN;Low;1.887726904;0.328745299;"Dubious open reading frame; unlikely to encode a functional protein	based on available experimental and comparative sequence data; partially overlaps the verified ORF MRPL9/YGR220C"
YJL064W;YJL064W;0.480890988;-2.490204153;3.627044907;-0.68656557;0.492356531;NaN;Low;0.816466399;0.145315577;"Dubious open reading frame; unlikely to encode a functional protein	based on available experimental and comparative sequence data; completely overlaps the verified gene YJL065C/DLS1"
YFR032C-B;YFR032C-B;0.460695738;-2.367060797;4.012366834;-0.589941273;0.555230022;NaN;Low;0.771787989;0.149603486;"Mitochondrial protein of unknown function; identified by gene-trapping	microarray-based expression analysis	and genome-wide homology searching"
YJR128W;YJR128W;0.460695738;-2.367060797;4.012366834;-0.589941273;0.555230022;NaN;Low;0.771787989;0.149603486;"Putative protein of unknown function; conserved among S. cerevisiae strains; partially overlaps the verified ORF RSF2"
YKL102C;YKL102C;0.460695738;-2.367060797;4.012366834;-0.589941273;0.555230022;NaN;Low;0.771787989;0.149603486;"Putative protein of unknown function; conserved across S. cerevisiae strains; deletion confers sensitivity to citric acid; predicted protein would include a thiol-disulfide oxidoreductase active site"
YOR316C-A;YOR316C-A;1.684495365;-2.35135714;2.14071065;-1.098400262;0.272029748;NaN;Low;2.816972333;0.552018397;"Putative protein of unknown function; identified by fungal homology and RT-PCR"
YOR248W;YOR248W;168.7054546;-2.339572014;0.821569273;-2.847686848;0.004403823;0.088324478;OK;281.7465458;55.66436345;"Dubious open reading frame; unlikely to encode a functional protein	based on available experimental and comparative sequence data"
YOR218C;YOR218C;0.426704172;-2.332991519;4.014846254;-0.581091123;0.561179041;NaN;Low;0.712080247;0.141328097;"Dubious open reading frame; unlikely to encode a functional protein	based on available experimental and comparative sequence data; open reading frame overlaps the verified gene RFC1/YOR217W"
YKL097C;YKL097C;0.958967666;-2.290706373;2.423058015;-0.945378261;0.344465796;NaN;Low;1.59247299;0.325462342;"Putative protein of unknown function; conserved across S. cerevisiae strains; not conserved in closely related Saccharomyces species"
YPL044C;YPL044C;3.276649869;-2.27705321;1.432469726;-1.589599535;0.111925102;0.432229904;OK;5.432477758;1.120821979;"Dubious open reading frame; unlikely to encode a functional protein	based on available experimental and comparative sequence data; partially overlaps the verified gene NOP4/YPL043W"
YOL099C;YOL099C;0.958982253;-2.210208307;2.492370425;-0.886789654;0.375192159;NaN;Low;1.577139719;0.340824787;"Dubious open reading frame; unlikely to encode a functional protein	based on available experimental and comparative sequence data; partially overlaps verified gene PKH2/YOL100W; may interact with ribosomes"
YLL053C;YLL053C;51.6965072;-2.197959527;0.634718769;-3.462887241;0.000534412;0.020517985;OK;84.89131872;18.50169567;"Putative protein; in the Sigma 1278B strain background YLL053C is contiguous with AQY2 which encodes an aquaporin"
YML099W-A;YML099W-A;0.398760298;-2.177659374;3.909248722;-0.557053165;0.577491105;NaN;Low;0.6531518;0.144368796;"Dubious open reading frame; unlikely to encode a functional protein	based on available experimental and comparative sequence data; partially overlaps the verified ORF ARG81/YML099C"
YPL038W-A;YPL038W-A;0.398463516;-2.176919496;3.909933181;-0.556766419;0.57768703;NaN;Low;0.652605082;0.144321949;"Putative protein of unknown function; identified by fungal homology and RT-PCR"
ENSRNA049651617;snR43;5.567963249;-2.169871875;1.202384074;-1.80464123;0.071130842;0.359732103;OK;9.111151586;2.024774912;
YJR048W;CYC1;174.2216297;-2.1367079;0.294176933;-7.263342783;3.78E-13;3.75E-10;OK;283.8877293;64.55553003;"Cytochrome c	isoform 1; also known as iso-1-cytochrome c; electron carrier of mitochondrial intermembrane space that transfers electrons from ubiquinone-cytochrome c oxidoreductase to cytochrome c oxidase during cellular respiration; CYC1 has a paralog	CYC7	that arose from the whole genome duplication; human homolog CYC1 can complement yeast null mutant; mutations in human CYC1 cause insulin-responsive hyperglycemia"
YHR063W-A;YHR063W-A;0.921262748;-2.11757064;2.550309002;-0.830319243;0.406358311;NaN;Low;1.497459086;0.345066409;"Dubious open reading frame; unlikely to encode a functional protein	based on available experimental and comparative sequence data; almost completely overlaps ORF SSZ1/YHR064C"
YHL002C-A;YHL002C-A;0.373203888;-2.088939951;3.973152528;-0.525763845;0.599052298;NaN;Low;0.604352666;0.142055109;"Dubious open reading frame; unlikely to encode a functional protein	based on available experimental and comparative sequence data; overlaps ORF HSE1/YHL002W"
ENSRNA049652644;snR81;0.372582593;-2.087248676;3.974752018;-0.525126767;0.59949507;NaN;Low;0.603211902;0.141953283;
snR33;snR33;14.70242327;-2.0642235;1.397601559;-1.476975671;0.139682159;0.473752885;OK;23.73052275;5.674323789;
YAL059C-A;YAL059C-A;0.891831759;-2.055148699;2.138542814;-0.961004234;0.336550039;NaN;Low;1.437715048;0.34594847;"Dubious open reading frame; unlikely to encode a functional protein	based on available experimental and comparative sequence data; partially overlaps verified gene ECM1/YAL059W"
YBL113C;YBL113C;1597.15796;-2.035792924;0.311132383;-6.543172736;6.02E-11;4.48E-08;OK;2568.038452;626.2774681;Helicase-like protein encoded within the telomeric Y' element
YBL006W-A;YBL006W-A;0.337689159;-1.978259134;4.043686267;-0.489221716;0.624684737;NaN;Low;0.538666859;0.136711459;"Dubious open reading frame; unlikely to encode a functional protein	based on available experimental and comparative sequence data; completely overlaps the verified gene LDB7/YBL006C"
YDL062W;YDL062W;0.337689159;-1.978259134;4.043686267;-0.489221716;0.624684737;NaN;Low;0.538666859;0.136711459;"Dubious open reading frame; unlikely to encode a functional protein	based on available experimental and comparative sequence data; partially overlaps uncharacterized ORF YDL063C; YDL062W is not essential"
YHR213W;YHR213W;0.337689159;-1.978259134;4.043686267;-0.489221716;0.624684737;NaN;Low;0.538666859;0.136711459;"Pseudogenic fragment with similarity to flocculins; YHR213W has a paralog	YAR062W	that arose from a segmental duplication"
YLR322W;VPS65;0.337689159;-1.978259134;4.043686267;-0.489221716;0.624684737;NaN;Low;0.538666859;0.136711459;"Dubious open reading frame; unlikely to encode a functional protein	based on available experimental and comparative sequence data; not conserved in closely related Saccharomyces species; 75% of ORF overlaps the verified gene SFH1; deletion causes a vacuolar protein sorting defect and blocks anaerobic growth"
YML100W-A;YML100W-A;0.337689159;-1.978259134;4.043686267;-0.489221716;0.624684737;NaN;Low;0.538666859;0.136711459;"Putative protein of unknown function; identified by gene-trapping	microarray-based expression analysis	and genome-wide homology searching"
YNL179C;YNL179C;18.17712734;-1.971940445;0.793306791;-2.485722379;0.012928878;0.16475322;OK;28.96961242;7.38464226;"Dubious open reading frame; unlikely to encode a functional protein	based on available experimental and comparative sequence data; not conserved in closely related Saccharomyces species; deletion in cyr1 mutant results in loss of stress resistance"
YOR343W-A;YOR343W-A;60.6905538;-1.968173399;2.599144222;-0.757239011;0.448906683;0.737356795;OK;96.6736125;24.7074951;"Retrotransposon TYA Gag gene co-transcribed with TYB Pol; translated as TYA or TYA-TYB polyprotein; Gag is a nucleocapsid protein that is the structural constituent of virus-like particles (VLPs); similar to retroviral Gag"
YNL228W;YNL228W;1.505411557;-1.938948112;1.691618988;-1.146208529;0.25170888;NaN;Low;2.388013581;0.622809532;"Dubious open reading frame; unlikely to encode a functional protein	based on available experimental and comparative sequence data; almost completely overlaps ORF YNL227C/JJJ1"
YLR042C;YLR042C;24.76540582;-1.906988659;0.613541374;-3.108166359;0.001882521;0.051727167;OK;39.1038319;10.42697974;"Negative regulator of the filamentous growth pathway; inhibits invasive growth by dampening the activity of the filamentous MAPK pathway; localizes to the cell wall and to the vacuole and cell periphery in HTP studies; deletion improves xylose fermentation in industrially engineere…
RUF23;RUF23;0.311436259;-1.897775739;4.048383904;-0.46877366;0.639231429;NaN;Low;0.491086203;0.131786314;
YFL063W;YFL063W;0.311225494;-1.897231348;4.048372872;-0.468640466;0.639326648;NaN;Low;0.490714676;0.131736312;"Dubious open reading frame; unlikely to encode a functional protein	based on available experimental and comparative sequence data"
YGR031C-A;NAG1;0.311170275;-1.897088682;4.048369981;-0.46860556;0.639351602;NaN;Low;0.490617342;0.131723207;"Protein involved in yeast cell wall biogenesis; localizes to the cell periphery; production of Nag1p is dependent upon the presence of Slt2p and Rlm1p; gene is nested within and antisense to IMO32"
YBR113W;YBR113W;0.311088041;-1.89687619;4.048365675;-0.46855357;0.639388771;NaN;Low;0.490472394;0.131703688;"Dubious open reading frame; unlikely to encode a functional protein	based on available experimental and comparative sequence data; partially overlaps the verified gene CYC8"
YAL034C-B;YAL034C-B;0.764364441;-1.867713877;2.671423024;-0.699145684;0.484460991;NaN;Low;1.199937322;0.32879156;"Dubious open reading frame; unlikely to encode a functional protein	based on available experimental and comparative sequence data"
YHR218W-A;YHR218W-A;22.01261704;-1.85120935;2.284937218;-0.810179525;0.417837003;0.714936172;OK;34.47119873;9.554035344;"Dubious open reading frame; unlikely to encode a functional protein	based on available experimental and comparative sequence data; completely within telomere TEL08L"
YDR157W;YDR157W;1.433669241;-1.842777642;1.730811898;-1.064689724;0.287016362;NaN;Low;2.242237405;0.625101077;"Putative protein of unknown function; conserved across S. cerevisiae strains"
YOL038C-A;YOL038C-A;0.284469448;-1.810891344;4.053569719;-0.446739903;0.655062867;NaN;Low;0.442748911;0.126189985;"Putative protein of unknown function; identified by SAGE analysis"
YOL037C;YOL037C;1.329788636;-1.794968362;1.981110853;-0.906041355;0.364913964;NaN;Low;2.064604012;0.594973261;"Dubious open reading frame; unlikely to encode a functional protein	based on available experimental and comparative sequence data; partially overlaps the uncharacterized ORF YOL036W"
YNL089C;YNL089C;1.865521427;-1.781626872;1.930847662;-0.922717471;0.356154459;NaN;Low;2.89036507;0.840677784;"Dubious open reading frame unlikely to encode a functional protein; almost completely overlaps YNL090W/RHO2 which encodes a small GTPase of the Rho/Rac subfamily of Ras-like proteins"
YBR012C;YBR012C;65.36401978;-1.768985082;0.31283202;-5.654744302;1.56E-08;3.94E-06;OK;101.0719928;29.65604672;"Dubious open reading frame; appears conserved and shows evidence of preservation by purifying selection within the Saccharomycotina subphylum; expression induced by iron-regulated transcriptional activator Aft2p"
YDL152W;YDL152W;0.704541846;-1.750631142;2.693078319;-0.650048359;0.515660985;NaN;Low;1.086273808;0.322809883;"Dubious open reading frame; unlikely to encode a functional protein	based on available experimental and comparative sequence data; partially overlaps the verified ORF SAS10/YDL153C	a component of the small ribosomal subunit processosome"
YJL135W;YJL135W;0.73067835;-1.747491549;2.669865628;-0.654524157;0.512774169;NaN;Low;1.126009501;0.335347198;"Dubious open reading frame; unlikely to encode a functional protein	based on available experimental and comparative sequence data; partially overlaps the verified genes YJL134W/LCB3"
YLL052C;AQY2;28.37641649;-1.746994447;0.471963082;-3.701548947;0.000214287;0.010367673;OK;43.72592664;13.02690635;"Water channel that mediates water transport across cell membranes; only expressed in proliferating cells; controlled by osmotic signals; may be involved in freeze tolerance; disrupted by a stop codon in many S. cerevisiae strains"
YLR308W;CDA2;0.702039169;-1.737875347;2.694322133;-0.645013945;0.518918149;NaN;Low;1.080217405;0.323860933;"Chitin deacetylase; together with Cda1p involved in the biosynthesis ascospore wall component	chitosan; required for proper rigidity of the ascospore wall"
ENSRNA049652667;snR8;1.780665367;-1.725665671;2.931203297;-0.588722615;0.556047364;NaN;Low;2.734523116;0.826807618;
YOR142W-B;YOR142W-B;882.2537614;-1.721890623;0.286465856;-6.010805774;1.85E-09;6.46E-07;OK;1354.031321;410.4762021;"Retrotransposon TYA Gag and TYB Pol genes; transcribed/translated as one unit; polyprotein is processed to make a nucleocapsid-like protein (Gag)	reverse transcriptase (RT)	protease (PR)	and integrase (IN); similar to retroviral genes"
YIR043C;YIR043C;47.23740485;-1.689005801;0.351070274;-4.811019123;1.50E-06;0.00018617;OK;72.1104371;22.3643726;
YMR325W;PAU19;1.270249724;-1.685705363;2.023109365;-0.833225031;0.404717828;NaN;Low;1.938053716;0.602445732;"Protein of unknown function; member of the seripauperin multigene family encoded mainly in subtelomeric regions"
YKL053W;YKL053W;1.476129157;-1.684569253;1.915996999;-0.879212887;0.379285858;NaN;Low;2.251748767;0.700509547;"Dubious open reading frame; unlikely to encode a functional protein	based on available experimental and comparative sequence data; partially overlaps verified ORF ASK1"
YAR069C;YAR069C;0.67554212;-1.683025597;2.294992373;-0.733346924;0.463346862;NaN;Low;1.030238326;0.320845915;"Dubious open reading frame; unlikely to encode a protein	based on available experimental and comparative sequence data; YAR069C has a paralog	YHR214C-D	that arose from a segmental duplication"
YNL114C;YNL114C;3.136348317;-1.677727269;1.109374782;-1.512317835;0.130453026;0.46182389;OK;4.778925592;1.493771043;"Dubious open reading frame; unlikely to encode a functional protein	based on available experimental and comparative sequence data; completely overlaps the verified ORF RPC19/YNL113W	an RNA polymerase subunit"
YAL068C;PAU8;1.418564923;-1.619911916;1.909460371;-0.848361108;0.396236895;NaN;Low;2.140656008;0.696473837;"Protein of unknown function; member of the seripauperin multigene family encoded mainly in subtelomeric regions"
YPR077C;YPR077C;3.644192439;-1.616948318;1.581121535;-1.022659095;0.306469058;0.63724576;OK;5.496418529;1.791966348;"Dubious open reading frame; unlikely to encode a functional protein	based on available experimental and comparative sequence data; expression increased by deletion of NAP1"
YCL058C;FYV5;1.738173357;-1.607610335;1.522631532;-1.055810484;0.291054807;NaN;Low;2.617452203;0.858894512;"De novo-originated gene from non-coding sequence; protein can suppress mating and promote vegetative growth; shortens lag phase by physically interacting with Snf1p; binds with Matalpha2p to promoters of haploid-specific genes; functions in mating and fermentation	mediates crosstalk between reproduction and vegetative growth; required for survival upon exposure to K1 killer toxin; involved in ion homeostasis"
YKL162C-A;YKL162C-A;0.688976101;-1.59658181;3.42560028;-0.466073587;0.641162829;NaN;Low;1.03554081;0.342411391;"Dubious open reading frame; unlikely to encode a functional protein	based on available experimental and comparative sequence data"
YJL108C;PRM10;112.1697846;-1.592600956;0.391259953;-4.070442023;4.69E-05;0.003173237;OK;168.4770912;55.862478;"Pheromone-regulated protein; proposed to be involved in mating; predicted to have 5 transmembrane segments; induced by treatment with 8-methoxypsoralen and UVA irradiation"
YOR394W;PAU21;1.955070201;-1.587900428;1.588111333;-0.999867198;0.317374781;0.64397197;OK;2.934097542;0.97604286;"Protein of unknown function; member of the seripauperin multigene family encoded mainly in subtelomeric regions; SWAT-GFP	seamless-GFP and mCherry fusion proteins localize to the cytosol; identical to Pau22p; encodes two proteins that are translated from 2 different start codons"
YPR076W;YPR076W;1.345349364;-1.569140878;1.816850013;-0.863660108;0.387774634;NaN;Low;2.012476118;0.67822261;"Dubious open reading frame; unlikely to encode a functional protein	based on available experimental and comparative sequence data"
YDR246W-A;YDR246W-A;0.618757445;-1.566302299;2.732254225;-0.573263749;0.566466127;NaN;Low;0.925125283;0.312389606;"Putative protein of unknown function; identified by fungal homology and RT-PCR"
YLL008W;DRS1;490.9364894;-1.558727661;0.630117304;-2.473710295;0.013371808;0.167175693;OK;733.0417307;248.8312481;"Nucleolar DEAD-box protein required for ribosome assembly and function; including synthesis of 60S ribosomal subunits; constituent of 66S pre-ribosomal particles"
YOR309C;YOR309C;272.0405324;-1.558558532;0.656763121;-2.373090818;0.017639926;0.191910786;OK;406.1852037;137.8958611;"Dubious open reading frame; unlikely to encode a functional protein	based on available experimental and comparative sequence data; partially overlaps the verified gene NOP58"
YDL186W;YDL186W;0.641861041;-1.555457273;2.705900961;-0.574838952;0.56540022;NaN;Low;0.957843812;0.32587827;"Putative protein of unknown function; YDL186W is not an essential gene"
YJL116C;NCA3;53.2662246;-1.548463202;0.445540094;-3.475474422;0.000509951;0.020097458;OK;79.39079654;27.14165265;"Protein involved in mitochondrion organization; functions with Nca2p to regulate mitochondrial expression of subunits 6 (Atp6p) and 8 (Atp8p) of the Fo-F1 ATP synthase; SWAT-GFP	seamless-GFP and mCherry fusion proteins localize to the vacuole; member of the SUN family; expression induced in cells treated with the mycotoxin patulin; NCA3 has a paralog	UTH1	that arose from the whole genome duplication"
YBR012W-A;YBR012W-A;1.226839301;-1.548327924;2.316258019;-0.668460901;0.503839432;NaN;Low;1.828502456;0.625176147;"Retrotransposon TYA Gag gene co-transcribed with TYB Pol; translated as TYA or TYA-TYB polyprotein; Gag is a nucleocapsid protein that is the structural constituent of virus-like particles (VLPs); similar to retroviral Gag"
YHL037C;YHL037C;2.985966794;-1.544087778;1.349499422;-1.14419299;0.25254361;0.596147172;OK;4.447001407;1.524932182;"Putative protein of unknown function; conserved among S. cerevisiae strains"
YOR366W;YOR366W;7.222406761;-1.543230384;0.757375803;-2.037601913;0.041589761;0.282650512;OK;10.7547004;3.690113127;"Dubious open reading frame; unlikely to encode a functional protein	based on available experimental and comparative sequence data; partially overlaps the uncharacterized ORF YOR365C"
snR68;snR68;0.662366245;-1.541254209;2.684189958;-0.574197145;0.565834401;NaN;Low;0.985967309;0.338765182;
YFL067W;YFL067W;1.314758946;-1.540585945;2.024880464;-0.760828094;0.446759751;NaN;Low;1.956856618;0.672661273;"Protein of unknown function; down-regulated at low calcium levels; mCherry fusion protein localizes to the vacuole"
YDL063C;SYO1;129.1151849;-1.54049786;0.80640697;-1.910323096;0.056091626;0.321889957;OK;192.169035;66.0613349;"Transport adaptor or symportin; assembly chaperone that co-translationally associates with nascent Rpl5p	preventing aggregation; facilitates synchronized nuclear coimport of two 5S-rRNA binding proteins	Rpl5p and Rpl11p	mediated by import receptor Kap104p; required for biogenesis of the large ribosomal subunit; green fluorescent protein (GFP)-fusion protein localizes to the cytoplasm and nucleus"
YMR304C-A;YMR304C-A;125.0468059;-1.521986567;0.538887862;-2.82431035;0.004738248;0.092754322;OK;185.501022;64.59258972;"Dubious open reading frame; unlikely to encode a functional protein	based on available experimental and comparative sequence data; partially overlaps 3' end of verified ORF SCW10/YMR305C"
YBL111C;YBL111C;418.5458153;-1.508702464;1.943083103;-0.776447729;0.437484672;0.730491382;OK;619.4130656;217.678565;"Helicase-like protein encoded within the telomeric Y' element; relocalizes from mitochondrion to cytoplasm upon DNA replication stress"
YGR151C;YGR151C;42.86006872;-1.506853508;0.57711828;-2.610995978;0.009027896;0.137404109;OK;63.40819862;22.31193882;"Dubious open reading frame; unlikely to encode a functional protein	based on available experimental and comparative sequence data; overlaps almost completely with the verified ORF RSR1/BUD1/YGR152C; relative distribution to the nucleus increases upon DNA replication stress"
YDR098C-B;YDR098C-B;11.96544693;-1.502669314;0.892350518;-1.683945135;0.092192272;0.399574891;OK;17.68859241;6.242301452;"Retrotransposon TYA Gag and TYB Pol genes; transcribed/translated as one unit; polyprotein is processed to make a nucleocapsid-like protein (Gag)	reverse transcriptase (RT)	protease (PR)	and integrase (IN); similar to retroviral genes"
YML039W;YML039W;238.6667914;-1.489599682;0.285114182;-5.224572377;1.75E-07;3.06E-05;OK;351.9870128;125.3465699;"Retrotransposon TYA Gag and TYB Pol genes; transcribed/translated as one unit; polyprotein is processed to make a nucleocapsid-like protein (Gag)	reverse transcriptase (RT)	protease (PR)	and integrase (IN); similar to retroviral genes"
YNL141W;AAH1;220.900761;-1.485623377;0.68820924;-2.158679789;0.030875018;0.249304249;OK;325.5496344;116.2518876;"Adenine deaminase (adenine aminohydrolase); converts adenine to hypoxanthine; involved in purine salvage; transcriptionally regulated by nutrient levels and growth phase; Aah1p degraded upon entry into quiescence via SCF and the proteasome"
YAR020C;PAU7;1.76575054;-1.474523694;1.530836223;-0.96321453;0.335439875;NaN;Low;2.596974237;0.934526843;"Member of the seripauperin multigene family; active during alcoholic fermentation	regulated by anaerobiosis	inhibited by oxygen	repressed by heme"
YIL019W;FAF1;66.73606659;-1.468042267;0.541813045;-2.70949967;0.006738477;0.114372335;OK;98.03513094;35.43700224;"Protein required for pre-rRNA processing; also required for 40S ribosomal subunit assembly"
ENSRNA049652728;snR46;5.782062794;-1.464879681;1.642393261;-0.891917737;0.372437027;0.685546782;OK;8.488891091;3.075234496;
YKL224C;PAU16;1.766861152;-1.464783696;2.905975642;-0.504059179;0.614219791;NaN;Low;2.593957737;0.939764567;"Protein of unknown function; member of the seripauperin multigene family encoded mainly in subtelomeric regions; SWAT-GFP and mCherry fusion proteins localize to the vacuole"
ENSRNA049652604;Fungi_U3;13.60247383;-1.451958737;3.491442448;-0.415862143;0.677510883;0.861881771;OK;19.92270469;7.282242973;
YIR044C;YIR044C;2.332612082;-1.449141788;1.29032842;-1.123079803;0.261403603;0.602726722;OK;3.414646634;1.25057753;
YNR060W;FRE4;153.931039;-1.426263437;0.286488152;-4.978437763;6.41E-07;0.000100383;OK;224.3740013;83.48807672;"Ferric reductase; reduces a specific subset of siderophore-bound iron prior to uptake by transporters; expression induced by low iron levels"
YOR339C;UBC11;7.984275605;-1.425809757;1.004214015;-1.419826587;0.155658173;0.492410718;OK;11.6371012;4.331450007;"Ubiquitin-conjugating enzyme; most similar in sequence to Xenopus ubiquitin-conjugating enzyme E2-C	but not a true functional homolog of this E2; unlike E2-C	not required for the degradation of mitotic cyclin Clb2"
YBL039W-B;YBL039W-B;4.986832826;-1.420461858;1.106789105;-1.283407879;0.199349215;0.542066208;OK;7.261006632;2.71265902;"Mitochondrial protein of unknown function; mCherry fusion protein localizes to the vacuole"
YDR406W-A;YDR406W-A;0.624607082;-1.416343652;3.550961787;-0.398861981;0.689994904;NaN;Low;0.908743673;0.340470491;"Dubious open reading frame unlikely to encode a functional protein; identified by fungal homology and RT-PCR"
YMR230W-A;YMR230W-A;1.181514063;-1.416015768;2.488114389;-0.569112005;0.569280132;NaN;Low;1.718883679;0.644144447;Putative protein of unknown function
YGR038C-B;YGR038C-B;436.517488;-1.41454842;0.241881808;-5.848097603;4.97E-09;1.48E-06;OK;634.8758201;238.1591558;"Retrotransposon TYA Gag and TYB Pol genes; transcribed/translated as one unit; polyprotein is processed to make a nucleocapsid-like protein (Gag)	reverse transcriptase (RT)	protease (PR)	and integrase (IN); similar to retroviral genes"
YKL163W;PIR3;356.3383608;-1.412260002;0.316328097;-4.46454177;8.02E-06;0.000757952;OK;518.0380807;194.6386409;"O-glycosylated covalently-bound cell wall protein; required for cell wall stability; expression is cell cycle regulated	peaking in M/G1 and also subject to regulation by the cell integrity pathway; coding sequence contains length polymorphisms in different strains; PIR3 has a paralog	HSP150	that arose from the whole genome duplication"
YIL047C-A;YIL047C-A;98.25234848;-1.409653209;0.683104477;-2.06359826;0.039055823;0.274354837;OK;142.7669205;53.73777645;"Dubious open reading frame; unlikely to encode a functional protein	based on available experimental and comparative sequence data; almost completely overlaps ORF SYG1/YIL047C"
YOR294W;RRS1;179.3409436;-1.403689175;0.550650034;-2.54914935;0.010798604;0.150497646;OK;260.2989359;98.38295128;"Essential protein that binds ribosomal protein L11; required for nuclear export of the 60S pre-ribosomal subunit during ribosome biogenesis; localizes to the nucleolus and in foci along nuclear periphery; cooperates with Ebp2p and Mps3p to mediate telomere clustering by binding Sir4p	but is not involved in telomere tethering; mouse homolog shows altered expression in Huntington's disease model mice"
YPL012W;RRP12;385.1018438;-1.384270861;0.54615985;-2.534552587;0.011259103;0.154384608;OK;556.8744997;213.3291879;"Protein required for export of the ribosomal subunits; associates with the RNA components of the pre-ribosomes; has a role in nuclear import in association with Pse1p; also plays a role in the cell cycle and the DNA damage response; contains HEAT-repeats"
YIL020C-A;YIL020C-A;7.022549119;-1.381089724;0.887114708;-1.556833306;0.119510067;0.444225116;OK;10.14871528;3.896382957;"Dubious open reading frame; unlikely to encode a functional protein	based on available experimental and comparative sequence data; completely overlaps origin of replication ARS918	partially overlaps ORF RPB3/YIL021W"
YOR169C;YOR169C;0.590071899;-1.374736313;3.604020761;-0.38144517;0.702872949;NaN;Low;0.851706159;0.328437639;"Dubious open reading frame; unlikely to encode a functional protein	based on available experimental and comparative sequence data; open reading frame overlaps the verified gene GLN4/YOR168W"
YDR327W;YDR327W;1.167830905;-1.371273758;1.804662592;-0.759850492;0.447343958;NaN;Low;1.684513452;0.651148358;"Dubious open reading frame; unlikely to encode a functional protein	based on available experimental and comparative sequence data; partially overlaps the verified gene SKP1"
YLR338W;OPI9;2.7250305;-1.349028093;1.2387315;-1.089039951;0.276136268;0.614194496;OK;3.913709306;1.536351695;"Dubious open reading frame; unlikely to encode a functional protein	based on available experimental and comparative sequence data; partially overlaps the verified ORF VRP1/YLR337C"
YEL026W;SNU13;583.4311477;-1.348683187;0.520148393;-2.59288158;0.009517554;0.142189172;OK;837.8717302;328.9905653;"RNA binding protein; part of U3 snoRNP involved in rRNA processing	part of U4/U6-U5 tri-snRNP involved in mRNA splicing	similar to human 15.5K protein"
YPL136W;YPL136W;1.556953228;-1.3437737;1.817450526;-0.739372919;0.459680582;NaN;Low;2.233810337;0.880096118;"Dubious open reading frame; unlikely to encode a functional protein	based on available experimental and comparative sequence data; completely overlaps the verified gene GIP3/YPL137C"
YPL088W;YPL088W;253.6901474;-1.336769982;0.205074846;-6.51844929;7.10E-11;4.70E-08;OK;363.4773951;143.9028997;"Putative aryl alcohol dehydrogenase; localizes to cytosol; transcription is activated by paralogous transcription factors Yrm1p and Yrr1p along with genes involved in multidrug resistance"
RUF20;RUF20;30.25343498;-1.333583774;0.395232983;-3.374171261;0.000740383;0.026703143;OK;43.31878337;17.18808659;
snR36;snR36;1.452209761;-1.324065743;1.852307889;-0.71481947;0.474720603;NaN;Low;2.075463357;0.828956164;
YOR387C;YOR387C;1.542093374;-1.322467064;1.615809264;-0.818454933;0.413097465;NaN;Low;2.203225659;0.880961089;"Putative protein of unknown function; regulated by the metal-responsive Aft1p transcription factor; highly inducible in zinc-depleted conditions; localizes to the soluble fraction; SWAT-GFP and mCherry fusion proteins localize to the endoplasmic reticulum and vacuole respectively; YOR387…	VEL1	that arose from a single-locus duplication"
YBR190W;YBR190W;1.118434791;-1.320678787;2.434316665;-0.542525467;0.587456568;NaN;Low;1.597368603;0.63950098;"Dubious open reading frame; unlikely to encode a functional protein	based on available experimental and comparative sequence data; partially overlaps the verified ribosomal protein gene RPL21A/YBR191W"
YBR296C;PHO89;528.9746725;-1.312633111;0.250176776;-5.246822395;1.55E-07;2.79E-05;OK;754.2851349;303.6642102;"Plasma membrane Na+/Pi cotransporter; active in early growth phase; similar to phosphate transporters of Neurospora crassa; transcription regulated by inorganic phosphate concentrations and Pho4p; mutations in related human transporter genes hPit1 and hPit2 are associated with hyperphosph…
ENSRNA049652080;SNORD14;1.202175019;-1.309893869;2.134820644;-0.613584974;0.539489615;NaN;Low;1.713292546;0.691057492;
YPR054W;SMK1;10.09044022;-1.306844747;0.676347495;-1.932209045;0.053333709;0.315612276;OK;14.37175898;5.809121458;"Middle sporulation-specific mitogen-activated protein kinase (MAPK); required for prospore membrane development and the production of outer spore wall layers; promotes deposition of the glucan layer of the spore wall by regulating the localization of Gsc2p to sites of spore wall asse…
YHR182C-A;YHR182C-A;0.947377105;-1.296628091;2.085321347;-0.621788144;0.534081183;NaN;Low;1.346589318;0.548164891;"Dubious open reading frame; unlikely to encode a functional protein	based on available experimental and comparative sequence data; almost completely overlaps ORF GND1/YHR183W"
YGL009C;LEU1;1362.998137;-1.290145796;0.146494054;-8.80681338;1.29E-18;1.53E-15;OK;1934.826814;791.1694591;"Isopropylmalate isomerase; catalyzes the second step in the leucine biosynthesis pathway"
YKL078W;DHR2;32.44188257;-1.284846148;0.980982028;-1.309755033;0.19027872;0.532763396;OK;46.00332877;18.88043638;"Predominantly nucleolar DEAH-box ATP-dependent RNA helicase; required for 18S rRNA synthesis"
YPR158W-B;YPR158W-B;7.355007349;-1.2829524;3.75512027;-0.341654143;0.732611186;0.891404749;OK;10.4255832;4.284431496;"Retrotransposon TYA Gag and TYB Pol genes; transcribed/translated as one unit; polyprotein is processed to make a nucleocapsid-like protein (Gag)	reverse transcriptase (RT)	protease (PR)	and integrase (IN); similar to retroviral genes"
YPR204W;YPR204W;1035.984152;-1.282554391;0.256778238;-4.994793951;5.89E-07;9.47E-05;OK;1468.369853;603.5984513;"DNA helicase encoded within the telomeric Y' element; Y' -helicase protein 1"
YJL033W;HCA4;184.4906098;-1.272243597;0.558900846;-2.276331494;0.022826177;0.222012879;OK;260.9456832;108.0355363;"DEAD box RNA helicase; component of the SSU; interacts with Bfr2p and Enp2p; high-copy number suppression of a U14 snoRNA processing mutant suggests an involvement in 18S rRNA synthesis"
YAL018C;LDS1;1.028920276;-1.271609015;2.135829152;-0.595370193;0.551596045;NaN;Low;1.455129467;0.602711085;"Protein Involved in spore wall assembly; localizes to lipid droplets found on or outside of the prospore membrane; shares similarity with Lds2p and Rrt8p	and a strain mutant for all 3 genes exhibits reduced dityrosine fluorescence relative to the single mutants"
YLR035C-A;YLR035C-A;1604.546482;-1.262850995;0.2650179;-4.765153581;1.89E-06;0.000229186;OK;2265.157389;943.9355744;"Retrotransposon TYA Gag and TYB Pol genes; polyprotein is processed to make a nucleocapsid-like protein (Gag)	reverse transcriptase (RT)	protease (PR)	and integrase (IN); YLR035C-A is part of a mutant retrotransposon"
YJL107C;YJL107C;53.99635283;-1.260236962;0.510174737;-2.470206521;0.013503507;0.168115836;OK;76.18665331;31.80605235;"Putative protein of unknown function; expression is induced by activation of the HOG1 mitogen-activated signaling pathway and this induction is Hog1p/Pbs2p dependent; YJL107C and adjacent ORF	YJL108C are merged in related fungi"
snR17b;snR17b;10.02304871;-1.25531215;0.643463055;-1.950869036;0.051072627;0.312195191;OK;14.12788509;5.918212337;
YBR213W;MET8;76.24005076;-1.251045095;0.373711574;-3.347622023;0.000815081;0.028532628;OK;107.3694844;45.11061711;"Bifunctional dehydrogenase and ferrochelatase; involved in the biosynthesis of siroheme	a prosthetic group used by sulfite reductase; required for sulfate assimilation and methionine biosynthesis"
YLR280C;YLR280C;5.526470727;-1.244908134;1.377203758;-0.903938962;0.366027768;0.680720993;OK;7.773170563;3.279770891;"Dubious open reading frame; unlikely to encode a functional protein	based on available experimental and comparative sequence data"
YLR214W;FRE1;3738.165198;-1.244816287;0.30374577;-4.098217687;4.16E-05;0.002847886;OK;5257.758193;2218.572203;"Ferric reductase and cupric reductase; reduces siderophore-bound iron and oxidized copper prior to uptake by transporters; expression induced by low copper and iron levels"
YLL005C;SPO75;6.06933857;-1.239054198;1.046544248;-1.183948218;0.236433561;0.578542814;OK;8.526445802;3.612231337;"Meiosis-specific protein of unknown function; required for spore wall formation during sporulation; dispensable for both nuclear divisions during meiosis"
YJL050W;MTR4;619.0839692;-1.238891651;0.466328888;-2.656690766;0.007891179;0.125899213;OK;869.6843757;368.4835626;"RNA duplex-sensing translocase; ATP-dependent 3'-5' RNA helicase of the DExD/H family; involved in nuclear RNA processing and degradation as a component of TRAMP complex and in TRAMP-independent processes; TRAMP unwinds RNA duplexes	with Mtr4p unwinding activity stimulated by Pap2p/Air2p but not dependent on ongoing polyadenylation; contains an arch domain	with two coiled-coil arms/stalks and a globular fist/KOW domain	which has RNA binding activity and is required for 5.8S rRNA processing"
YEL049W;PAU2;5.328592265;-1.234421279;0.889087338;-1.388413968;0.165011025;0.50487435;OK;7.478657998;3.178526532;"Member of the seripauperin multigene family; encoded mainly in subtelomeric region; active during alcoholic fermentation; regulated by anaerobiosis; negatively regulated by oxygen; repressed by heme "
YIL096C;BMT5;80.92011294;-1.219421108;0.537907279;-2.266972683;0.023391895;0.225251075;OK;113.2181322;48.62209364;"Methyltransferase required for m3U2634 methylation of the 25S rRNA; S-adenosylmethionine-dependent; associates with precursors of the 60S ribosomal subunit; predicted to be involved in ribosome biogenesis"
YLR437C-A;YLR437C-A;0.533516356;-1.219227672;2.899786154;-0.42045434;0.674153579;NaN;Low;0.746431139;0.320601572;"Dubious open reading frame; unlikely to encode a functional protein	based on available experimental and comparative sequence data; partially overlaps the verified ORF CAR2/YLR438W"
YHR088W;RPF1;161.7759277;-1.214025022;0.45190818;-2.686441796;0.007221753;0.119379588;OK;226.091767;97.46008837;"Protein involved in assembly and export of the large ribosomal subunit; nucleolar protein; constituent of 66S pre-ribosomal particles; contains a sigma(70)-like motif	which is thought to bind RNA"
YNL002C;RLP7;682.726275;-1.209621728;0.481372423;-2.512860458;0.011975669;0.15943447;OK;953.2740414;412.1785086;"Nucleolar protein similar to large ribosomal subunit L7 proteins; constituent of 66S pre-ribosomal particles; plays an essential role in processing of precursors to the large ribosomal subunit RNAs; binds junction of ITS2 and ITS2-proximal stem between the 3' end of 5.8S rRNA and the 5…
YLR412C-A;YLR412C-A;0.55959582;-1.209152394;2.866482722;-0.421824414;0.673153184;NaN;Low;0.781273256;0.337918383;Putative protein of unknown function
YIR020C;YIR020C;2.650944234;-1.20906355;2.841415767;-0.425514479;0.670461669;0.858242445;OK;3.701016433;1.600872035;"Protein of unknown function; mRNA identified as translated by ribosome profiling data; SWAT-GFP fusion protein localizes to the endoplasmic reticulum"
YDR094W;YDR094W;79.32501447;-1.198843747;0.65213677;-1.838331777;0.066013531;0.347344408;OK;110.509436;48.1405929;"Dubious open reading frame; unlikely to encode a functional protein	based on available experimental and comparative sequence data; partially overlaps verified ORF DNF2/YDR093W"
YOR161W-B;YOR161W-B;0.581347027;-1.196666175;2.839903833;-0.421375598;0.673480835;NaN;Low;0.809516388;0.353177666;"Protein of unknown function; identified by gene-trapping	microarray-based expression analysis	and genome-wide homology searching"
YBL018C;POP8;125.7640012;-1.194192322;0.383368671;-3.11499716;0.001839467;0.051392803;OK;175.0331024;76.49489995;"Subunit of both RNase MRP and nuclear RNase P; RNase MRP cleaves pre-rRNA	while nuclear RNase P cleaves tRNA precursors to generate mature 5' ends and facilitates turnover of nuclear RNAs; relocalizes to the cytosol in response to hypoxia"
YDR281C;PHM6;84.97477943;-1.19237222;0.435002888;-2.741067365;0.006123995;0.10814212;OK;118.2189746;51.73058429;"Protein of unknown function; expression is regulated by phosphate levels"
YNL132W;KRE33;586.1081708;-1.191600942;0.497739898;-2.394023361;0.016664687;0.187323289;OK;815.2752019;356.9411398;"Acetyltransferase required for biogenesis of small ribosomal subunit; conserved 18S rRNA cytosine acetyltransferase that modifies tRNAs assisted by adaptor Tan1p; responsible for incorporation of N4-acetylcytidine into mRNAs; human homolog NAT10 implicated in several types of cancer…
YJR016C;ILV3;1485.861229;-1.189011945;0.274271727;-4.335160457;1.46E-05;0.001238266;OK;2065.699962;906.0224955;"Dihydroxyacid dehydratase; putative 2Fe-2S protein; catalyzes third step in the common pathway leading to biosynthesis of branched-chain amino acids"
YBL039C;URA7;794.038518;-1.181415556;0.586662816;-2.013789734;0.044031614;0.288569918;OK;1102.128162;485.9488739;"Major CTP synthase isozyme (see also URA8); catalyzes ATP-dependent transfer of amide nitrogen from glutamine to UTP	forming CTP	final step in de novo biosynthesis of pyrimidines; involved in phospholipid biosynthesis; targeted to vacuole via AP-3 pathway; capable of forming cytoplasmic filaments termed cytoophidium	especially during conditions of glucose depletion; URA7 has paralog URA8 that arose from the whole genome duplication"
YMR279C;YMR279C;6.901056648;-1.180622957;0.772298602;-1.528713057;0.126335594;0.454823424;OK;9.577079625;4.225033672;"Putative boron transporter involved in boron efflux and resistance; overexpression mutant but not null mutant displays boron tolerance phenotype; identified as a heat-induced gene in a high-throughout screen; YMR279C is not an essential gene; YMR279C has a paralog	ATR1	that arose from the whole genome duplication"
YLR363W-A;YLR363W-A;53.09496166;-1.17638338;0.428158423;-2.747542303;0.006004376;0.106662815;OK;73.61727586;32.57264746;"Protein of unknown function; green fluorescent protein (GFP)-fusion protein localizes to the nucleus; relocalizes from nucleus to nucleolus upon DNA replication stress"
YGL171W;ROK1;187.0841082;-1.175089054;0.491229138;-2.392140377;0.016750434;0.187323289;OK;259.3246359;114.8435805;"RNA-dependent ATPase; involved in pre-rRNA processing at sites A0	A1	and A2	and in control of cell cycle progression; contains two upstream open reading frames (uORFs) in 5' untranslated region which regulate translation"
YOR340C;RPA43;294.7359907;-1.1742496;0.62160676;-1.88905539;0.058884407;0.327427884;OK;408.4721705;180.9998109;RNA polymerase I subunit A43
YBL054W;TOD6;51.39050189;-1.167873639;0.771309534;-1.514143917;0.129989342;0.46182389;OK;71.12493978;31.656064;"PAC motif binding protein involved in rRNA and ribosome biogenesis; subunit of the RPD3L histone deacetylase complex; Myb-like HTH transcription factor; hypophosphorylated by rapamycin treatment in a Sch9p-dependent manner; activated in stochastic pulses of nuclear localization"
YNL308C;KRI1;816.0574829;-1.166299523;0.467367212;-2.495467147;0.01257914;0.163804079;OK;1129.051634;503.0633322;"Essential nucleolar protein required for 40S ribosome biogenesis; associate with snR30; physically and functionally interacts with Krr1p"
YLR349W;YLR349W;16.34265415;-1.15827557;0.634647693;-1.825068589;0.06799068;0.351226158;OK;22.57198223;10.11332607;"Dubious open reading frame; unlikely to encode a functional protein	based on available experimental and comparative sequence data; overlaps the verified ORF DIC1/YLR348C"
YBR093C;PHO5;762.0756842;-1.150223808;0.273585143;-4.204262686;2.62E-05;0.001900942;OK;1050.736457;473.4149115;"Repressible acid phosphatase; 1 of 3 repressible acid phosphatases that also mediates extracellular nucleotide-derived phosphate hydrolysis; secretory pathway derived cell surface glycoprotein; induced by phosphate starvation and coordinately regulated by PHO4 and PHO2"
YMR305C;SCW10;2386.475999;-1.149419876;0.381903976;-3.009709112;0.00261498;0.06353522;OK;3289.861259;1483.090739;"Cell wall protein with similarity to glucanases; may play a role in conjugation during mating based on mutant phenotype and its regulation by Ste12p; SWC10 has a paralog	SCW4	that arose from the whole genome duplication"
YER076W-A;YER076W-A;0.999666844;-1.143988737;1.858135805;-0.615664761;0.538115799;NaN;Low;1.376471172;0.622862516;"Dubious open reading frame; unlikely to encode a functional protein	based on available experimental and comparative sequence data; partially overlaps the uncharacterized ORF YER076C"
YDR083W;RRP8;253.3495595;-1.141861481;0.540321771;-2.113299041;0.034575181;0.259755867;OK;348.6842955;158.0148236;"Nucleolar S-adenosylmethionine-dependent rRNA methyltransferase; methylates adenine (m1A) of large subunit (LSU) rRNA at position 645; involved in pre-rRNA cleavage at site A2; mutation is synthetically lethal with gar1 mutation; deletion disrupts telomere maintenance by influencing …
YOR004W;UTP23;131.8657114;-1.136244736;0.616130755;-1.844161691;0.065159579;0.344679696;OK;181.2659069;82.46551591;"Component of the small subunit processome; involved in 40S ribosomal subunit biogenesis; interacts with snR30 and is required for dissociation of snR30 from large pre-ribosomal particles; has homology to PINc domain protein Fcf1p	although the PINc domain of Utp23p is not required for function; essential protein"
YKL036C;YKL036C;0.998342684;-1.134328444;1.858233523;-0.610433742;0.541574522;NaN;Low;1.371776713;0.624908655;"Dubious open reading frame; unlikely to encode a functional protein	based on available experimental and comparative sequence data; not conserved in closely related Saccharomyces species; partially overlaps the essential gene UGP1 gene and uncharacterized ORF YKL037W"
YPR010C;RPA135;905.4169995;-1.133815232;0.49372563;-2.296447995;0.021650279;0.214970255;OK;1243.95329;566.8807095;RNA polymerase I second largest subunit A135
ENSRNA049651973;snosnR64;0.142234724;-1.133047476;4.080472857;-0.277675533;0.781261444;NaN;Low;0.195383866;0.089085582;
ENSRNA049652577;snR41;0.168844579;-1.133047476;4.080472857;-0.277675533;0.781261444;NaN;Low;0.231937081;0.105752078;
YAL031W-A;YAL031W-A;0.230347869;-1.133047476;4.080472857;-0.277675533;0.781261444;NaN;Low;0.316422431;0.144273307;"Dubious open reading frame; unlikely to encode a functional protein	based on available experimental and comparative sequence data; partially overlaps ORF GIP4/YAL031C"
YAL056C-A;YAL056C-A;0.168844579;-1.133047476;4.080472857;-0.277675533;0.781261444;NaN;Low;0.231937081;0.105752078;"Dubious open reading frame; unlikely to encode a functional protein	based on available experimental and comparative sequence data"
YAL064C-A;TDA8;0.142234724;-1.133047476;4.080472857;-0.277675533;0.781261444;NaN;Low;0.195383866;0.089085582;"Putative protein of unknown function; null mutant is sensitive to expression of the top1-T722A allele; not an essential gene"
YAR019W-A;YAR019W-A;0.168844579;-1.133047476;4.080472857;-0.277675533;0.781261444;NaN;Low;0.231937081;0.105752078;"Dubious open reading frame; unlikely to encode a functional protein	based on available experimental and comparative sequence data; partially overlaps ORF CDC15/YAR019C"
YAR070C;YAR070C;0.230347869;-1.133047476;4.080472857;-0.277675533;0.781261444;NaN;Low;0.316422431;0.144273307;"Dubious open reading frame; unlikely to encode a protein	based on available experimental and comparative sequence data; YAR070C has a paralog	YHR214C-B	that arose from a segmental duplication"
YBL012C;YBL012C;0.230347869;-1.133047476;4.080472857;-0.277675533;0.781261444;NaN;Low;0.316422431;0.144273307;"Dubious open reading frame; unlikely to encode a functional protein	based on available experimental and comparative sequence data"
YBL062W;YBL062W;0.142234724;-1.133047476;4.080472857;-0.277675533;0.781261444;NaN;Low;0.195383866;0.089085582;"Dubious open reading frame; unlikely to encode a functional protein	based on available experimental and comparative sequence data"
YBL100C;YBL100C;0.168844579;-1.133047476;4.080472857;-0.277675533;0.781261444;NaN;Low;0.231937081;0.105752078;"Dubious open reading frame; unlikely to encode a functional protein	based on available experimental and comparative sequence data; almost completely overlaps the 5' end of ATP1"
YBR051W;YBR051W;0.142234724;-1.133047476;4.080472857;-0.277675533;0.781261444;NaN;Low;0.195383866;0.089085582;"Dubious open reading frame; unlikely to encode a functional protein	based on available experimental and comparative sequence data; partially overlaps the REG2/YBR050C regulatory subunit of the Glc7p type-1 protein phosphatase"
YBR209W;YBR209W;0.230347869;-1.133047476;4.080472857;-0.277675533;0.781261444;NaN;Low;0.316422431;0.144273307;"Putative protein of unknown function; conserved across S. cerevisiae strains; YBR209W is not an essential gene"
YCR001W;YCR001W;0.142234724;-1.133047476;4.080472857;-0.277675533;0.781261444;NaN;Low;0.195383866;0.089085582;"Putative protein of unknown function; conserved among S. cerevisiae strains; YCR001W is not an essential gene"
YDL009C;YDL009C;0.230347869;-1.133047476;4.080472857;-0.277675533;0.781261444;NaN;Low;0.316422431;0.144273307;"Protein of unknown function; mRNA identified as translated by ribosome profiling data; SWAT-GFP and mCherry fusion proteins localize to the cytosol; partially overlaps the verified ORF YDL010W; YDL009C is not an essential gene"
YDL162C;YDL162C;0.142234724;-1.133047476;4.080472857;-0.277675533;0.781261444;NaN;Low;0.195383866;0.089085582;"Dubious open reading frame; unlikely to encode a functional protein	based on available experimental and comparative sequence data; partially overlaps ENT1/YDL161W	a verified gene involved in endocytosis and actin cortical patch assembly"
YDR118W-A;YDR118W-A;0.168844579;-1.133047476;4.080472857;-0.277675533;0.781261444;NaN;Low;0.231937081;0.105752078;"Dubious open reading frame; unlikely to encode a functional protein	based on available experimental and comparative sequence data; identified using a combination of expression profiling and mass spectrometry"
YDR149C;YDR149C;0.168844579;-1.133047476;4.080472857;-0.277675533;0.781261444;NaN;Low;0.231937081;0.105752078;"Dubious open reading frame; unlikely to encode a functional protein	based on available experimental and comparative sequence data; overlaps the verified gene NUM1/YDR150W; null mutation blocks anaerobic growth"
YDR169C-A;YDR169C-A;0.168844579;-1.133047476;4.080472857;-0.277675533;0.781261444;NaN;Low;0.231937081;0.105752078;"Putative protein of unknown function; identified by fungal homology and RT-PCR"
YDR340W;YDR340W;0.230347869;-1.133047476;4.080472857;-0.277675533;0.781261444;NaN;Low;0.316422431;0.144273307;Putative protein of unknown function
YDR371C-A;YDR371C-A;0.142234724;-1.133047476;4.080472857;-0.277675533;0.781261444;NaN;Low;0.195383866;0.089085582;"Dubious open reading frame; unlikely to encode a functional protein	based on available experimental and comparative sequence data; completely overlaps the uncharacterized gene CTS2/YDR371W; identified by expression profiling and mass spectrometry"
YDR525W;API2;0.142234724;-1.133047476;4.080472857;-0.277675533;0.781261444;NaN;Low;0.195383866;0.089085582;"Putative protein of unknown function; conserved among S. cerevisiae strains; not conserved in closely related Saccharomyces species; 26% of ORF overlaps the dubious ORF YDR524C-A; insertion mutation in a cdc34-2 mutant background causes altered bud morphology"
YDR545C-A;YDR545C-A;0.168844579;-1.133047476;4.080472857;-0.277675533;0.781261444;NaN;Low;0.231937081;0.105752078;"Dubious open reading frame; unlikely to encode a functional protein	based on available experimental and comparative sequence data; completely overlaps the verified ORF YRF1-1/YDR545W"
YEL030C-A;YEL030C-A;0.168844579;-1.133047476;4.080472857;-0.277675533;0.781261444;NaN;Low;0.231937081;0.105752078;"Protein of unknown function; identified by gene-trapping	microarray-based expression analysis	and genome-wide homology searching"
YER145C-A;YER145C-A;0.142234724;-1.133047476;4.080472857;-0.277675533;0.781261444;NaN;Low;0.195383866;0.089085582;"Putative protein of unknown function; conserved among S. cerevisiae strains; overlaps verified ORF LSM5/YER146W"
YER175W-A;YER175W-A;0.168844579;-1.133047476;4.080472857;-0.277675533;0.781261444;NaN;Low;0.231937081;0.105752078;"Putative protein of unknown function; identified by gene-trapping	microarray-based expression analysis	and genome-wide homology searching"
YFL032W;YFL032W;0.168844579;-1.133047476;4.080472857;-0.277675533;0.781261444;NaN;Low;0.231937081;0.105752078;"Dubious open reading frame; unlikely to encode a functional protein	based on available experimental and comparative sequence data; partially overlaps the verified gene HAC1/YFL031W; YFL032W is not an essential gene"
YGL074C;YGL074C;0.168844579;-1.133047476;4.080472857;-0.277675533;0.781261444;NaN;Low;0.231937081;0.105752078;"Dubious open reading frame unlikely to encode a functional protein; overlaps 5' end of essential HSF1 gene encoding heat shock transcription factor"
YGR139W;YGR139W;0.142234724;-1.133047476;4.080472857;-0.277675533;0.781261444;NaN;Low;0.195383866;0.089085582;"Dubious open reading frame; unlikely to encode a functional protein	based on available experimental and comparative sequence data"
YGR273C;YGR273C;0.142234724;-1.133047476;4.080472857;-0.277675533;0.781261444;NaN;Low;0.195383866;0.089085582;"Putative protein of unknown function; expression downregulated by treatment with 8-methoxypsoralen plus UVA irradiation; not an essential gene; YGR273C has a paralog	YMR295C	that arose from the whole genome duplication"
YGR290W;YGR290W;0.230347869;-1.133047476;4.080472857;-0.277675533;0.781261444;NaN;Low;0.316422431;0.144273307;"Dubious open reading frame; unlikely to encode a functional protein	based on available experimental and comparative sequence data; putative HLH protein; partially overlaps the verified ORF MAL11/YGR289C (a high-affinity maltose transporter)"
YHR165W-A;YHR165W-A;0.142234724;-1.133047476;4.080472857;-0.277675533;0.781261444;NaN;Low;0.195383866;0.089085582;"Dubious open reading frame; unlikely to encode a functional protein	based on available experimental and comparative sequence data; completely overlaps ORF PRP8/YHR165C"
YHR212W-A;YHR212W-A;0.230347869;-1.133047476;4.080472857;-0.277675533;0.781261444;NaN;Low;0.316422431;0.144273307;"Pseudogenic fragment with similarity to flocculins; identified by gene-trapping	microarray-based expression analysis	and genome-wide homology searching; SWAT-GFP	seamless-GFP and mCherry fusion proteins localize to the endoplasmic reticulum; YHR212W-A has a paralog	YAR061W	that arose from a segmental duplication"
YHR213W-B;YHR213W-B;0.142234724;-1.133047476;4.080472857;-0.277675533;0.781261444;NaN;Low;0.195383866;0.089085582;"Pseudogenic fragment with similarity to flocculins; identified by gene-trapping	microarray-based expression analysis	and genome-wide homology searching; YHR213W-B has a paralog	YAR064W	that arose from a segmental duplication"
YIL046W-A;YIL046W-A;0.142234724;-1.133047476;4.080472857;-0.277675533;0.781261444;NaN;Low;0.195383866;0.089085582;"Putative protein of unknown function; identified by expression profiling and mass spectrometry"
YIL054W;YIL054W;0.168844579;-1.133047476;4.080472857;-0.277675533;0.781261444;NaN;Low;0.231937081;0.105752078;"Protein of unknown function; expressed at both mRNA and protein levels"
YIL066W-A;YIL066W-A;0.168844579;-1.133047476;4.080472857;-0.277675533;0.781261444;NaN;Low;0.231937081;0.105752078;"Dubious open reading frame; unlikely to encode a functional protein	based on available experimental and comparative sequence data; almost completely overlaps ORF YIL067C"
YIR020C-B;YIR020C-B;0.230347869;-1.133047476;4.080472857;-0.277675533;0.781261444;NaN;Low;0.316422431;0.144273307;"Dubious open reading frame; unlikely to encode a functional protein	based on available experimental and comparative sequence data; partially overlaps verified ORF MRS1"
YJL077W-B;YJL077W-B;0.230347869;-1.133047476;4.080472857;-0.277675533;0.781261444;NaN;Low;0.316422431;0.144273307;"Putative protein of unknown function; identified by gene-trapping	microarray-based expression analysis	and genome-wide homology searching"
YJL175W;YJL175W;0.168844579;-1.133047476;4.080472857;-0.277675533;0.781261444;NaN;Low;0.231937081;0.105752078;"Dubious open reading frame unlikely to encode a functional protein; deletion confers resistance to cisplatin	hypersensitivity to 5-fluorouracil	and growth defect at high pH with high calcium; overlaps gene for SWI3 transcription factor"
YJR120W;YJR120W;0.142234724;-1.133047476;4.080472857;-0.277675533;0.781261444;NaN;Low;0.195383866;0.089085582;"Protein of unknown function; essential for growth under anaerobic conditions; mutation causes decreased expression of ATP2	impaired respiration	defective sterol uptake	and altered levels/localization of ABC transporters Aus1p and Pdr11p"
YLL030C;RRT7;0.142234724;-1.133047476;4.080472857;-0.277675533;0.781261444;NaN;Low;0.195383866;0.089085582;"Putative protein of unknown function; conserved across S. cerevisiae strains; identified in a screen for mutants with increased levels of rDNA transcription"
YLR285C-A;YLR285C-A;0.168844579;-1.133047476;4.080472857;-0.277675533;0.781261444;NaN;Low;0.231937081;0.105752078;"Putative protein of unknown function; identified by fungal homology and RT-PCR"
YNR001W-A;YNR001W-A;0.168844579;-1.133047476;4.080472857;-0.277675533;0.781261444;NaN;Low;0.231937081;0.105752078;"Dubious open reading frame unlikely to encode a functional protein; identified by homology"
YOR231C-A;YOR231C-A;0.168844579;-1.133047476;4.080472857;-0.277675533;0.781261444;NaN;Low;0.231937081;0.105752078;"Protein of unknown function; identified by gene-trapping	microarray-based expression analysis	and genome-wide homology searching"
YOR325W;YOR325W;0.142234724;-1.133047476;4.080472857;-0.277675533;0.781261444;NaN;Low;0.195383866;0.089085582;"Dubious open reading frame; unlikely to encode a functional protein	based on available experimental and comparative sequence data; completely overlaps the verified ORF FRT1"
YKR081C;RPF2;358.3324592;-1.132643571;0.57526279;-1.968915062;0.048962846;0.306713573;OK;492.1881278;224.4767906;"Essential protein involved in rRNA maturation and ribosomal assembly; involved in the processing of pre-rRNA and the assembly of the 60S ribosomal subunit; interacts with ribosomal protein L11; localizes predominantly to the nucleolus; constituent of 66S pre-ribosomal particles"
YER110C;KAP123;1032.876601;-1.131889045;0.561374941;-2.016279962;0.043770709;0.287680349;OK;1418.476894;647.2763086;"Karyopherin beta; mediates nuclear import of ribosomal proteins prior to assembly into ribosomes and import of histones H3 and H4; localizes to the nuclear pore	nucleus	and cytoplasm; exhibits genetic interactions with RAI1"
YNL111C;CYB5;299.7747339;-1.126849389;0.332952772;-3.384412099;0.000713309;0.026203081;OK;411.2377016;188.3117661;"Cytochrome b5; involved in the sterol and lipid biosynthesis pathways; acts as an electron donor to support sterol C5-6 desaturation"
YML057C-A;YML057C-A;1.420111467;-1.125253197;1.880795699;-0.598285714;0.549649307;NaN;Low;1.947463622;0.892759312;"Dubious open reading frame; unlikely to encode a functional protein	based on available experimental and comparative sequence data; overlaps the verified gene CMP2/YML057W"
YER006C-A;YER006C-A;0.532709333;-1.121986802;2.883491679;-0.389107002;0.697196994;NaN;Low;0.730008493;0.335410173;"Dubious open reading frame; unlikely to encode a functional protein	based on available experimental and comparative sequence data; partially overlaps the verified ORF PAC2/YER007W"
YFL061W;DDI2;7.129856521;-1.121787266;0.75781502;-1.480291676;0.138795424;0.473405273;OK;9.770110751;4.489602291;"Cyanamide hydratase that detoxifies cyanamide; member of the HD domain metalloprotein superfamily; expression is induced over 100-fold by cyanamide and by SN2-type DNA alkylating agents such as MMS and DMA; induction decreased in rad6 and rad18 mutants; gene and protein are identical …
YOR314W;YOR314W;0.532688452;-1.121162467;2.883490937;-0.388821221;0.697408402;NaN;Low;0.729848555;0.335528349;"Putative protein of unknown function; conserved across S. cerevisiae strains"
YBR104W;YMC2;293.3017351;-1.118865823;0.368096691;-3.039597612;0.002368944;0.059989732;OK;401.65784;184.9456303;"Putative mitochondrial inner membrane transporter; proposed role in oleate metabolism and glutamate biosynthesis; member of the mitochondrial carrier (MCF) family; YMC2 has a paralog	YMC1	that arose from the whole genome duplication"
YCL026C-B;HBN1;214.1378021;-1.115719745;0.242512311;-4.600672604;4.21E-06;0.000439673;OK;293.046232;135.2293721;"Protein of unknown function; similar to bacterial nitroreductases; green fluorescent protein (GFP)-fusion protein localizes to the cytoplasm and nucleus; protein becomes insoluble upon intracellular iron depletion; protein abundance increases in response to DNA replication stress"
YCR018C;SRD1;231.8252501;-1.113447039;0.224252284;-4.965153619;6.86E-07;0.000104748;OK;317.0935427;146.5569576;"Protein involved in the processing of pre-rRNA to mature rRNA; contains a C2/C2 zinc finger motif; srd1 mutation suppresses defects caused by the rrp1-1 mutation"
YDR101C;ARX1;393.5292962;-1.109737003;0.469269201;-2.364819595;0.018038856;0.194564457;OK;537.8366533;249.221939;"Nuclear export factor for the ribosomal pre-60S subunit; shuttling factor which directly binds FG rich nucleoporins and facilities translocation through the nuclear pore complex; interacts directly with Alb1p; responsible for Tif6p recycling defects in the absence of Rei1; associated …
YGR177C;ATF2;344.453928;-1.100099717;0.257185692;-4.277453035;1.89E-05;0.0015;OK;469.7683286;219.1395274;"Alcohol acetyltransferase; may play a role in steroid detoxification; forms volatile esters during fermentation	which is important for brewing and winemaking"
YHR054C;YHR054C;262.5627303;-1.095350427;0.451246132;-2.427390172;0.015207891;0.178153853;OK;357.7094262;167.4160343;"Putative protein of unknown function; partial duplicate of RSC30/YHR056C	truncated remnant of segmental duplication"
YGL029W;CGR1;89.414274;-1.093478722;0.566597041;-1.929905456;0.053618553;0.315612276;OK;121.765554;57.06299396;"Protein involved in nucleolar integrity and processing of pre-rRNA; has a role in processing rRNA for the 60S ribosome subunit; transcript is induced in response to cytotoxic stress but not genotoxic stress; relocalizes from nucleus to nucleolus upon DNA replication stress"
YBL071W-A;KTI11;26.43677196;-1.092456786;0.492591568;-2.217774027;0.026570244;0.234598696;OK;35.99381101;16.87973292;"Zn-ribbon protein that co-purifies with Dph1 and Dph2; forms a complex required for synthesis of diphthamide on translation factor eEF2 and with Elongator subunits Iki3p	Elp2p	and Elp3p; involved in modification of wobble nucleosides in tRNAs; forms a stable heterodimer with Ats1p"
YPR144C;NOC4;170.9862141;-1.085909433;0.463429514;-2.343203015;0.019118977;0.202629663;OK;232.4611119;109.5113162;"Nucleolar protein; forms a complex with Nop14p that mediates maturation and nuclear export of 40S ribosomal subunits; relocalizes to the cytosol in response to hypoxia"
YDR545W;YRF1-1;120.4208817;-1.084219236;1.821203087;-0.595331319;0.551622025;0.795999678;OK;163.6545246;77.18723877;"Helicase encoded by the Y' element of subtelomeric regions; highly expressed in the mutants lacking the telomerase component TLC1; potentially phosphorylated by Cdc28p"
YGR145W;ENP2;299.4613014;-1.083820368;0.586252312;-1.848726812;0.06449727;0.343619744;OK;406.9381784;191.9844244;"Component of the SSU; required for pre-18S rRNA processing	biogenesis of the small ribosomal subunit; interacts with U3 snoRNA	Mpp10p and Bfr2p; contains WD repeats	and has homology to Spb1p"
YKL143W;LTV1;213.1027784;-1.083203572;0.575168234;-1.883281288;0.059662258;0.328397096;OK;289.5458301;136.6597268;"Subunit of the EGO/GSE complex; the vacuolar/endosomal membrane associated EGO/GSE complex regulates exit from rapamycin-induced growth arrest	stimulating microautophagy and sorting of Gap1p from the endosome to the plasma membrane; required for ribosomal small subunit export from nucleus; required for growth at low temperature"
YNR076W;PAU6;9.897635233;-1.076992996;3.7463256;-0.287479816;0.773744954;0.911251974;OK;13.42948338;6.365787091;"Member of the seripauperin multigene family; encoded mainly in subtelomeric regions; SWAT-GFP fusion protein localizes to the endoplasmic reticulum and vacuole	while mCherry fusion localizes to just the vacuole; active during alcoholic fermentation; regulated by anaerobiosis; negatively regulated by oxygen; repressed by heme; identical to Pau18p"
YOL131W;YOL131W;3.001698156;-1.072492601;1.125237451;-0.953125583;0.340526446;0.666963456;OK;4.068728918;1.934667395;"Putative protein of unknown function; YOL131W has a paralog	STB1	that arose from the whole genome duplication"
YIL060W;YIL060W;0.977876733;-1.072380691;2.509647867;-0.42730325;0.669158466;NaN;Low;1.325455017;0.630298449;"Mitochondrial protein of unknown function; required for respiratory growth; mutant accumulates less glycogen than does wild type; null mutation results in a decrease in plasma membrane electron transport; YIL060W is not an essential gene"
YJL122W;ALB1;215.4298444;-1.071795943;0.471120819;-2.274991677;0.022906429;0.222012879;OK;291.9644743;138.8952144;"Shuttling pre-60S factor; involved in the biogenesis of ribosomal large subunit; interacts directly with Arx1p; responsible for Tif6p recycling defects in absence of Rei1p"
YPR112C;MRD1;455.0566154;-1.071269831;0.549182021;-1.950664424;0.051096978;0.312195191;OK;616.6496845;293.4635462;"Essential conserved small ribosomal subunit (40s) synthesis factor; component of the 90S preribosome; required for production of 18S rRNA and small ribosomal subunit; contains five consensus RNA-binding domains and binds to the pre-rRNA at two sites within the 18S region"
YBR201C-A;YBR201C-A;3.192388455;-1.071043693;1.115800804;-0.959887902;0.337111635;0.662533468;OK;4.325804234;2.058972675;Mitochondrial protein of unknown function
YCL037C;SRO9;173.1950757;-1.070846449;0.460853611;-2.323615187;0.020146128;0.209231425;OK;234.6753754;111.7147761;"Cytoplasmic RNA-binding protein; shuttles between nucleus and cytoplasm and is exported from the nucleus in an mRNA export-dependent manner; associates with translating ribosomes; involved in heme regulation of Hap1p as a component of the HMC complex	also involved in the organization of actin filaments; contains a La motif; role in preventing L-A mycovirus pathogenesis; SRO9 has a paralog	SLF1	that arose from the whole genome duplication"
YBR021W;FUR4;227.0540112;-1.069505225;0.41593198;-2.571346464;0.010130392;0.147038939;OK;307.5607458;146.5472766;"Plasma membrane localized uracil permease; expression is tightly regulated by uracil levels and environmental cues; conformational alterations induced by unfolding or substrate binding result in Rsp5p-mediated ubiquitination and degradation"
YKL172W;EBP2;1265.079307;-1.068532006;0.503372934;-2.122744261;0.033775288;0.256758391;OK;1713.266457;816.8921578;"Protein required for 25S rRNA maturation and 60S ribosomal subunit assembly; localizes to the nucleolus and in foci along nuclear periphery; constituent of 66S pre-ribosomal particles; cooperates with Rrs1p and Mps3p to mediate telomere clustering by binding Sir4p	but is not involved in telomere tethering"
YER006W;NUG1;559.4976502;-1.064977083;0.462109112;-2.304600917;0.021188935;0.212998901;OK;757.1111314;361.884169;"GTPase that associates with nuclear 60S pre-ribosomes; required for export of 60S ribosomal subunits from the nucleus"
YHR197W;RIX1;228.037667;-1.064677195;0.49283501;-2.160311613;0.030748555;0.248958705;OK;308.5593824;147.5159516;"Component of the Rix1 complex and possibly pre-replicative complexes; required for processing of ITS2 sequences from 35S pre-rRNA; component of the pre-60S ribosomal particle with the dynein-related AAA-type ATPase Mdn1p; required for pre-replicative complex (pre-RC) formation and main…
YPL081W;RPS9A;1386.642554;-1.058438663;0.488345104;-2.167398947;0.030204447;0.248268877;OK;1873.6496;899.6355079;"Protein component of the small (40S) ribosomal subunit; homologous to mammalian ribosomal protein S9 and bacterial S4; RPS9A has a paralog	RPS9B	that arose from the whole genome duplication"
YDR309C;GIC2;787.0295605;-1.055996902;0.182685617;-5.780405247;7.45E-09;2.08E-06;OK;1062.860619;511.1985025;"Rho-family GTPase interacting protein and Cdc42p effector; required with Gic1p for cell polarity establishment and initiation of budding; involved in recruitment of septins to the presumptive bud site; interacts with Cdc42p via the Cdc42/Rac-interactive binding (CRIB) domain and with PI(4	5)P2 via a polybasic region; gic1 gic2 double mutants are defective for polarizing Cdc42p at elevated temperature	so may function both up- and downstream of Cdc42p; regulates mitotic exit"
YFR035C;YFR035C;0.47502661;-1.051419176;3.763845934;-0.279347028;0.779978519;NaN;Low;0.640848238;0.309204983;"Putative protein of unknown function; deletion mutant exhibits synthetic phenotype with alpha-synuclein"
YNL061W;NOP2;623.9796896;-1.049868596;0.458685165;-2.288865383;0.022087175;0.217315911;OK;841.5031353;406.4562438;"rRNA m5C methyltransferase; methylates cytosine at position 2870 of 25S rRNA; has an essential function independent of rRNA methylation; contains seven beta-strand methyltransferase motif; essential for processing and maturation of 27S pre-rRNA and large ribosomal subunit biogenesis;…	a gene upregulated in cancer"
YPL283C;YRF1-7;489.7318887;-1.046606368;0.664189962;-1.575763604;0.115080293;0.437879043;OK;659.9690681;319.4947093;"Helicase encoded by the Y' element of subtelomeric regions; highly expressed in the mutants lacking the telomerase component TLC1; potentially phosphorylated by Cdc28p"
YLR449W;FPR4;1173.548621;-1.044957879;0.555898272;-1.879764576;0.06014017;0.328465178;OK;1580.899822;766.1974193;"Nuclear peptidyl-prolyl cis-trans isomerase (PPIase); impacts expression of multiple genes via its role in nucleosome assembly; catalyzes isomerization of proline residues in histones H3 and H4	which affects lysine methylation of those histones; role in rDNA maintenance; PPIase domain acts as a transcriptional repressor when tethered to DNA by lexA	and repressor activity is dependent on PPIase activity; contains a nucleoplasmin-like fold and can form pentamers"
YNL299W;TRF5;134.8689646;-1.042558452;0.520234409;-2.004016717;0.04506827;0.290890752;OK;181.5847463;88.1531828;"Non-canonical poly(A) polymerase; involved in nuclear RNA degradation as a component of the TRAMP complex; catalyzes polyadenylation of hypomodified tRNAs	and snoRNA and rRNA precursors; overlapping but non-redundant functions with Pap2p"
YPL067C;YPL067C;189.2094998;-1.039210258;0.325721491;-3.190487236;0.001420331;0.04379477;OK;254.5544104;123.8645891;"Putative protein of unknown function; green fluorescent protein (GFP)-fusion protein localizes to the cytoplasm; YPL067C is not an essential gene"
YPR170W-A;YPR170W-A;0.499949334;-1.038004271;3.705489972;-0.280126051;0.779380799;NaN;Low;0.672426498;0.32747217;"Dubious open reading frame; unlikely to encode a functional protein	based on available experimental and comparative sequence data; identified by expression profiling and mass spectrometry"
YAR062W;YAR062W;0.499925783;-1.037811751;3.705527721;-0.280071242;0.779422848;NaN;Low;0.672365435;0.327486131;
YFL051C;YFL051C;0.499893193;-1.037545241;3.705579955;-0.279995373;0.779481055;NaN;Low;0.672280923;0.327505463;"Putative protein of unknown function; SWAT-GFP fusion protein localizes to the cell periphery while mCherry fusion protein localizes to both the cell periphery and vacuole; YFL051C is not an essential gene"
YML093W;UTP14;565.2848527;-1.035832709;0.514601226;-2.012884263;0.044126807;0.288569918;OK;759.9271709;370.6425346;"Subunit of U3-containing Small Subunit (SSU) processome complex; involved in production of 18S rRNA and assembly of small ribosomal subunit; activates the RNA helicase Ecm16p to dislodge the U3 snoRNA and along with Bud23p recruits the helicase to the assembling preribosome dislodgi…
YGL078C;DBP3;543.2748183;-1.032723156;0.511778951;-2.01790862;0.043600779;0.287401542;OK;729.82225;356.7273866;"RNA-Dependent ATPase	member of DExD/H-box family; involved in cleavage of site A3 within the ITS1 spacer during rRNA processing; not essential for growth	but deletion causes severe slow-growth phenotype"
YMR049C;ERB1;441.166944;-1.032539802;0.485538653;-2.126586205;0.03345448;0.255568175;OK;592.628272;289.705616;"Constituent of 66S pre-ribosomal particles; forms a complex with Nop7p and Ytm1p that is required for maturation of the large ribosomal subunit; required for maturation of the 25S and 5.8S ribosomal RNAs; binds RNA via its C-terminal domain; homologous to mammalian Bop1"
YMR269W;TMA23;131.8979338;-1.031002119;0.417958826;-2.46675523;0.013634352;0.168686134;OK;177.1190831;86.67678453;"Nucleolar protein implicated in ribosome biogenesis; deletion extends chronological lifespan"
YDR300C;PRO1;697.5218513;-1.030085918;0.239994516;-4.292122724;1.77E-05;0.001442694;OK;936.4714432;458.5722594;"Cytosolic gamma-glutamyl kinase; catalyzes the first step in proline biosynthesis; required for nitrogen starvation-induced ribophagy but not for nonselective autophagy; PRO1 has a paralog	YHR033W	that arose from the whole genome duplication"
ENSRNA049652561;snR70;0.973228333;-1.028035791;2.511870734;-0.409270977;0.682340812;NaN;Low;1.306016012;0.640440653;
YJL028W;YJL028W;0.521004102;-1.026526861;3.659172361;-0.280535258;0.779066879;NaN;Low;0.698916658;0.343091545;"Protein of unknown function; may interact with ribosomes	based on co-purification experiments"
HRA1;HRA1;0.520983225;-1.026328105;3.659200985;-0.280478746;0.779110229;NaN;Low;0.698856949;0.3431095;
YPR078C;YPR078C;5.620934601;-1.023549067;0.877304992;-1.16669696;0.243332771;0.588169504;OK;7.535245863;3.706623339;"Putative protein of unknown function; possible role in DNA metabolism and/or in genome stability; expression is heat-inducible"
YNL150W;YNL150W;27.11806756;-1.022641468;0.46447803;-2.201700406;0.027686478;0.238406705;OK;36.34607606;17.89005906;"Dubious open reading frame; unlikely to encode a functional protein	based on available experimental and comparative sequence data; extensive overlap with PGA2/YNL149C	an uncharacterized gene with a proposed role in protein trafficking"
YCL036W;GFD2;89.9250792;-1.019807663;0.695405285;-1.466493977;0.142513761;0.476728156;OK;120.4475721;59.40258629;"Protein of unknown function; identified as a high-copy suppressor of a dbp5 mutation; GFD2 has a paralog	YDR514C	that arose from the whole genome duplication"
YGR035C;YGR035C;20.95316062;-1.01603283;0.470005271;-2.161747734;0.030637626;0.248958705;OK;28.04084612;13.86547511;"Putative protein of unknown function	potential Cdc28p substrate; transcription is activated by paralogous transcription factors Yrm1p and Yrr1p along with genes involved in multidrug resistance; YGR035C has a paralog	YLR346C	that arose from the whole genome duplication"
YOL144W;NOP8;188.9945807;-1.011955082;0.406397245;-2.490063834;0.012772015;0.16471748;OK;252.6878673;125.301294;Nucleolar protein required for 60S ribosomal subunit biogenesis
YCR072C;RSA4;191.4730163;-1.010158086;0.482003467;-2.095748588;0.036104499;0.26500074;OK;255.8958373;127.0501953;"Ribosomal large subunit (60S) assembly factor; association of the N-terminal ubiquitin-like (UBL) domain of this preribosomal factor with the MIDAS domain in the Rea1p tail	promoted by the GTPase Nog2p	is required for the ATP-dependent dissociation of preribosomal factors including the Rix1p subcomplex	Rea1p	Nog2p and Rsa1p itself prior to nuclear export of pre-60S particles; contains WD-repeats and a UBL domain; localizes to the nucleolus "
YAR009C;YAR009C;5052.592413;-1.003901186;0.454090034;-2.210797664;0.027049852;0.235362751;OK;6742.859455;3362.325372;"Retrotransposon TYA Gag and TYB Pol genes; Gag processing produces capsid proteins	Pol is cleaved to produce protease	reverse transcriptase and integrase activities; in YARCTy1-1 TYB is mutant and probably non-functional; protein product forms cytoplasmic foci upon DNA replication stress"
YLR435W;TSR2;327.3878425;-1.003629674;0.455762458;-2.202089392;0.027658995;0.238406705;OK;436.8830473;217.8926377;Protein with a potential role in pre-rRNA processing
YDR184C;ATC1;144.2771862;-1.001514259;0.631938684;-1.58482822;0.113005369;0.43349937;OK;192.4368739;96.1174986;"Nuclear protein; possibly involved in regulation of cation stress responses and/or in the establishment of bipolar budding pattern; relative distribution to the nucleus decreases upon DNA replication stress"
YBR277C;YBR277C;0.495333059;-0.99893054;3.712863058;-0.269045888;0.78789437;NaN;Low;0.660280864;0.330385254;"Dubious open reading frame; unlikely to encode a functional protein	based on available experimental and comparative sequence data; partially overlaps the verified gene YBR278W"
YOR272W;YTM1;279.070623;-0.998403249;0.519507248;-1.921827373;0.054627483;0.318713873;OK;371.9568628;186.1843832;"Ribosomal assembly factor and 66S pre-ribosomal particle constituent; subunit of the Nop7-subcomplex (PeBoW complex)	required for an early nucleolar step in pre-60S ribosomal particle maturation; interaction of its ubiquitin-like (UBL) domain with the MIDAS domain in the Rea1p tail triggers release of the subcomplex and possibly other biogenesis factors via cycles of ATP hydrolysis; involved in the processing of 27S pre-rRNA; contains an N-terminal UBL domain and seven C-terminal WD repeats"
YHR085W;IPI1;200.3689611;-0.997034586;0.454349374;-2.194422714;0.028205034;0.240225646;OK;266.9755068;133.7624154;"Component of the Rix1 complex and possibly pre-replicative complexes; required for processing of ITS2 sequences from 35S pre-rRNA; component of the pre-60S ribosomal particle with the dynein-related AAA-type ATPase Mdn1p; required for pre-replicative complex (pre-RC) formation and ma…
YBL113W-A;YBL113W-A;1.899580815;-0.993390642;2.211520648;-0.449188952;0.653295357;NaN;Low;2.528903707;1.270257923;"Dubious open reading frame; unlikely to encode a functional protein	based on available experimental and comparative sequence data; identified by gene-trapping	microarray-based expression analysis	and genome-wide homology searching"
YGR271C-A;EFG1;267.7327371;-0.993082075;0.403979307;-2.458249859;0.0139616;0.170009855;OK;356.4059426;179.0595316;"Ribosome biogenesis factor required for maturation of 18S rRNA; null mutant is sensitive to hydroxyurea and is delayed in recovering from alpha-factor arrest; green fluorescent protein (GFP)-fusion protein localizes to the nucleolus"
YNL313C;EMW1;461.171018;-0.992295233;0.341142523;-2.908740972;0.003628874;0.077436312;OK;613.7990953;308.5429406;"Essential conserved protein with a role in cell wall integrity; contains six TPR (tetratricopeptide repeat) domains clustered in the C-terminal region; conditional mutant is suppressed by overexpression of GFA1; protein abundance increases in response to DNA replication stress"
YHR169W;DBP8;160.4338897;-0.991005609;0.393777286;-2.516665244;0.011847133;0.158668076;OK;213.466852;107.4009274;"ATPase	putative RNA helicase of the DEAD-box family; component of 90S preribosome complex involved in production of 18S rRNA and assembly of 40S small ribosomal subunit; ATPase activity stimulated by association with Esf2p"
YGR159C;NSR1;978.2938533;-0.986964288;0.586733994;-1.682132444;0.09254316;0.399574891;OK;1300.457223;656.1304841;"Nucleolin	nucleolar protein that binds nuclear localization sequences; required for pre-rRNA processing and ribosome biogenesis; binds to single stranded telomeric DNA and mRNA; binds to G-quadruplex DNA; methylated by Hmt1p; interaction with Top1p and nucleolar localization are negatively regulated by lysine polyphosphorylation"
YKL120W;OAC1;889.7127024;-0.98467782;0.166999968;-5.896275491;3.72E-09;1.16E-06;OK;1182.076544;597.3488607;"Mitochondrial inner membrane transporter; transports oxaloacetate	sulfate	thiosulfate	and isopropylmalate; member of the mitochondrial carrier family"
YCL064C;CHA1;65.26306545;-0.984357665;0.413023305;-2.383298116;0.017158293;0.188741222;OK;86.70236063;43.82377028;"Catabolic L-serine (L-threonine) deaminase; catalyzes the degradation of both L-serine and L-threonine; required to use serine or threonine as the sole nitrogen source	transcriptionally induced by serine and threonine"
YDR365W-B;YDR365W-B;4888.397661;-0.982870371;0.220938285;-4.448619547;8.64E-06;0.000803608;OK;6492.016402;3284.778919;"Retrotransposon TYA Gag and TYB Pol genes; transcribed/translated as one unit; polyprotein is processed to make a nucleocapsid-like protein (Gag)	reverse transcriptase (RT)	protease (PR)	and integrase (IN); similar to retroviral genes"
YOR206W;NOC2;721.4948579;-0.980949316;0.466375131;-2.103348252;0.035435338;0.262213493;OK;957.7495161;485.2401997;"Protein involved in ribosome biogenesis; forms a nucleolar complex with Mak21p that binds to 90S and 66S pre-ribosomes; forms a nuclear complex with Noc3p that binds to 66S pre-ribosomes; both complexes mediate intranuclear transport of ribosomal precursors; acts as part of a Mak21p-…
YJL148W;RPA34;355.9047898;-0.98055735;0.526171562;-1.863569644;0.062382164;0.335960414;OK;472.4032231;239.4063565;"RNA polymerase I subunit A34.5; essential for nucleolar assembly and for high polymerase loading rate; nucleolar localization depends on Rpa49p"
YOR091W;TMA46;342.3706984;-0.980173661;0.303483253;-3.229745468;0.001239005;0.040072375;OK;454.398362;230.3430348;"Protein of unknown function that associates with translating ribosomes; interacts with GTPase Rbg1p"
YDR222W;YDR222W;127.7271124;-0.978641738;0.312162007;-3.135044358;0.001718281;0.048233452;OK;169.4603418;85.99388302;"Protein of unknown function; green fluorescent protein (GFP)-fusion protein localizes to the cytoplasm in a punctate pattern; YDR222W has a paralog	YLR225C	that arose from the whole genome duplication"
YDR060W;MAK21;782.8500169;-0.974084667;0.481596987;-2.022613704;0.04311299;0.286429896;OK;1037.531449;528.1685853;"Constituent of 66S pre-ribosomal particles; required for large (60S) ribosomal subunit biogenesis; acts as part of a Mak21p-Noc2p-Rrp5p module that associates with nascent pre-rRNA during transcription and has a role in bigenesis of the large ribosomal subunit; involved in nuclear ex…
YOR108W;LEU9;826.3766457;-0.966860867;0.333695443;-2.897435037;0.003762276;0.079103315;OK;1093.366983;559.3863086;"Alpha-isopropylmalate synthase II (2-isopropylmalate synthase); catalyzes the first step in the leucine biosynthesis pathway; the minor isozyme	responsible for the residual alpha-IPMS activity detected in a leu4 null mutant; LEU9 has a paralog	LEU4	that arose from the whole genome duplication"
YMR128W;ECM16;467.0017876;-0.965357737;0.451548897;-2.137880846;0.032526415;0.252365967;OK;617.6653839;316.3381914;"Essential DEAH-box ATP-dependent RNA helicase specific to U3 snoRNP; functions with methyltransferase Bud23p; required for 18S rRNA synthesis; unwinding activity is activated by Utp14p	and Utp14p acts with Bud23p to recruit the helicase to the assembling preribosome; subject to autoinhibition; predominantly nucleolar in distribution"
YBL028C;YBL028C;137.973389;-0.96411792;0.522061786;-1.846750606;0.064783294;0.344335056;OK;182.4330877;93.51369025;"Protein of unknown function that may interact with ribosomes; green fluorescent protein (GFP)-fusion protein localizes to the nucleolus; predicted to be involved in ribosome biogenesis"
YKL009W;MRT4;709.7458476;-0.962044746;0.426931296;-2.253394764;0.024234269;0.226844632;OK;937.9928849;481.4988103;"Protein involved in mRNA turnover and ribosome assembly; required at post-transcriptional step for efficient retrotransposition; localizes to the nucleolus"
YBL098W;BNA4;2043.851696;-0.958430167;0.325516581;-2.944335933;0.003236485;0.074078161;OK;2698.83709;1388.866303;"Kynurenine 3-monooxygenase; required for the de novo biosynthesis of NAD from tryptophan via kynurenine; expression regulated by Hst1p; localizes to mitochondria and peroxisomes; putative therapeutic target for Huntington disease"
YOL080C;REX4;124.8845883;-0.958153362;0.435452112;-2.200364484;0.027781046;0.238406705;OK;164.8951276;84.87404895;"Putative RNA exonuclease; possibly involved in pre-rRNA processing and ribosome assembly"
snR190;snR190;0.4445009;-0.957639448;2.981717867;-0.321170376;0.748081281;NaN;Low;0.586839104;0.302162696;
YGL259W;YPS5;2.05328777;-0.956564358;1.514431964;-0.631632441;0.527627083;0.783729659;OK;2.710105478;1.396470062;"Protein with similarity to GPI-anchored aspartic proteases; such proteases are Yap1p and Yap3p; mCherry fusion protein localizes to the vacuole"
YHR208W;BAT1;2219.262566;-0.956211043;0.249958573;-3.825478082;0.000130519;0.007125834;OK;2928.929312;1509.595819;"Mitochondrial branched-chain amino acid (BCAA) aminotransferase; preferentially involved in BCAA biosynthesis; homolog of murine ECA39; highly expressed during logarithmic phase and repressed during stationary phase; BAT1 has a paralog	BAT2	that arose from the whole genome duplication"
YKL161C;KDX1;334.5792113;-0.954859052;0.168946314;-5.65184898;1.59E-08;3.94E-06;OK;441.4288271;227.7295955;"Protein kinase; implicated in Slt2p mitogen-activated (MAP) kinase signaling pathway; interacts with numerous components in the mating pheromone and CWI MAPK pathways; associates with Rlm1p; KDX1 has a paralog	SLT2	that arose from the whole genome duplication"
YML108W;YML108W;84.9861641;-0.953233754;0.315958218;-3.016961424;0.002553223;0.062786075;OK;112.0839419;57.8883863;"Protein of unknown function; structure defines a new subfamily of the split beta-alpha-beta sandwiches; green fluorescent protein (GFP)-fusion protein localizes to the cytoplasm and nucleus; YML108W is not an essential gene; relative distribution to the nucleus increases upon DNA re…
YJR070C;LIA1;690.389655;-0.9527027;0.437360957;-2.178298465;0.029383823;0.244563823;OK;910.4057496;470.3735603;"Deoxyhypusine hydroxylase; HEAT-repeat containing metalloenzyme that catalyzes hypusine formation; binds to and is required for the modification of Hyp2p (eIF5A); complements S. pombe mmd1 mutants defective in mitochondrial positioning; protein abundance increases in response to DNA rep…
YJL045W;YJL045W;19.52287525;-0.95137528;0.479122941;-1.985660045;0.047071084;0.298635419;OK;25.73643153;13.30931897;"Minor succinate dehydrogenase isozyme; participates in oxidation of succinate and transfer of electrons to ubiquinone; induced during the diauxic shift in a Cat8p-dependent manner; YJL045W has a paralog	SDH1	that arose from the whole genome duplication"
YCL054W;SPB1;606.4142375;-0.948951857;0.553614412;-1.714102518;0.086509899;0.389425425;OK;798.9601779;413.8682971;"AdoMet-dependent methyltransferase; involved in rRNA processing and 60S ribosomal subunit maturation; methylates G2922 in the tRNA docking site of the large subunit rRNA and in the absence of snR52	U2921; suppressor of PAB1 mutants"
YGL149W;YGL149W;0.493954491;-0.947827007;2.904772402;-0.326299921;0.744197448;NaN;Low;0.650619543;0.33728944;"Putative protein of unknown function; conserved among S. cerevisiae strains; YGL149W is not an essential gene"
ENSRNA049652717;snR82;21.02600579;-0.947426427;0.529697475;-1.78861798;0.07367636;0.363700091;OK;27.69209233;14.35991925;
YCL026C-A;FRM2;6.135339778;-0.946600132;0.83617323;-1.13206223;0.257608273;0.601004597;OK;8.078907857;4.191771699;"Type II nitroreductase	using NADH as reductant; mutants are defective in fatty acid mediated repression of genes involved in fatty acid biosynthesis indicative of a role in lipid signaling; involved in the oxidative stress response; transcription induction by cadmium and selenite indicates a possible role in the metal stress response; expression induced in cells treated with the mycotoxin patulin"
YCL007C;YCL007C;1.279035804;-0.939075058;1.65256082;-0.568254461;0.569862196;NaN;Low;1.681208476;0.876863132;"Dubious open reading frame; unlikely to encode a functional protein	based on available experimental and comparative sequence data; overlaps verified ORF YCL005W-A; mutations in YCL007C were thought to confer sensitivity to calcofluor white	but this phenotype was later shown to be due to the defect in YCL005W-A"
YDR380W;ARO10;79.57548843;-0.936342438;0.547530165;-1.710120277;0.087243634;0.390072777;OK;104.5288165;54.6221604;"Phenylpyruvate decarboxylase; catalyzes decarboxylation of phenylpyruvate to phenylacetaldehyde	which is the first specific step in the Ehrlich pathway; involved in protein N-terminal Met and Ala catabolism"
YLL034C;RIX7;409.1538714;-0.936249913;0.438151773;-2.136816445;0.032612924;0.25256853;OK;537.4447507;280.8629921;"Putative ATPase of the AAA family; required for export of pre-ribosomal large subunits from the nucleus; distributed between the nucleolus	nucleoplasm	and nuclear periphery depending on growth conditions"
YOR341W;RPA190;935.6366108;-0.935884881;0.419735141;-2.229703423;0.025767138;0.231503833;OK;1228.900297;642.3729245;RNA polymerase I largest subunit A190
YPL111W;CAR1;1258.570464;-0.934725268;0.267725973;-3.491350723;0.000480585;0.019305364;OK;1652.597586;864.5433421;"Arginase	catabolizes arginine to ornithine and urea; expression responds to both induction by arginine and nitrogen catabolite repression; disruption decreases production of carcinogen ethyl carbamate during wine fermentation and also enhances freeze tolerance"
YDR161W;YDR161W;396.8560817;-0.934445168;0.444166692;-2.103816394;0.035394466;0.262213493;OK;521.0671044;272.645059;"Specific assembly chaperone for ribosomal protein Rpl4a/Rpl4b; associates co-translationally with a evolutionarily conserved internal loop of nascent Rpl4a/b	and is released only after an the eukaryotic-specific extension of nascent Rpl4a/b mediates nuclear import	incorporation into the pre-ribosome and complex disassembly; role in biogenesis of the 60S ribosomal subunit; transcriptionally co-regulated with rRNA and ribosome biosynthesis genes"
YNL182C;IPI3;212.1274087;-0.934052029;0.496404136;-1.881636274;0.059885418;0.328397096;OK;278.4945795;145.7602379;"Component of the Rix1 complex and pre-replicative complexes (pre-RCs); required for processing of ITS2 sequences from 35S pre-rRNA; component of the pre-60S ribosomal particle with the dynein-related AAA-type ATPase Mdn1p; required for pre-RC formation and maintenance during DNA repl…	Ipi1p	and Ipi3p"
YIL117C;PRM5;770.3288234;-0.931970753;0.328070464;-2.84076397;0.004500561;0.089276126;OK;1010.83612;529.8215273;"Pheromone-regulated protein	predicted to have 1 transmembrane segment; induced during cell integrity signaling; PRM5 has a paralog	YNL058C	that arose from the whole genome duplication"
YHL001W;RPL14B;1666.743539;-0.931793726;0.436496549;-2.134710407;0.032784672;0.253050046;OK;2187.031595;1146.455484;"Ribosomal 60S subunit protein L14B; homologous to mammalian ribosomal protein L14	no bacterial homolog; RPL14B has a paralog	RPL14A	that arose from the whole genome duplication; protein abundance increases in response to DNA replication stress"
YJL109C;UTP10;634.7029181;-0.930902401;0.400331887;-2.325326637;0.020054501;0.209231425;OK;832.6538104;436.7520258;"Nucleolar protein; component of the small subunit (SSU) processome containing the U3 snoRNA that is involved in processing of pre-18S rRNA; mutant has increased aneuploidy tolerance"
YPL093W;NOG1;832.8090507;-0.928557384;0.617928389;-1.502694163;0.132917929;0.466629343;OK;1091.934044;573.6840576;"Putative GTPase; associates with free 60S ribosomal subunits in the nucleolus and is required for 60S ribosomal subunit biogenesis; constituent of 66S pre-ribosomal particles; member of the ODN family of nucleolar G-proteins"
YCL058W-A;ADF1;94.4315389;-0.928530908;0.489391094;-1.897318769;0.057785879;0.325837973;OK;123.8127279;65.0503499;"Transcriptional repressor encoded by the FYV5 antisense strand; negatively regulates transcription of FYV5 by binding to the promoter on the sense strand"
YMR229C;RRP5;977.0858311;-0.925007497;0.544441002;-1.699004106;0.08931841;0.394898854;OK;1280.015788;674.1558747;"RNA binding protein involved in synthesis of 18S and 5.8S rRNAs; component of ribosomal small subunit (SSU) processome and 90S preribosome; required for pre-rRNA packaging and compaction of processome into dense terminal balls; part of Mak21p-Noc2p-Rrp5p module that associates with na…
YLR222C-A;YLR222C-A;6.520542706;-0.924274476;0.829191113;-1.114670022;0.264991852;0.604897012;OK;8.540636089;4.500449323;"Dubious open reading frame; unlikely to encode a functional protein	based on available experimental and comparative sequence data; partially overlaps the verified gene IFH1"
YMR095C;SNO1;224.1220236;-0.923612533;0.654967078;-1.410166349;0.15849057;0.495669953;OK;293.5095473;154.7345;"Protein of unconfirmed function; involved in pyridoxine metabolism; expression is induced during stationary phase; forms putative glutamine amidotransferase complex with Snz1p	with Sno1p serving as the glutaminase; sno1-?� affects abundance of mRNA from downstream gene CTF13"
YDR165W;TRM82;504.7183833;-0.92312063;0.427901657;-2.157319597;0.030980771;0.249819199;OK;660.8999188;348.5368478;"Noncatalytic subunit of a tRNA methyltransferase complex; Trm8p and Trm82p comprise an enzyme that catalyzes a methyl-transfer from S-adenosyl-l-methionine to the N(7) atom of guanine at position 46 in tRNA; Trm8 lacks catalytic activity if not bound to Trm82p; relocalizes to the cyt…
YLR198C;YLR198C;11.31106728;-0.922212948;0.884407422;-1.04274673;0.297065609;0.630694769;OK;14.80797926;7.814155292;"Dubious open reading frame; unlikely to encode a functional protein	based on available experimental and comparative sequence data; overlaps the verified gene SIK1/YLR197W"
YDL060W;TSR1;408.8309551;-0.918374371;0.481318904;-1.908037195;0.056386409;0.321889957;OK;534.732392;282.9295182;"Protein required for processing of 20S pre-rRNA in the cytoplasm; associates with pre-40S ribosomal particles; inhibits the premature association of 60S subunits with assembling 40S subunits in the cytoplasm; similar to Bms1p; relocalizes from nucleus to cytoplasm upon DNA replication…
snR4;snR4;13.9797038;-0.916834436;1.546208878;-0.592956391;0.553210338;0.796553283;OK;18.27806556;9.681342052;
YKL191W;DPH2;233.8632871;-0.91475754;0.367744866;-2.487478751;0.012865214;0.16475322;OK;305.61715;162.1094242;"Protein required for synthesis of diphthamide; required along with Dph1p	Kti11p	Jjj3p	and Dph5p; diphthamide is a modified histidine residue of translation elongation factor 2 (Eft1p or Eft2p); forms a complex with Dph1p that catalyzes the first step of diphthamide biosynthesis"
YOR318C;YOR318C;11.30347006;-0.913725303;0.732663872;-1.247127553;0.212350731;0.556238919;OK;14.76793381;7.839006299;"Dubious open reading frame; unlikely to encode a functional protein	based on available experimental and comparative sequence data; transcript is predicted to be spliced but there is no evidence that it is spliced in vivo"
YHR020W;YHR020W;2012.028754;-0.913068615;0.407981241;-2.238016172;0.025220001;0.22982482;OK;2628.291768;1395.765739;"Prolyl-tRNA synthetase; N-terminal domain shows weak homology to prokaryotic posttransfer editing domain	but does not possess posttransfer editing activity; may interact with ribosomes	based on co-purification experiments"
YNL255C;GIS2;1617.315936;-0.904738118;0.307667835;-2.940632771;0.003275426;0.074377347;OK;2108.447528;1126.184344;"Translational activator for mRNAs with internal ribosome entry sites; associates with polysomes and binds to a specific subset of mRNAs; localizes to RNA processing bodies (P bodies) and to stress granules; may have a role in translation regulation under stress conditions; ortholog o…	a gene involved in myotonic dystrophy type 2"
YOR396W;YRF1-8;123.8014731;-0.903574352;1.870380591;-0.483096519;0.629027206;0.839820417;OK;161.3510291;86.25191702;"One of several telomeric Y' element-encoded DNA helicases; known as Y'-Help1 (Y'-HELicase Protein 1)"
YGL182C;YGL182C;2.64417717;-0.903142217;1.378299549;-0.655258298;0.512301465;0.773390669;OK;3.445808669;1.842545671;"Dubious open reading frame; unlikely to encode a functional protein	based on available experimental and comparative sequence data; partially overlaps the verified ORF MND1/YGL183C"
YNL095C;YNL095C;64.22137694;-0.901500252;0.294358907;-3.06258867;0.002194315;0.057023432;OK;83.6580894;44.78466448;"Putative protein of unknown function; predicted to contain a transmembrane domain; not an essential gene; YNL095C has a paralog	ECM3	that arose from the whole genome duplication"
YNL227C;JJJ1;323.0436662;-0.897764795;0.386917707;-2.320299066;0.020324705;0.210034846;OK;420.4333421;225.6539903;"Co-chaperone that stimulates the ATPase activity of Ssa1p; required for a late step of ribosome biogenesis; associated with the cytosolic large ribosomal subunit; contains a J-domain; mutation causes defects in fluid-phase endocytosis"
YLR003C;CMS1;280.3633574;-0.89760107;0.375741196;-2.388881178;0.016899767;0.187323289;OK;364.8715128;195.855202;"Putative subunit of the 90S preribosome processome complex; overexpression rescues supressor mutant of mcm10; null mutant is viable; relocalizes from nucleus to cytoplasm upon DNA replication stress"
YGR161C-D;YGR161C-D;2450.918676;-0.89755473;0.168441522;-5.328583596;9.90E-08;1.90E-05;OK;3189.64782;1712.189531;"Retrotransposon TYA Gag and TYB Pol genes; transcribed/translated as one unit; polyprotein is processed to make a nucleocapsid-like protein (Gag)	reverse transcriptase (RT)	protease (PR)	and integrase (IN); similar to retroviral genes"
YNR053C;NOG2;460.7001365;-0.896773227;0.69605881;-1.288358416;0.197621227;0.541207511;OK;599.4458878;321.9543852;"Putative GTPase; associates with pre-60S ribosomal subunits in the nucleolus and is required for their nuclear export and maturation; recruited by ribosomal proteins L17	L35	and L37 to assembling ribosomes after 27SB pre-rRNA is generated	immediately preceding removal of ITS2"
YDR496C;PUF6;469.1969036;-0.890558807;0.537976009;-1.655387587;0.097845902;0.410629433;OK;609.5820903;328.811717;"Pumilio-homology domain protein; binds the 3' UTR of ASH1 mRNA and represses its translation	resulting in proper asymmetric localization of ASH1 mRNA; required at post-transcriptional step for efficient retrotransposition; absence results in decreased Ty1 Gag:GFP protein levels; co-sediments with the 60S ribosomal subunit and is required for its biogenesis"
YBR247C;ENP1;301.6875513;-0.88826584;0.49438248;-1.796717879;0.072380419;0.361659004;OK;391.735079;211.6400236;"Protein associated with U3 and U14 snoRNAs; required for pre-rRNA processing and 40S ribosomal subunit synthesis; localized in the nucleus and concentrated in the nucleolus; human BYSL functionally complements the heat sensitivity of an enp1 ts mutant"
YDR365C;ESF1;633.9572832;-0.887568152;0.509284862;-1.742773482;0.08137319;0.379443575;OK;823.0408459;444.8737205;"Nucleolar protein involved in pre-rRNA processing; depletion causes severely decreased 18S rRNA levels"
YJL223C;PAU1;0.920288971;-0.884962231;2.578877603;-0.343157903;0.731479672;NaN;Low;1.194016162;0.64656178;"Member of the seripauperin multigene family; encoded mainly in subtelomeric regions; SWAT-GFP and mCherry fusion proteins localize to the vacuole; active during alcoholic fermentation; regulated by anaerobiosis	negatively regulated by oxygen; repressed by heme; identical to Pau14p"
YER038W-A;YER038W-A;2.578605147;-0.884266366;1.195889742;-0.739421315;0.459651203;0.743215424;OK;3.345008583;1.812201711;"Mitochondrial protein of unknown function; almost completely overlaps ORF HVG1/YER039C"
YKL136W;YKL136W;0.808921261;-0.883271398;2.206422377;-0.400318365;0.688922043;NaN;Low;1.049091506;0.568751016;"Dubious open reading frame; unlikely to encode a functional protein	based on available experimental and comparative sequence data; partially overlaps the verified ORF APL2/YKL135C"
YJR063W;RPA12;156.8013243;-0.882675769;0.428070039;-2.061989132;0.039208771;0.274830853;OK;203.3264157;110.2762329;"RNA polymerase I subunit A12.2; contains two zinc binding domains	and the N terminal domain is responsible for anchoring to the RNA pol I complex; physically interacts with transcriptional activator Msn4p	to regulate transcription of AYR1	a gene involved in lipid metabolism"
YBL053W;YBL053W;4.40913811;-0.882331815;0.899397638;-0.981025275;0.326580278;0.653884355;OK;5.716910182;3.101366038;"Dubious open reading frame; unlikely to encode a functional protein	based on available experimental and comparative sequence data"
YML113W;DAT1;142.1584718;-0.879995544;0.438380656;-2.00737768;0.044709464;0.289704622;OK;184.2183713;100.0985724;"DNA binding protein that recognizes oligo(dA).oligo(dT) tracts; Arg side chain in its N-terminal pentad Gly-Arg-Lys-Pro-Gly repeat is required for DNA-binding; relocalizes to the cytosol in response to hypoxia; not essential for viability"
YDR087C;RRP1;318.5615988;-0.879756906;0.388422715;-2.264947112;0.023515925;0.225465598;OK;412.7891957;224.334002;"Essential evolutionarily conserved nucleolar protein; necessary for biogenesis of 60S ribosomal subunits and for processing of pre-rRNAs to mature rRNA; associated with several distinct 66S pre-ribosomal particles"
YLR175W;CBF5;2715.663598;-0.875837202;0.447019126;-1.959283507;0.050079594;0.30970907;OK;3515.564247;1915.76295;"Pseudouridine synthase catalytic subunit of box H/ACA snoRNPs; acts on large and small rRNAs	on snRNA U2	and on some mRNAs; mutations in human ortholog dyskerin cause the disorder dyskeratosis congenita; small nucleolar ribonucleoprotein particles are also known as snoRNPs"
YHR048W;YHK8;11.20485414;-0.874120872;0.614825794;-1.421737475;0.155102477;0.49122663;OK;14.49916407;7.91054421;"Presumed antiporter of the major facilitator superfamily; member of the 12-spanner drug:H(+) antiporter DHA1 family; expression of gene is up-regulated in cells exhibiting reduced susceptibility to azoles"
YLR279W;YLR279W;0.918083104;-0.873546046;2.193190979;-0.398299124;0.690409706;NaN;Low;1.187839223;0.648326986;"Dubious open reading frame; unlikely to encode a functional protein	based on available experimental and comparative sequence data"
YCR057C;PWP2;369.318401;-0.871159352;0.541417782;-1.609033506;0.107609015;0.426636409;OK;477.5543397;261.0824624;"Conserved 90S pre-ribosomal component; essential for proper endonucleolytic cleavage of the 35 S rRNA precursor at A0	A1	and A2 sites; contains eight WD-repeats; PWP2 deletion leads to defects in cell cycle and bud morphogenesis"
YJL069C;UTP18;403.8754513;-0.869313374;0.441050361;-1.971007055;0.048723069;0.30617844;OK;522.0027676;285.748135;"Small-subunit processome protein involved in pre-18S rRNA maturation; part of a subunit of the 90S preribosomal particle capable of interacting directly with the 5' ETS of the 35S pre-rRNA; contains WD40 repeats"
YMR096W;SNZ1;1536.159638;-0.869219925;0.453777422;-1.915520433;0.055426166;0.321328379;OK;1985.417052;1086.902224;"Subunit of a two-component pyridoxal-5'-phosphate synthase; involved in pyridoxine (vitamin B6) biosynthesis from glyceraldehyde-3-phosphate	ribose-5-phosphate and ammonia liberated from glutamine by glutaminase; forms a complex with Sno1p that functions as an active glutaminase; member of a stationary phase-induced gene family where transcriptional induction occurs during the postdiauxic phase; co-regulated with SNO1; paralog of SNZ2 and SNZ3"
YBR267W;REI1;262.3873152;-0.866175852;0.428736314;-2.020299713;0.043352309;0.287293528;OK;338.8705521;185.9040783;"Cytoplasmic pre-60S factor; required for the correct recycling of shuttling factors Alb1	Arx1 and Tif6 at the end of the ribosomal large subunit biogenesis; involved in bud growth in the mitotic signaling network"
YOR310C;NOP58;1905.204214;-0.864856553;0.462830061;-1.86862658;0.061674785;0.333357535;OK;2459.754674;1350.653754;"Protein involved in producing mature rRNAs and snoRNAs; involved in pre-rRNA processing	18S rRNA synthesis	and snoRNA synthesis; component of the small subunit processome complex	which is required for processing of pre-18S rRNA"
YDL071C;YDL071C;2.586184865;-0.864705718;1.428738516;-0.605223215;0.545030693;0.792573837;OK;3.338825575;1.833544155;"Dubious open reading frame; unlikely to encode a functional protein	based on available experimental and comparative sequence data; partially overlaps the verified ORF BDF2/YDL070W"
YNL175C;NOP13;596.3571414;-0.863888394;0.497494524;-1.736478196;0.082479316;0.380876006;OK;769.7564845;422.9577984;"Nucleolar protein found in preribosomal complexes; contains an RNA recognition motif (RRM); relative distribution to the nucleolus increases upon DNA replication stress"
YJL158C;CIS3;4959.0993;-0.863865851;0.263158042;-3.282688401;0.001028223;0.034766774;OK;6400.992671;3517.205928;"Mannose-containing glycoprotein constituent of the cell wall; member of the PIR (proteins with internal repeats) family"
YOR068C;VAM10;0.44522816;-0.863395623;3.804003873;-0.226970227;0.820446893;NaN;Low;0.574614985;0.315841335;"Protein involved in vacuole morphogenesis; acts at an early step of homotypic vacuole fusion that is required for vacuole tethering"
YDL022C-A;YDL022C-A;0.445127215;-0.862216001;3.804187201;-0.226649204;0.820696528;NaN;Low;0.574318074;0.315936356;"Protein of unknown function; SWAT-GFP and mCherry fusion proteins localize to the cytosol; partially overlaps the verified gene DIA3; identified by fungal homology and RT-PCR; mRNA identified as translated by ribosome profiling data"
YDR261W-A;YDR261W-A;23.28635451;-0.857583877;1.091315476;-0.785825818;0.431969539;0.726068299;OK;30.01058603;16.56212299;"Retrotransposon TYA Gag gene co-transcribed with TYB Pol; translated as TYA or TYA-TYB polyprotein; Gag is a nucleocapsid protein that is the structural constituent of virus-like particles (VLPs); similar to retroviral Gag"
YKR091W;SRL3;399.539388;-0.857290708;0.345768581;-2.479377121;0.013161207;0.165937167;OK;514.8742651;284.204511;"START transcriptional repressor; binds SBF (Swi4p-Swi6p) at SCB promoter elements in G1 to repress transcription; retains Cdc28-Cln3 at the ER and acts with Ydj1p to release Cln3p from the ER at critical size in a positive feedback loop to trigger START; unstable and degraded by SCF-Gr…
YKR013W;PRY2;1337.961229;-0.856883558;0.240966854;-3.556022509;0.000376512;0.016004442;OK;1724.016897;951.9055614;"Sterol binding protein involved in the export of acetylated sterols; role in sterol export is redundant with that of PRY1; redundant role with PRY1 and PRY3 in the export of free fatty acids; may be involved in detoxification of hydrophobic compounds; secreted glycoprotein and member…	antigen 5	and pathogenesis related 1 proteins)"
YHR021W-A;ECM12;2.161831815;-0.856425162;1.221524469;-0.701111753;0.483233276;0.7587404;OK;2.785292441;1.538371189;"Putative protein of unknown function; may contribute to cell wall biosynthesis	mutants display zymolyase hypersensitivity"
YBR300C;YBR300C;96.37554746;-0.855732295;0.287658998;-2.974814976;0.002931653;0.069231222;OK;124.1485159;68.60257906;"Dubious open reading frame; unlikely to encode a functional protein	based on available experimental and comparative sequence data; partially overlaps the verified gene YBR301W; YBR300C is not an essential gene"
YJR009C;TDH2;42748.24984;-0.855651565;0.13268611;-6.448689831;1.13E-10;6.71E-08;OK;55066.10561;30430.39407;"Glyceraldehyde-3-phosphate dehydrogenase (GAPDH)	isozyme 2; involved in glycolysis and gluconeogenesis; tetramer that catalyzes reaction of glyceraldehyde-3-phosphate to 1	3 bis-phosphoglycerate; detected in cytoplasm and cell wall; protein abundance increases in response to DNA replication stress; GAPDH-derived antimicrobial peptides are active against a wide variety of wine-related yeasts and bateria; TDH2 has a paralog	TDH3	that arose from the whole genome duplication"
YDR102C;YDR102C;2.213596162;-0.852332898;1.425186614;-0.59805003;0.549806551;0.794862824;OK;2.849105806;1.578086517;"Putative protein of unknown function; conserved among S. cerevisiae strains; YDR102C is not an essential gene; homozygous diploid deletion strain exhibits high budding index"
YDR210C-D;YDR210C-D;683.6302935;-0.851539849;0.190360273;-4.47330651;7.70E-06;0.000739261;OK;879.7238625;487.5367245;"Retrotransposon TYA Gag and TYB Pol genes; transcribed/translated as one unit; polyprotein is processed to make a nucleocapsid-like protein (Gag)	reverse transcriptase (RT)	protease (PR)	and integrase (IN); similar to retroviral genes"
YDR234W;LYS4;239.3053881;-0.851260882;0.273797804;-3.109085858;0.001876672;0.051727167;OK;307.9268815;170.6838947;"Homoaconitase; catalyzes the conversion of homocitrate to homoisocitrate	which is a step in the lysine biosynthesis pathway"
YMR014W;BUD22;409.5370513;-0.84998171;0.430340814;-1.975136179;0.048252696;0.304186223;OK;526.8063022;292.2678005;"Protein required for rRNA maturation and ribosomal subunit biogenesis; required for 18S rRNA maturation; also required for small ribosomal subunit biogenesis; cosediments with pre-ribosomal particles; mutation decreases efficiency of +1 Ty1 frameshifting and transposition	and affects budding pattern"
YKL084W;HOT13;152.4968467;-0.848581462;0.382733597;-2.217159582;0.026612188;0.234620939;OK;196.0957453;108.8979481;"Zinc-binding mitochondrial intermembrane space (IMS) protein; involved in a disulfide relay system for IMS import of cysteine-containing proteins; binds Mia40p and stimulates its Erv1p-dependent oxidation	probably by sequestering zinc"
YCR087C-A;YCR087C-A;122.7050104;-0.847194256;0.538407584;-1.57351843;0.115598824;0.438729976;OK;157.7322349;87.6777858;"Protein of unknown function; binds zinc; phosphomutants exhibit phenotypes	suggesting functionality of phosphosites; green fluorescent protein (GFP)-fusion protein localizes to the nucleolus; YCR087C-A is not an essential gene"
YEL054C;RPL12A;3497.143309;-0.846911529;0.526085123;-1.609837442;0.107433349;0.426636409;OK;4495.118873;2499.167745;"Ribosomal 60S subunit protein L12A functions as a ribophagy receptor; phosphorylation by Atg1p triggers ribophagy during starvation; rpl12a rpl12b double mutant exhibits slow growth and slow translation; homologous to human RPL12	Drosophila rpl12	and C. elegans ppl-12 that all function as conserved ribophagy receptors; RPL12A has a paralog	RPL12B	that arose from the whole genome duplication"
YOR145C;PNO1;505.1617346;-0.846209719;0.413151386;-2.048183179;0.040542054;0.280541586;OK;649.206257;361.1172121;"Essential nucleolar protein required for pre-18S rRNA processing; interacts with Dim1p	an 18S rRNA dimethyltransferase	and also with Nob1p	which is involved in proteasome biogenesis; contains a KH domain"
YBR056W-A;YBR056W-A;7.733501239;-0.844888551;0.668899007;-1.263103311;0.206552054;0.550466312;OK;9.935419659;5.531582818;"Putative membrane protein; upregulated by toxic concentrations of heavy metal ions including Mn2+	Co2+	Ni2+	Cu2+	and Zn2+; mRNA identified as translated by ribosome profiling data; localizes to the cytoplasm	possibly in intracellular membranes; CYSTM (cysteine-rich transmembrane module) family member; partially overlaps dubious ORF YBR056C-B; YBR056W-A has a paralog	YDR034W-B	that arose from the whole genome duplication"
YLR302C;YLR302C;0.466312767;-0.844654819;3.748704553;-0.225319122;0.821731025;NaN;Low;0.599048794;0.333576741;"Putative protein of unknown function; conserved among S. cerevisiae strains"
YMR122W-A;YMR122W-A;1231.706033;-0.844205203;0.217840787;-3.875331221;0.00010648;0.005977935;OK;1582.135025;881.2770417;"Protein of unknown function; green fluorescent protein (GFP)-fusion protein localizes to the cytoplasm and endoplasmic reticulum"
YML122C;YML122C;4.271848467;-0.843060582;0.888184474;-0.949195361;0.342521261;0.666963456;OK;5.485661642;3.058035292;"Putative protein of unknown function; conserved among S. cerevisiae strains; YML122C is not an essential gene"
YJL188C;BUD19;0.466091181;-0.841316034;3.74901804;-0.224409705;0.822438519;NaN;Low;0.598268338;0.333914023;"Dubious open reading frame; unlikely to encode a functional protein	based on available experimental and comparative sequence data; not conserved in closely related Saccharomyces species; 88% of ORF overlaps the verified gene RPL39; diploid mutant displays a weak budding pattern phenotype in a systematic assay"
YGR180C;RNR4;2205.841042;-0.838136635;0.262978272;-3.187094619;0.001437098;0.044083337;OK;2829.15191;1582.530175;"Ribonucleotide-diphosphate reductase (RNR) small subunit; the RNR complex catalyzes the rate-limiting step in dNTP synthesis and is regulated by DNA replication and DNA damage checkpoint pathways via localization of the small subunits; relocalizes from nucleus to cytoplasm upon DNA re…	RNR2	that arose from the whole genome duplication"
YPL126W;NAN1;479.7287939;-0.837734972;0.47668916;-1.757403025;0.078849138;0.376503849;OK;615.2256921;344.2318957;"U3 snoRNP protein; component of the small (ribosomal) subunit (SSU) processosome containing U3 snoRNA; required for the biogenesis of18S rRNA; localizes to nucleolus and peroxisomes"
YGR251W;NOP19;70.22983556;-0.83763808;0.320593363;-2.612774237;0.008981061;0.137404109;OK;90.06371648;50.39595465;"Ribosome biogenesis factor; nucleolar protein associated with pre-rRNA components of the 90S preribosome	required for cleavage of pre-rRNA at A0	A1 and A2 sites; interacts with RNA helicase Dhr2p and RNA helicase-like protein Utp25p; required for incorporation of Utp25p into preribosomes"
YFR032C;RRT5;12.21902324;-0.833898485;0.626950946;-1.330085694;0.183490038;0.528022559;OK;15.65526644;8.782780039;"Putative protein of unknown function; non-essential gene identified in a screen for mutants with increased levels of rDNA transcription; expressed at high levels during sporulation"
YLR073C;RFU1;43.87089359;-0.833889805;0.731983874;-1.139218819;0.254611898;0.599004962;OK;56.20817881;31.53360837;"Protein that inhibits Doa4p deubiquitinating activity; contributes to ubiquitin homeostasis by regulating the conversion of free ubiquitin chains to ubiquitin monomers by Doa4p; GFP-fusion protein localizes to endosomes"
YHR046C;INM1;265.63311;-0.832315672;0.180206837;-4.618668671;3.86E-06;0.000410417;OK;340.2004467;191.0657733;"Inositol monophosphatase; involved in biosynthesis of inositol and in phosphoinositide second messenger signaling; INM1 expression increases in the presence of inositol and decreases upon exposure to antibipolar drugs lithium and valproate"
YBL068W;PRS4;341.7341366;-0.831602471;0.371017276;-2.241411724;0.024999418;0.228879285;OK;437.5863948;245.8818784;"5-phospho-ribosyl-1(alpha)-pyrophosphate synthetase	synthesizes PRPP; which is required for nucleotide	histidine	and tryptophan biosynthesis; one of five related enzymes	which are active as heteromultimeric complexes; PRS4 has a paralog	PRS2	that arose from the whole genome duplication; a missense mutation in the conserved residue R196 of its human homolog PRPS1 is pathogenic"
YML056C;IMD4;1340.673285;-0.831352479;0.407714083;-2.03905755;0.041444284;0.282650512;OK;1716.608772;964.737798;"Inosine monophosphate dehydrogenase; catalyzes the rate-limiting step in the de novo synthesis of GTP; member of a four-gene family in S. cerevisiae	constitutively expressed; IMD4 has a paralog	IMD3	that arose from the whole genome duplication"
YIL127C;RRT14;231.8530819;-0.829033033;0.389144767;-2.130397485;0.033138811;0.254947721;OK;296.6947749;167.0113889;"Putative protein of unknown function; identified in a screen for mutants with decreased levels of rDNA transcription; green fluorescent protein (GFP)-fusion protein localizes to the nucleolus; predicted to be involved in ribosome biogenesis"
YLR448W;RPL6B;3360.682194;-0.828799743;0.473294392;-1.75112944;0.079923616;0.379078744;OK;4300.304168;2421.06022;"Ribosomal 60S subunit protein L6B; binds 5.8S rRNA; homologous to mammalian ribosomal protein L6	no bacterial homolog; RPL6B has a paralog	RPL6A	that arose from the whole genome duplication"
YER160C;YER160C;1361.835823;-0.826273766;0.340682555;-2.425348038;0.015293717;0.178456686;OK;1741.495809;982.1758367;"Retrotransposon TYA Gag and TYB Pol genes; transcribed/translated as one unit; polyprotein is processed to make a nucleocapsid-like protein (Gag)	reverse transcriptase (RT)	protease (PR)	and integrase (IN); similar to retroviral genes"
YOR072W-A;YOR072W-A;2.492102224;-0.825335;1.31786023;-0.626268994;0.53113852;0.785345952;OK;3.186116156;1.798088292;"Dubious open reading frame; unlikely to encode a functional protein	based on available experimental and comparative sequence data; partially overlaps the uncharacterized ORF YOR072W; originally identified by fungal homology and RT-PCR"
YKR071C;DRE2;632.5348025;-0.823783982;0.208533806;-3.950361803;7.80E-05;0.004603606;OK;808.3727798;456.6968253;"Component of the cytosolic Fe-S protein assembly (CIA) machinery; contains an Fe-S cluster that receives electrons from NADPH via the action of Tah18p in an early step in the CIA pathway; ortholog of human Ciapin1; protein abundance increases in response to DNA replication stress; invia…
RDN25-1;RDN25-1;10.58945179;-0.823678861;1.092196266;-0.754149128;0.450759681;0.738221074;OK;13.53285127;7.646052307;
YKL144C;RPC25;223.2316695;-0.823597076;0.339136356;-2.428513078;0.015160878;0.177979733;OK;285.2743669;161.1889722;"RNA polymerase III subunit C25; required for transcription initiation; forms a heterodimer with Rpc17p; paralog of Rpb7p"
YHR066W;SSF1;333.0490426;-0.823350285;0.605641355;-1.359468401;0.173998209;0.519029244;OK;425.5869564;240.5111287;"Constituent of 66S pre-ribosomal particles; required for ribosomal large subunit maturation; functionally redundant with Ssf2p; member of the Brix family; SSF1 has a paralog	SSF2	that arose from the whole genome duplication"
YOR306C;MCH5;231.7883697;-0.821819595;0.300176906;-2.737784217;0.006185465;0.108620343;OK;296.0774466;167.4992928;"Plasma membrane riboflavin transporter; facilitates the uptake of vitamin B2; required for FAD-dependent processes; sequence similarity to mammalian monocarboxylate permeases	however mutants are not deficient in monocarboxylate transport"
YOR271C;FSF1;936.0569798;-0.821775846;0.305191643;-2.692655136;0.007088555;0.118029275;OK;1195.669671;676.4442883;"Putative protein; predicted to be an alpha-isopropylmalate carrier; belongs to the sideroblastic-associated protein family; non-tagged protein is detected in purified mitochondria; likely to play a role in iron homeostasis"
YHR095W;YHR095W;0.745513139;-0.821718888;2.619150581;-0.313734878;0.753722408;NaN;Low;0.952265464;0.538760814;"Dubious open reading frame; unlikely to encode a functional protein	based on available experimental and comparative sequence data"
YHR215W;PHO12;1801.713292;-0.821079998;0.360909965;-2.275027231;0.022904296;0.222012879;OK;2301.012144;1302.41444;"One of three repressible acid phosphatases; glycoprotein that is transported to the cell surface by the secretory pathway; pregulated by phosphate starvation; PHO12 has a paralog	PHO11	that arose from a segmental duplication"
YLR401C;DUS3;392.5813268;-0.820073172;0.421912508;-1.943704336;0.051931115;0.313812779;OK;501.2487424;283.9139113;"Dihydrouridine synthase; member of a widespread family of conserved proteins including Smm1p	Dus1p	and Dus4p; modifies pre-tRNAs at U47 of the variable arm; contains a consensus oleate response element (ORE) in its promoter region; forms nuclear foci upon DNA replication stress"
YNR054C;ESF2;177.562715;-0.819562945;0.387681877;-2.114008918;0.034514506;0.259755867;OK;226.6834892;128.4419407;"Essential nucleolar protein involved in pre-18S rRNA processing; binds to RNA and stimulates ATPase activity of Dbp8; involved in assembly of the small subunit (SSU) processome"
YNL284C-B;YNL284C-B;397.1774618;-0.819443151;0.217495636;-3.767630315;0.000164805;0.008679218;OK;507.0370149;287.3179088;"Retrotransposon TYA Gag and TYB Pol genes; transcribed/translated as one unit; polyprotein is processed to make a nucleocapsid-like protein (Gag)	reverse transcriptase (RT)	protease (PR)	and integrase (IN); similar to retroviral genes"
YOL157C;IMA2;101.8757632;-0.817539337;0.217492515;-3.758930915;0.000170641;0.008907757;OK;129.9925804;73.75894595;"Isomaltase (alpha-1	6-glucosidase/alpha-methylglucosidase); preferred specificity for isomaltose	alpha-methylglucoside	and palatinose	but also exhibits alpha-1	2 glucosidase activity on sucrose and kojibiose	and can cleave the 1	3-alpha linkage of nigerose and turanose and the alpha-1	5 linkage of leucrose in vitro; not required for isomaltose utilization	but Ima2p overexpression allows the ima1 null mutant to grow on isomaltose"
YJL191W;RPS14B;659.3969539;-0.81694646;0.477920648;-1.709376786;0.087381178;0.390394438;OK;841.2595542;477.5343537;"Protein component of the small (40S) ribosomal subunit; required for ribosome assembly and 20S pre-rRNA processing; mutations confer cryptopleurine resistance; homologous to mammalian ribosomal protein S14 and bacterial S11; RPS14B has a paralog	RPS14A	that arose from the whole genome duplication"
YDR156W;RPA14;188.6788527;-0.816450397;0.321864534;-2.536627402;0.011192601;0.154183259;OK;240.6867715;136.6709339;RNA polymerase I subunit A14
YNL075W;IMP4;304.3360857;-0.816066743;0.430301763;-1.896498723;0.057894129;0.325837973;OK;388.1866657;220.4855057;"Subunit of the MPP10 chaperone complex and the small subunit (SSU) processome; contains both U3 snoRNA and rRNA primary transcript binding activity	as well as RNA chaperone activity; SSU processome is required for pre-18S rRNA processing; interacts with Mpp10p; member of a superfamily of proteins that contain a sigma(70)-like motif and associate with RNAs"
YML073C;RPL6A;5740.403095;-0.81600135;0.476355255;-1.713010074;0.086710686;0.389445505;OK;7321.876878;4158.929312;"Ribosomal 60S subunit protein L6A; N-terminally acetylated; binds 5.8S rRNA; homologous to mammalian ribosomal protein L6	no bacterial homolog; RPL6A has a paralog	RPL6B	that arose from the whole genome duplication"
YHR196W;UTP9;655.4886525;-0.815818511;0.518941668;-1.572081335;0.11593169;0.439193063;OK;836.0365616;474.9407434;"Nucleolar protein; component of the small subunit (SSU) processome containing the U3 snoRNA that is involved in processing of pre-18S rRNA"
YPL163C;SVS1;1074.238577;-0.815491617;0.174462619;-4.674305711;2.95E-06;0.000325045;OK;1370.014565;778.462589;"Cell wall and vacuolar protein; required for wild-type resistance to vanadate; SVS1 has a paralog	SRL1	that arose from the whole genome duplication"
YLR129W;DIP2;793.37665;-0.814671302;0.477186396;-1.70723916;0.087777609;0.391284309;OK;1011.612912;575.1403874;"Nucleolar protein; specifically associated with the U3 snoRNA	part of the large ribonucleoprotein complex known as the small subunit (SSU) processome	required for 18S rRNA biogenesis	part of the active pre-rRNA processing complex"
YDR299W;BFR2;408.5248009;-0.814269936;0.553268214;-1.471745378;0.141089649;0.475426255;OK;520.8462945;296.2033074;"Component of the SSU and 90S preribosomes; involved in pre-18S rRNA processing; binds to U3 snoRNA and Mpp10p; multicopy suppressor of sensitivity to Brefeldin A; expression is induced during lag phase and also by cold shock"
YBR295W;PCA1;632.8428103;-0.813231326;0.153839917;-5.286217932;1.25E-07;2.32E-05;OK;806.6286268;459.0569937;"Cadmium transporting P-type ATPase; may also have a role in copper and iron homeostasis; stabilized by Cd binding	which prevents ubiquitination; S288C and other lab strains contain a G970R mutation which eliminates Cd transport function"
YHR170W;NMD3;642.4530715;-0.813068383;0.433458358;-1.875770457;0.060686806;0.329513854;OK;818.8444297;466.0617133;"Protein involved in nuclear export of the large ribosomal subunit; acts as a Crm1p-dependent adapter protein for export of nascent ribosomal subunits through the nuclear pore complex"
YGR128C;UTP8;572.0737189;-0.812502183;0.462189196;-1.757942827;0.078757238;0.376503849;OK;729.0379818;415.109456;"Nucleolar protein required for export of tRNAs from the nucleus; also copurifies with the small subunit (SSU) processome containing the U3 snoRNA that is involved in processing of pre-18S rRNA"
YLR364W;GRX8;24.07408437;-0.812252645;0.493556754;-1.645712753;0.099822912;0.412818728;OK;30.67755061;17.47061813;"Glutaredoxin that employs a dithiol mechanism of catalysis; monomeric; activity is low and null mutation does not affect sensitivity to oxidative stress; GFP-fusion protein localizes to the cytoplasm; expression strongly induced by arsenic"
YKR066C;CCP1;549.4278909;-0.811821144;0.224553314;-3.615271269;0.000300033;0.013324612;OK;700.0587175;398.7970644;"Mitochondrial cytochrome-c peroxidase; degrades reactive oxygen species in mitochondria; acts as hydrogen peroxide sensor in mitochondria	involved in the response to oxidative stress"
YOL077C;BRX1;488.7061431;-0.811653216;0.510542568;-1.589785586;0.111883144;0.432229904;OK;622.6632261;354.74906;"Nucleolar protein; constituent of 66S pre-ribosomal particles; depletion leads to defects in rRNA processing and a block in the assembly of large ribosomal subunits; possesses a sigma(70)-like RNA-binding motif"
YMR093W;UTP15;407.4440381;-0.811648208;0.36141571;-2.245746891;0.024720225;0.227420924;OK;519.1260703;295.7620059;"Nucleolar protein; component of the small subunit (SSU) processome containing the U3 snoRNA that is involved in processing of pre-18S rRNA"
YHR100C;GEP4;98.67173353;-0.810135799;0.473345354;-1.711511041;0.086986815;0.38963558;OK;125.6702075;71.67325958;"Mitochondrial phosphatidylglycerophosphatase (PGP phosphatase); dephosphorylates phosphatidylglycerolphosphate to generate phosphatidylglycerol	an essential step during cardiolipin biosynthesis; null mutant is sensitive to tunicamycin	DTT"
YDL014W;NOP1;2044.129229;-0.808666719;0.445995344;-1.813173009;0.069805141;0.357088453;OK;2602.479119;1485.779339;"Histone glutamine methyltransferase	modifies H2A at Q105 in nucleolus; component of the small subunit processome complex	which is required for processing of pre-18S rRNA; ortholog of mammalian fibrillarin; inviability of the null mutant is functionally complemented by human FBL"
YER073W;ALD5;967.5700604;-0.808454966;0.277039745;-2.918191272;0.003520683;0.077156888;OK;1231.794213;703.3459072;"Mitochondrial aldehyde dehydrogenase; involved in regulation or biosynthesis of electron transport chain components and acetate formation; activated by K+; utilizes NADP+ as the preferred coenzyme; constitutively expressed"
YAL036C;RBG1;575.9499036;-0.807588837;0.375666053;-2.149751971;0.031574839;0.251161406;OK;733.0703677;418.8294395;"Member of the DRG family of GTP-binding proteins; associates with translating ribosomes; interacts with Tma46p	Ygr250cp	Gir2p and Yap1p via two-hybrid; localizes to cytosol and peroxisomes"
YMR131C;RRB1;880.3510735;-0.805533957;0.436237513;-1.846549032;0.064812527;0.344335056;OK;1119.932469;640.7696779;"Specific assembly chaperone for ribosomal protein Rpl3p; co-translationally associates with nascent Rpl3p	preventing aggregation	and facilitating nuclear import; required for biogenesis of preribosomal particles; essential gene; contains five WD-repeat motifs"
YHR130C;YHR130C;17.33490698;-0.804451504;0.535271681;-1.502884485;0.132868835;0.466629343;OK;22.04645867;12.62335529;"Putative protein of unknown function; conserved among S. cerevisiae strains; YHR130C is not an essential gene"
YDL208W;NHP2;1194.751694;-0.803856722;0.375394394;-2.141365814;0.032244549;0.251161406;OK;1519.251864;870.2515236;"Protein related to mammalian high mobility group (HMG) proteins; nuclear protein; essential for function of H/ACA-type snoRNPs	which are involved in 18S rRNA processing"
YGL111W;NSA1;388.2036287;-0.803636039;0.354896268;-2.264425159;0.023547978;0.225465598;OK;493.6140559;282.7932015;"Constituent of 66S pre-ribosomal particles; involved in 60S ribosomal subunit biogenesis"
YGR158C;MTR3;160.3635876;-0.803050357;0.347325001;-2.312100639;0.020772138;0.212411133;OK;203.8775779;116.8495973;"Exosome non-catalytic core component; involved in 3'-5' RNA processing and degradation in both the nucleus and the cytoplasm; has similarity to E. coli RNase PH and to human hMtr3p (EXOSC6)"
YGR049W;SCM4;136.7459539;-0.801015918;0.198780196;-4.029656539;5.59E-05;0.003574337;OK;173.7620627;99.72984521;"Mitochondrial outer membrane protein of unknown function; predicted to have 4 transmembrane segments; import is mediated by Tom70p and Mim1p; interacts genetically with a cdc4 mutation; SCM4 has a paralog	ATG33	that arose from the whole genome duplication"
YKR056W;TRM2;298.2453602;-0.801000711;0.46079477;-1.738302521;0.082157522;0.380778361;OK;378.9766956;217.5140247;"tRNA methyltransferase; 5-methylates the uridine residue at position 54 of tRNAs and may also have a role in tRNA stabilization or maturation; involved in the methylation of guanosine and uridine ribonucleosides in mRNA; endo-exonuclease with a role in DNA repair"
YOR234C;RPL33B;2570.243537;-0.800509519;0.449802925;-1.779689448;0.075126798;0.367362018;OK;3265.571216;1874.915858;"Ribosomal 60S subunit protein L33B; rpl33b null mutant exhibits normal growth while rpl33a rpl33b double null mutant is inviable; homologous to mammalian ribosomal protein L35A	no bacterial homolog; RPL33B has a paralog	RPL33A	that arose from the whole genome duplication"
YGR280C;PXR1;222.9597339;-0.799493895;0.471654244;-1.695084705;0.090059353;0.396506836;OK;283.2042617;162.7152061;"Essential protein involved in rRNA and snoRNA maturation; competes with TLC1 RNA for binding to Est2p	suggesting a role in negative regulation of telomerase; human homolog inhibits telomerase; contains a G-patch RNA interacting domain"
YJL200C;ACO2;197.5611908;-0.79683624;0.368175374;-2.164284456;0.030442525;0.248850915;OK;250.7742154;144.3481661;"Putative mitochondrial aconitase isozyme; similarity to Aco1p	an aconitase required for the TCA cycle; expression induced during growth on glucose	by amino acid starvation via Gcn4p	and repressed on ethanol"
YAL059W;ECM1;150.5203923;-0.796276676;0.414796671;-1.919679524;0.054898392;0.319913209;OK;191.0359234;110.0048612;"Pre-ribosomal factor involved in 60S ribosomal protein subunit export; associates with the pre-60S particle; shuttles between the nucleus and cytoplasm"
YER082C;UTP7;470.7363112;-0.792248993;0.366689953;-2.160541861;0.030730747;0.248958705;OK;596.8345538;344.6380686;"Nucleolar protein; component of the small subunit (SSU) processome containing the U3 snoRNA that is involved in processing of pre-18S rRNA"
YLR332W;MID2;585.3716983;-0.791652371;0.218808332;-3.618017486;0.000296868;0.013324612;OK;742.0654749;428.6779217;"O-glycosylated plasma membrane protein; acts as a sensor for cell wall integrity signaling and activates the pathway; interacts with Rom2p	a guanine nucleotide exchange factor for Rho1p	and with cell integrity pathway protein Zeo1p; MID2 has a paralog	MTL1	that arose from the whole genome duplication"
YML131W;YML131W;527.3581779;-0.79052424;0.200561557;-3.941554168;8.10E-05;0.004632756;OK;668.3313162;386.3850397;"Protein of unknown function; similar to medium chain dehydrogenase/reductases; expression induced by stresses including osmotic shock	DNA damaging agents	and other chemicals; GFP-fusion protein localizes to the cytoplasm; protein abundance increases in response to DNA replication stress"
YLR002C;NOC3;288.840147;-0.789817964;0.429047054;-1.840865603;0.065641256;0.346304181;OK;365.9871049;211.6931891;"Subunit of a nuclear complex with Noc2p and pre-replicative complexes; the Noc2p-Noc3p complex binds to 66S ribosomal precursors to mediate their maturation and intranuclear transport; binds to chromatin at active replication origins	and is required for pre-RC formation and maintenance during DNA replication licensing"
YIR041W;PAU15;4.399933161;-0.78961714;1.448059615;-0.545293254;0.585551843;0.816439034;OK;5.574836708;3.225029614;"Protein of unknown function; member of the seripauperin multigene family encoded mainly in subtelomeric regions; SWAT-GFP and mCherry fusion proteins localize to the vacuole"
YDL120W;YFH1;296.6514831;-0.788664577;0.261851452;-3.011877809;0.002596371;0.06353522;OK;375.7746542;217.5283119;"Mitochondrial matrix iron chaperone; oxidizes and stores iron; interacts with Isu1p to promote Fe-S cluster assembly; mutation results in multiple Fe/S-dependent enzyme deficiencies; human frataxin homolog FXN is mutated in Friedrich's ataxia; human FTL gene can complement yeast yfh1 …
YDL031W;DBP10;727.2075716;-0.787011655;0.336466651;-2.339048026;0.019332948;0.203990025;OK;920.7820696;533.6330737;"Putative ATP-dependent RNA helicase of the DEAD-box protein family; constituent of 66S pre-ribosomal particles; essential protein involved in ribosome biogenesis"
YKL031W;YKL031W;7.940372507;-0.786803003;0.70730436;-1.112396652;0.265967643;0.606194349;OK;10.05347708;5.827267939;"Dubious open reading frame; unlikely to encode a functional protein	based on available experimental and comparative sequence data; not conserved in closely related Saccharomyces species"
YDL167C;NRP1;287.1109459;-0.786558731;0.554966798;-1.417307725;0.156392978;0.493064273;OK;363.4947823;210.7271095;"Putative RNA binding protein of unknown function; localizes to stress granules induced by glucose deprivation; predicted to be involved in ribosome biogenesis"
YLR185W;RPL37A;2685.833446;-0.782712082;0.483191451;-1.619879825;0.105258095;0.422443474;OK;3397.05208;1974.614812;"Ribosomal 60S subunit protein L37A; required for processing of 27SB pre-rRNA and formation of stable 66S assembly intermediates; homologous to mammalian ribosomal protein L37	no bacterial homolog; RPL37A has a paralog	RPL37B	that arose from the whole genome duplication"
YER002W;NOP16;502.4533014;-0.782565145;0.364281182;-2.148244775;0.031694315;0.251161406;OK;635.4810015;369.4256014;"Constituent of 66S pre-ribosomal particles; involved in 60S ribosomal subunit biogenesis"
YNL217W;YNL217W;976.190295;-0.782327988;0.166194439;-4.707305434;2.51E-06;0.000281845;OK;1234.568257;717.8123326;"Zn2+-dependent endopolyphosphatase; required with PPN1 to mobilize polyphosphate stores in response to phosphate starvation; member of the PPP-superfamily of metalloproteases; directly involved in adaptation to mild alkaline conditions through polyphosphate hydrolysis; localizes to th…
YLR249W;YEF3;17968.18874;-0.781600251;0.415467791;-1.881253538;0.059937438;0.328397096;OK;22719.79274;13216.58474;"Translation elongation factor 3; contains two ABC cassettes; binds and hydrolyzes ATP; interacts with mRNA independently of translation; involved in frameshifting at stalled ribosomes; YEF3 has a paralog	HEF3	that arose from the whole genome duplication"
YDL153C;SAS10;772.0893286;-0.781453046;0.441104939;-1.77158081;0.076464167;0.371763285;OK;976.228127;567.9505302;"Subunit of U3-containing Small Subunit (SSU) processome complex; involved in production of 18S rRNA and assembly of small ribosomal subunit; disrupts silencing when overproduced; mutant has increased aneuploidy tolerance; essential gene"
YMR239C;RNT1;185.150899;-0.778850486;0.413657997;-1.882836767;0.059722493;0.328397096;OK;233.9490435;136.3527545;"Nuclear dsRNA-specific ribonuclease (RNase III); involved in rDNA transcription	rRNA processing and U2 snRNA 3' end formation by cleavage of a stem-loop structure at the 3' end of U2 snRNA; involved in polyadenylation-independent transcription termination; involved in the cell wall stress response	regulating the degradation of cell wall integrity and morphogenesis checkpoint genes"
YIL103W;DPH1;283.6267144;-0.776258422;0.45928496;-1.690145529;0.091000116;0.398485425;OK;358.1418737;209.1115552;"Protein required for synthesis of diphthamide; required along with Dph2p	Kti11p	Jjj3p	and Dph5p; diphthamide is a modified histidine residue of translation elongation factor 2 (Eft1p or Eft2p); forms a complex with Dph2p that catalyzes the first step of diphthamide biosynthesis"
YOR287C;RRP36;125.4628421;-0.775383159;0.439052386;-1.766037913;0.077389488;0.374307591;OK;158.389337;92.53634716;"Component of 90S preribosomes; involved in early cleavages of the 35S pre-rRNA and in production of the 40S ribosomal subunit"
YIL169C;YIL169C;27.52320707;-0.774420848;0.608956855;-1.271717104;0.203473651;0.546606567;OK;34.73785554;20.3085586;"Highly variable glycoprotein localized to cell wall via GPI anchor; serine/threonine rich and highly similar to HPF1 haze-protective mannoprotein; necessary and sufficient for haze-positive phenotype in brewing strains which correlates with an expansion in the N-terminal serine-ric…
YDL051W;LHP1;1268.100483;-0.774284285;0.360948988;-2.14513494;0.03194206;0.251161406;OK;1600.451316;935.7496492;"RNA binding protein required for maturation of tRNA and U6 snRNA; acts as a molecular chaperone for RNAs transcribed by polymerase III; homologous to human La (SS-B) autoantigen"
YFR001W;LOC1;501.5466215;-0.773320746;0.329916037;-2.343992591;0.01907855;0.202629663;OK;632.8387577;370.2544854;"RNA binding chaperone with ATP-independent RNA annealing activity; Nucleolar protein involved in asymmetric localization of ASH1 mRNA; binds cooperatively with She2p to the E3 zip-code element in the 3'-UTR; ribosomal 60S biogenesis factor required for Rpl43p loading; 66S pre-ribosoma…
YKL082C;RRP14;907.3968796;-0.772740092;0.347895155;-2.221186704;0.026338318;0.234598696;OK;1144.76018;670.0335788;"Essential protein	constituent of 66S pre-ribosomal particles; interacts with proteins involved in ribosomal biogenesis and cell polarity; member of the SURF-6 family"
YLR186W;EMG1;658.4697453;-0.772511249;0.44210501;-1.747347874;0.080577013;0.379078744;OK;830.6682725;486.271218;"Methyltransferase for rRNA; methylates pseudouridine 18S rRNA residue 1191; member of the SPOUT methyltransferase family; required for maturation of 18S rRNA and for 40S ribosomal subunit production independent of methyltransferase activity; forms homodimers; human ortholog is mutated …	and equivalent yeast mutation affects Emg1p dimerization and localization but not methyltransferase activity; human EMG1 complements lethality of null and ts mutant"
snR83;snR83;28.25411047;-0.771771209;0.506051159;-1.525085352;0.12723781;0.456965727;OK;35.63618176;20.87203919;
YGR109C;CLB6;104.1023231;-0.771731418;0.340973365;-2.263318775;0.023616046;0.225584411;OK;131.300241;76.90440525;"B-type cyclin involved in DNA replication during S phase; activates Cdc28p to promote initiation of DNA synthesis; functions in formation of mitotic spindles along with Clb3p and Clb4p; most abundant during late G1; CLB6 has a paralog	CLB5	that arose from the whole genome duplication"
YAL025C;MAK16;506.1238042;-0.770917949;0.458544145;-1.681229514;0.092718343;0.399574891;OK;638.2214539;374.0261544;"Essential nuclear protein; constituent of 66S pre-ribosomal particles; required for maturation of 25S and 5.8S rRNAs; required for maintenance of M1 satellite double-stranded RNA of the L-A virus"
YLL061W;MMP1;71.95737205;-0.769968894;0.281421039;-2.73600331;0.00621904;0.108851492;OK;90.71609422;53.19864988;"High-affinity S-methylmethionine permease; required for utilization of S-methylmethionine as a sulfur source; has similarity to S-adenosylmethionine permease Sam3p"
YMR108W;ILV2;1805.680399;-0.76955984;0.243646736;-3.158506673;0.001585797;0.046718201;OK;2276.16851;1335.192288;"Acetolactate synthase; catalyses the first common step in isoleucine and valine biosynthesis and is the target of several classes of inhibitors	localizes to the mitochondria; expression of the gene is under general amino acid control"
YBR242W;YBR242W;464.3677185;-0.768589356;0.265362844;-2.89637141;0.003775053;0.079103315;OK;585.2177815;343.5176555;"5'-deoxynucleotidase involved in deoxyribonucleoside monophosphate degradation; green fluorescent protein (GFP)-fusion protein localizes to the cytoplasm and nucleus; non-essential gene; YBR242W has a paralog	YGL101W	that arose from the whole genome duplication"
YGR123C;PPT1;385.1411881;-0.767515704;0.352983556;-2.174366739;0.029677604;0.245496582;OK;485.2392082;285.043168;"Protein serine/threonine phosphatase; regulates Hsp90 chaperone by affecting its ATPase and cochaperone binding activities; has similarity to human phosphatase PP5; present in both the nucleus and cytoplasm; expressed during logarithmic growth"
YJL136C;RPS21B;3991.538857;-0.765719246;0.425109889;-1.801226612;0.07166717;0.361127287;OK;5026.620335;2956.45738;"Protein component of the small (40S) ribosomal subunit; homologous to mammalian ribosomal protein S21	no bacterial homolog; RPS21B has a paralog	RPS21A	that arose from the whole genome duplication"
YMR185W;RTP1;211.8050761;-0.76264374;0.411380349;-1.853865263;0.063758439;0.340638497;OK;266.5194988;157.0906534;"Protein required for the nuclear import and biogenesis of RNA pol II; conflicting evidence on whether null mutant is viable with elongated buds	or inviable; interacts with Rpb2	Rpb3	Nup116p	Nup100p and components of the R2TP complex (Rvb1p	Rvb2p	Pih1p); similar to human TMCO7 gene"
YDL148C;NOP14;437.9504646;-0.761807326;0.506757322;-1.503298114;0.132762186;0.466629343;OK;550.965273;324.9356562;"Nucleolar protein; forms a complex with Noc4p that mediates maturation and nuclear export of 40S ribosomal subunits; also present in the small subunit processome complex	which is required for processing of pre-18S rRNA"
YGR103W;NOP7;1130.889365;-0.761706515;0.581631646;-1.309602941;0.190330193;0.532763396;OK;1422.682851;839.0958783;"Component of several different pre-ribosomal particles; forms a complex with Ytm1p and Erb1p that is required for maturation of the large ribosomal subunit; required for exit from G<sub>0</sub> and the initiation of cell proliferation"
YHR183W;GND1;8870.567036;-0.760186404;0.205289545;-3.70299619;0.000213068;0.010367673;OK;11154.99907;6586.135002;"6-phosphogluconate dehydrogenase (decarboxylating); catalyzes an NADPH regenerating reaction in the pentose phosphate pathway; required for growth on D-glucono-delta-lactone and adaptation to oxidative stress; GND1 has a paralog	GND2	that arose from the whole genome duplication"
YLL012W;YEH1;603.1741607;-0.759832407;0.288274689;-2.635792998;0.008394092;0.13042622;OK;758.4401605;447.9081609;"Steryl ester hydrolase; one of three gene products (Yeh1p	Yeh2p	Tgl1p) responsible for steryl ester hydrolase activity and involved in sterol homeostasis; localized to lipid particle membranes; YEH1 has a paralog	YEH2	that arose from the whole genome duplication"
YJL208C;NUC1;234.6360417;-0.758683574;0.319555533;-2.374183816;0.017587792;0.191910786;OK;294.9476084;174.324475;"Major mitochondrial nuclease; has RNAse and DNA endo- and exonucleolytic activities; prevents genome instability by degrading extranuclear DNA sequences; roles in mitochondrial recombination	apoptosis and maintenance of polyploidy; involved in fragmentation of genomic DNA during PND (programmed nuclear destruction); role in preventing L-A mycovirus pathogenesis; encodes ortholog of mammalian endoG"
YOL039W;RPP2A;3550.791134;-0.754449929;0.477599743;-1.579669883;0.114182486;0.435856302;OK;4458.629789;2642.952478;"Ribosomal protein P2 alpha; a component of the ribosomal stalk	which is involved in the interaction between translational elongation factors and the ribosome; free (non-ribosomal) P2 stimulates the phosphorylation of the eIF2 alpha subunit (Sui2p) by Gcn2p; regulates the accumulation of P1 (Rpp1Ap and Rpp1Bp) in the cytoplasm"
YBL004W;UTP20;532.8108528;-0.753050075;0.397780955;-1.893127523;0.058340913;0.326917864;OK;668.7941597;396.8275459;"Component of the small-subunit (SSU) processome; SSU processome is involved in the biogenesis of the 18S rRNA"
YLR012C;YLR012C;0.776541088;-0.751190944;2.2083182;-0.340164268;0.733732825;NaN;Low;0.974261083;0.578821092;"Putative protein of unknown function; YLR012C is not an essential gene"
YDL121C;YDL121C;435.3832155;-0.750938019;0.361144293;-2.079329601;0.037587066;0.267897389;OK;546.2031749;324.5632562;"A cargo receptor protein for Pma1p; works with Psg1p to promote the transport and maturation of Pma1p; localizes to the ER and COPII vesicles; a non-essential protein"
YGR064W;YGR064W;7.939672734;-0.750867076;0.720915912;-1.041545988;0.297622221;0.630751367;OK;9.960409162;5.918936307;"Dubious open reading frame; unlikely to encode a functional protein	based on available experimental and comparative sequence data; partially overlaps the verified ORF SPT4/YGR063C"
YDL213C;NOP6;681.9072563;-0.749507367;0.418902185;-1.789218088;0.0735797;0.363700091;OK;855.1597963;508.6547164;"rRNA-binding protein required for 40S ribosomal subunit biogenesis; contains an RNA recognition motif (RRM); hydrophilin essential to overcome the stress of the desiccation-rehydration process; NOP6 may be a fungal-specific gene as no homologs have been yet identified in higher eukaryo…
YLR068W;FYV7;128.5292339;-0.748802707;0.461658555;-1.62198382;0.104806813;0.422115824;OK;161.1553603;95.90310757;"Nucleolar protein required for maturation of 18S rRNA; required for survival upon exposure to K1 killer toxin"
YDL241W;YDL241W;72.52420787;-0.747857797;0.365323343;-2.047111994;0.04064709;0.280933709;OK;90.91168091;54.13673483;"Putative protein of unknown function; SWAT-GFP and mCherry fusion proteins localize to the endoplasmic reticulum; YDL241W is not an essential gene"
YIL053W;GPP1;7698.370517;-0.747085062;0.218620051;-3.417276047;0.000632511;0.023926844;OK;9648.252681;5748.488353;"Constitutively expressed DL-glycerol-3-phosphate phosphatase; also known as glycerol-1-phosphatase; involved in glycerol biosynthesis	induced in response to both anaerobic and osmotic stress; GPP1 has a paralog	GPP2	that arose from the whole genome duplication"
YOR315W;SFG1;1040.14383;-0.744156161;0.222836811;-3.339466926;0.000839393;0.029211874;OK;1302.608365;777.6792954;"Putative transcription factor; induces superficial pseudohyphal growth	positively regulates invasive growth	but is not required for invasive pseudohyphal growth; may act together with Phd1p; promotes cell adhesion independent of Flo11p by repressing genes that encode cell wall degrading enzymes; localizes to the nucleus; potential Cdc28p substrate"
YEL033W;MTC7;1077.724988;-0.744048836;0.361443098;-2.058550404;0.039537328;0.276656284;OK;1349.635023;805.8149523;"Protein of unknown function; predicted metabolic role based on network analysis derived from ChIP experiments	a large-scale deletion study and localization of transcription factor binding sites; null mutant is sensitive to temperature oscillation in a cdc13-1 mutant"
YOL103W-B;YOL103W-B;8206.548926;-0.743418712;0.152510558;-4.874539311;1.09E-06;0.000144229;OK;10275.38319;6137.714666;"Retrotransposon TYA Gag and TYB Pol genes; transcribed/translated as one unit; polyprotein is processed to make a nucleocapsid-like protein (Gag)	reverse transcriptase (RT)	protease (PR)	and integrase (IN); similar to retroviral genes"
YOL104C;NDJ1;91.8589823;-0.743115669;0.403225134;-1.842929932;0.065339241;0.345016704;OK;115.0071859;68.71077868;"Protein that regulates meiotic SPB cohesion and telomere clustering; localizes to both spindle pole bodies (SPBs) and telomeres; required for bouquet formation	effective homolog pairing	ordered cross-over distribution	sister chromatid cohesion at meiotic telomeres	chromosomal segregation and telomere-led rapid prophase movement"
YNL043C;YNL043C;5.639855335;-0.742836784;0.864026159;-0.859738766;0.38993306;0.696217114;OK;7.06057241;4.219138261;"Dubious open reading frame; unlikely to encode a functional protein	based on available experimental and comparative sequence data; partially overlaps the verified gene YIP3/YNL044W"
YMR103C;YMR103C;102.9374926;-0.742786858;0.458218015;-1.621033731;0.105010405;0.422241161;OK;128.8664636;77.00852164;"Putative protein of unknown function; conserved among S. cerevisiae strains; YMR103C is not an essential gene"
YOL097W-A;YOL097W-A;0.776559803;-0.74269465;2.20855186;-0.336281282;0.736658764;NaN;Low;0.972144557;0.580975049;"Putative protein of unknown function; identified by expression profiling and mass spectrometry"
YJL010C;NOP9;373.8869677;-0.741642821;0.353898124;-2.09563931;0.036114199;0.26500074;OK;467.9266713;279.847264;"Essential subunit of U3-containing 90S preribosome; involved in production of 18S rRNA and assembly of small ribosomal subunit; also part of pre-40S ribosome and required for its export into cytoplasm; binds RNA and contains pumilio domain"
YGR211W;ZPR1;516.4656053;-0.739808346;0.331762153;-2.22993593;0.025751697;0.231503833;OK;646.0589205;386.8722901;"Chaperone with two zinc fingers essential for eEF1A biogenesis; nuclear in growing cells	cytoplasmic in starved cells; shuttled via process mediated by Cpr1p; binds translation elongation factor eEF-1 (Tef1p); relative distribution to nucleus increases upon DNA replication stress; human ZPR1 gene can complement yeast by allowing growth during down-regulation of yeast zpr1"
YBR071W;YBR071W;555.9246279;-0.738655009;0.158733268;-4.653435407;3.26E-06;0.000353219;OK;695.2108942;416.6383616;"Protein of unknown function found in the cytoplasm and bud neck; mRNA expression may be regulated by the cell cycle and/or cell wall stress; overexpression of YBR071W affects endocytic protein trafficking"
YDR121W;DPB4;172.5054076;-0.738477393;0.337395221;-2.188760681;0.028614239;0.242014863;OK;215.7164835;129.2943316;"Subunit of DNA pol epsilon and of ISW2 chromatin accessibility complex; involved in both chromosomal DNA replication and inheritance of telomeric silencing; stabilizes the interaction of Pol epsilon with primer-template DNA	positively affecting the processivity of the polymerase and exonuclease activities of Pol epsilon; interacts with extranucleosomal DNA and acts as anchor point for ISW2 complex that retains its position on DNA during nucleosome mobilization"
YKL099C;UTP11;247.4970855;-0.73527961;0.42201165;-1.742320645;0.081452353;0.379443575;OK;309.2357587;185.7584122;"Subunit of U3-containing Small Subunit (SSU) processome complex; involved in production of 18S rRNA and assembly of small ribosomal subunit"
YBL083C;YBL083C;68.88129136;-0.734217918;0.601330453;-1.220989082;0.222090154;0.565294485;OK;86.04010546;51.72247726;"Dubious open reading frame; unlikely to encode a functional protein	based on available experimental and comparative sequence data; overlaps verified ORF ALG3"
YDL082W;RPL13A;3257.614394;-0.733152674;0.464605256;-1.578012011;0.114562851;0.436582013;OK;4067.980912;2447.247876;"Ribosomal 60S subunit protein L13A; not essential for viability; homologous to mammalian ribosomal protein L13	no bacterial homolog; RPL13A has a paralog	RPL13B	that arose from the whole genome duplication"
YPL095C;EEB1;393.8036075;-0.731618304;0.173577897;-4.214927801;2.50E-05;0.001835686;OK;491.5699976;296.0372174;"Acyl-coenzymeA:ethanol O-acyltransferase; responsible for the major part of medium-chain fatty acid ethyl ester biosynthesis during fermentation; possesses short-chain esterase activity; may be involved in lipid metabolism and detoxification; EEB1 has a paralog	EHT1	that arose from the whole genome duplication"
YKL014C;URB1;693.4646915;-0.730474002;0.370928849;-1.9693103;0.048917469;0.306713573;OK;865.3673873;521.5619957;"Protein required for the normal accumulation of 25S and 5.8S rRNAs; nucleolar protein; associated with the 27SA2 pre-ribosomal particle; proposed to be involved in the biogenesis of the 60S ribosomal subunit"
YNL072W;RNH201;165.044994;-0.727142629;0.323563692;-2.247293645;0.024621267;0.227420924;OK;205.7790371;124.3109509;"Ribonuclease H2 catalytic subunit; removes RNA primers during Okazaki fragment synthesis and errant ribonucleotides misincorporated during DNA replication; role in ribonucleotide excision repair; homolog of RNAse HI; related to human AGS4 which causes Aicardi-Goutieres syndrome"
YDR361C;BCP1;396.7815706;-0.726935009;0.322338844;-2.255188979;0.024121469;0.226414613;OK;494.6827067;298.8804344;"Essential nuclear chaperone for ribosomal protein Rpl23p; involved in nuclear export of Mss4p; Mss4p is a lipid kinase that generates phosphatidylinositol 4	5-biphosphate and plays a role in actin cytoskeleton organization and vesicular transport"
YPR124W;CTR1;1125.174186;-0.726457901;0.199717369;-3.637429758;0.000275372;0.012681104;OK;1402.622811;847.725562;"High-affinity copper transporter of plasma membrane; mediates nearly all copper uptake under low copper conditions; transcriptionally induced at low copper levels and degraded at high copper levels; protein increases in abundance and relocalizes from nucleus to plasma membrane upon DN…
YBR092C;PHO3;1781.319515;-0.725658849;0.32211658;-2.252783293;0.024272816;0.226844632;OK;2220.098966;1342.540063;"Constitutively expressed acid phosphatase similar to Pho5p; brought to the cell surface by transport vesicles; hydrolyzes thiamin phosphates in the periplasmic space	increasing cellular thiamin uptake; expression is repressed by thiamin"
YKL096W-A;CWP2;9330.490244;-0.724796056;0.283541998;-2.556221164;0.010581584;0.150288798;OK;11626.18097;7034.799517;"Covalently linked cell wall mannoprotein; major constituent of the cell wall; plays a role in stabilizing the cell wall; involved in low pH resistance; precursor is GPI-anchored"
YLR196W;PWP1;683.2692703;-0.723925414;0.401235155;-1.804242238;0.07119334;0.359732103;OK;851.1883755;515.3501651;"Protein with WD-40 repeats involved in rRNA processing; associates with rDNA chromatin in H4-tail-dependent manner; associates with trans-acting ribosome biogenesis factors; similar to beta-transducin superfamily"
YDR449C;UTP6;314.3157961;-0.72289575;0.494831006;-1.460894207;0.144044477;0.478436471;OK;391.456117;237.1754752;"Nucleolar protein; component of the small subunit (SSU) processome containing the U3 snoRNA that is involved in processing of pre-18S rRNA"
YLR384C;IKI3;972.8027149;-0.722177488;0.196222758;-3.68039617;0.000232872;0.011086564;OK;1211.323273;734.2821571;"Subunit of Elongator complex; Elongator is required for modification of wobble nucleosides in tRNA; maintains structural integrity of Elongator; homolog of human IKAP	mutations in which cause familial dysautonomia (FD)"
YPL217C;BMS1;822.3769975;-0.722084188;0.31863036;-2.266212764;0.023438359;0.225333889;OK;1023.989826;620.7641693;"GTPase required for ribosomal subunit synthesis and rRNA processing; required for synthesis of 40S ribosomal subunits and for processing the 35S pre-rRNA at sites A0	A1	and A2; interacts with Rcl1p	which stimulates its GTPase and U3 snoRNA binding activities; has similarity to Tsr1p"
YIR017W-A;YIR017W-A;1.716448621;-0.721924675;1.41225625;-0.511185328;0.609221291;NaN;Low;2.137161645;1.295735596;"Dubious open reading frame; unlikely to encode a functional protein	based on available experimental and comparative sequence data"
YPR043W;RPL43A;8316.742459;-0.721641024;0.455177206;-1.585406771;0.112873944;0.43349937;OK;10354.46311;6279.021804;"Ribosomal 60S subunit protein L43A; null mutation confers a dominant lethal phenotype; homologous to mammalian ribosomal protein L37A	no bacterial homolog; RPL43A has a paralog	RPL43B	that arose from the whole genome duplication"
YOL085W-A;YOL085W-A;1.220094644;-0.720099238;1.753026314;-0.410774917;0.681237587;NaN;Low;1.518422363;0.921766925;"Dubious open reading frame; unlikely to encode a functional protein	based on available experimental and comparative sequence data; partially overlaps the dubious ORF YOL085C"
YOR192C-C;YOR192C-C;18.56739141;-0.719816658;0.583307839;-1.234025346;0.21719346;0.560246856;OK;23.10563074;14.02915208;"Putative protein of unknown function; identified by expression profiling and mass spectrometry"
YIL009W;FAA3;913.7980111;-0.71966781;0.24482369;-2.939535014;0.003287051;0.074377347;OK;1137.104075;690.4919472;"Long chain fatty acyl-CoA synthetase; activates imported fatty acids with a preference for C16:0-C18:0 chain lengths; green fluorescent protein (GFP)-fusion protein localizes to the cell periphery"
YPL043W;NOP4;787.7949188;-0.718908755;0.42608725;-1.687233671;0.091558429;0.399460567;OK;980.1145548;595.4752827;"Nucleolar protein; essential for processing and maturation of 27S pre-rRNA and large ribosomal subunit biogenesis; constituent of 66S pre-ribosomal particles; contains four RNA recognition motifs (RRMs); human ortholog RBM28 implicated in ANE syndrome"
YMR310C;YMR310C;137.7513968;-0.717575057;0.372458155;-1.926592417;0.054030444;0.316788485;OK;171.3199327;104.1828608;"Putative SPOUT methyltransferase; predicted to be involved in ribosome biogenesis; green fluorescent protein (GFP)-fusion protein localizes to the nucleus; not an essential gene; YMR310C has a paralog	YGR283C	that arose from the whole genome duplication"
YOL109W;ZEO1;5393.276681;-0.716942162;0.343448991;-2.087477849;0.036844961;0.267897389;OK;6706.447489;4080.105873;"Peripheral membrane protein of the plasma membrane; interacts with Mid2p; regulates the cell integrity pathway mediated by Pkc1p and Slt2p; the authentic protein is detected in a phosphorylated state in highly purified mitochondria"
YLR276C;DBP9;554.0876888;-0.716699177;0.448887179;-1.59661316;0.110351964;0.431191422;OK;688.954687;419.2206905;"DEAD-box protein required for 27S rRNA processing; exhibits DNA	RNA and DNA/RNA helicase activities; ATPase activity shows preference for DNA over RNA; DNA helicase activity abolished by mutation in RNA-binding domain"
YPL256C;CLN2;705.2615755;-0.71635096;0.245063731;-2.923121091;0.003465417;0.077156888;OK;876.8447857;533.6783652;"G1 cyclin involved in regulation of the cell cycle; activates Cdc28p kinase to promote the G1 to S phase transition; late G1 specific expression depends on transcription factor complexes	MBF (Swi6p-Mbp1p) and SBF (Swi6p-Swi4p); CLN2 has a paralog	CLN1	that arose from the whole genome duplication; cell cycle arrest phenotype of the cln1 cln2 cln3 triple null mutant is complemented by any of human cyclins CCNA2	CCNB1	CCNC	CCND1	or CCNE1"
YPL211W;NIP7;303.4262376;-0.713461582;0.433943578;-1.64413444;0.100148435;0.413816575;OK;376.9609286;229.8915465;"Nucleolar protein required for 60S ribosome subunit biogenesis; constituent of 66S pre-ribosomal particles; physically interacts with Nop8p and the exosome subunit Rrp43p"
YKL180W;RPL17A;7486.240829;-0.713018116;0.452199376;-1.576778195;0.114846571;0.437269317;OK;9299.432019;5673.049639;"Ribosomal 60S subunit protein L17A; required for processing of 27SB pre-rRNA and formation of stable 66S assembly intermediates; copurifies with the Dam1 complex (aka DASH complex); homologous to mammalian ribosomal protein L17 and bacterial L22; RPL17A has a paralog	RPL17B	that arose from the whole genome duplication; protein abundance increases in response to DNA replication stress"
YOR345C;YOR345C;0.694489518;-0.712000638;3.395304941;-0.209701529;0.833900632;NaN;Low;0.862466523;0.526512514;"Dubious open reading frame; unlikely to encode a functional protein	based on available experimental and comparative sequence data; overlaps the verified gene REV1; null mutant displays increased resistance to antifungal agents gliotoxin	cycloheximide and H2O2"
YLR409C;UTP21;561.1881149;-0.711204485;0.449092293;-1.583648832;0.113273655;0.43349937;OK;696.7775536;425.5986762;"Subunit of U3-containing 90S preribosome and SSU processome complexes; involved in production of 18S rRNA and assembly of small ribosomal subunit; synthetic defect with STI1 Hsp90 cochaperone; human homolog linked to glaucoma; Small Subunit processome is also known as SSU processome"
YMR217W;GUA1;3277.720728;-0.71021764;0.473062806;-1.501317861;0.133273368;0.467084694;OK;4068.599705;2486.841752;"GMP synthase; highly conserved enzyme that catalyzes the second step in the biosynthesis of GMP from inosine 5'-phosphate (IMP); transcription is not subject to regulation by guanine but is negatively regulated by nutrient starvation; reduction-of-function mutation gua1-G388D causes c…	defects in general protein synthesis	and impaired translation of GCN4 mRNA"
YNL205C;YNL205C;6.940459922;-0.710088062;0.896120099;-0.792402784;0.428125857;0.723278936;OK;8.614825173;5.266094671;"Dubious open reading frame; unlikely to encode a functional protein	based on available experimental and comparative sequence data"
YDR366C;YDR366C;8.306259875;-0.708709821;0.768118921;-0.922656377;0.356186306;0.672690369;OK;10.30638319;6.30613656;Putative protein of unknown function
YOL010W;RCL1;354.995703;-0.705948537;0.460461221;-1.533133528;0.125242958;0.452257794;OK;440.157538;269.833868;"Endonuclease that cleaves pre-rRNA at site A2 for 18S rRNA biogenesis; subunit of U3-containing 90S preribosome processome complex involved in small ribosomal subunit assembly; stimulates Bms1p GTPase and U3 binding activity; similar to RNA cyclase-like proteins but no cyclase activity …
YDR398W;UTP5;398.3658753;-0.704893384;0.44182563;-1.595410804;0.110620402;0.431430155;OK;493.7947091;302.9370416;"Subunit of U3-containing Small Subunit (SSU) processome complex; involved in production of 18S rRNA and assembly of small ribosomal subunit"
YOL124C;TRM11;275.2141033;-0.704657895;0.536100752;-1.31441318;0.188707198;0.532392376;OK;341.120668;209.3075386;"Catalytic subunit of adoMet-dependent tRNA methyltransferase complex; required for the methylation of the guanosine nucleotide at position 10 (m2G10) in tRNAs; involved in the methylation of guanosine and uridine ribonucleosides in mRNA; contains a THUMP domain and a methyltransferase…
YKL040C;NFU1;458.301201;-0.704330505;0.148511413;-4.742601881;2.11E-06;0.000246197;OK;568.0033069;348.599095;"Protein involved in Fe-S cluster transfer to mitochondrial clients; protects [4Fe-4S] clusters from damage due to oxidative stress; acts along with Bol3 at a late step in the transfer of [4Fe-4S] clusters from the ISA complex to client proteins; Fe-S loaded homodimer at steady state; simi…	a bacterial protein required for Fe/S cluster maturation; ortholog of the human NFU1	mutations of which are associated with Multiple Mitochondria Dysfunctions Syndrome (MMDS1)"
YAL003W;EFB1;11590.371;-0.703991129;0.358218991;-1.965253509;0.049384904;0.30838359;OK;14363.4362;8817.3058;"Translation elongation factor 1 beta; stimulates nucleotide exchange to regenerate EF-1 alpha-GTP for the next elongation cycle; part of the EF-1 complex	which facilitates binding of aminoacyl-tRNA to the ribosomal A site; human homolog EEF1B2 can complement yeast efb1 mutants"
YPR170C;YPR170C;1.948552208;-0.703476701;1.580560627;-0.445080492;0.656261586;0.850356076;OK;2.414427385;1.482677032;"Dubious open reading frame; unlikely to encode a functional protein	based on available experimental and comparative sequence data; partially overlaps ORFs YPR169W-A and YPR170W-B"
YGR283C;YGR283C;159.537426;-0.702894006;0.474954835;-1.479917572;0.138895246;0.473405273;OK;197.6505098;121.4243422;"Putative SPOUT methyltransferase; may interact with ribosomes	based on co-purification experiments; predicted to be involved in ribosome biogenesis; contributes to the methylation of Cse4-R37 in G2/M phase; overexpression leads to chromosomal instability; null mutant is resistant to fluconazole; GFP-fusion protein localizes to the nucleolus; YGR283C has a paralog	YMR310C	that arose from the whole genome duplication"
YNL248C;RPA49;829.2018002;-0.70056911;0.405353809;-1.728290432;0.083936168;0.383036108;OK;1026.665877;631.7377238;"RNA polymerase I subunit A49; essential for nucleolar assembly and for high polymerase loading rate; required for nucleolar localization of Rpa34p"
YBR155W;CNS1;335.9003437;-0.700540761;0.352290241;-1.988532979;0.046752775;0.29717774;OK;415.8877119;255.9129754;"TPR-containing co-chaperone; binds both Hsp82p (Hsp90) and Ssa1p (Hsp70); stimulates ATPase activity of Ssa1p; ts mutants reduce Hsp82p function	overexpression suppresses phenotypes of HSP82 ts allele and cpr7 deletion; human homolog TTC4 complements yeast cns1 mutant"
YLR222C;UTP13;462.255527;-0.699585592;0.446368539;-1.567282483;0.117048678;0.441697326;OK;572.187279;352.323775;"Nucleolar protein; component of the small subunit (SSU) processome containing the U3 snoRNA that is involved in processing of pre-18S rRNA"
YDR120C;TRM1;501.7189804;-0.698933938;0.418860717;-1.668654782;0.095185815;0.402881072;OK;620.9288638;382.5090969;"tRNA methyltransferase; produces two isoforms based on alternative translational starts; localizes to the nucleus and mitochondrion	producing N2	N2-dimethylguanosine in tRNAs; involved in the methylation of guanosine and uridine ribonucleosides in mRNA; nuclear Trm1p is evenly distributed around the inner nuclear membrane in WT	but mislocalizes as puncta near ER-nucleus junctions in spindle pole body mutants; both Trm1p inner nuclear membrane targeting and maintenance depend upon the SPB"
YER126C;NSA2;495.8425664;-0.696977956;0.465261962;-1.498033393;0.134124575;0.467315775;OK;613.3389944;378.3461385;"Protein constituent of 66S pre-ribosomal particles; contributes to processing of the 27S pre-rRNA; recruited by ribosomal proteins L17	L35	and L37 to assembling ribosomes after 27SB pre-rRNA is generated	immediately preceding removal of ITS2"
YJL098W;SAP185;308.2448623;-0.696199985;0.386870846;-1.79956694;0.071929045;0.361528503;OK;381.2090945;235.2806301;"Protein that forms a complex with the Sit4p protein phosphatase; required for Sit4p function; member of a family of similar proteins including Sap4p	Sap155p	and Sap190p; SAP185 has a paralog	SAP190	that arose from the whole genome duplication"
YLR048W;RPS0B;4971.839678;-0.695709822;0.450476097;-1.544387873;0.122494396;0.448377415;OK;6147.919936;3795.75942;"Protein component of the small (40S) ribosomal subunit; RPS0B has a paralog	RPS0A	that arose from the whole genome duplication; required for maturation of 18S rRNA along with Rps0Ap; deletion of either RPS0 gene reduces growth rate	deletion of both genes is lethal; homologous to human ribosomal protein SA and bacterial S2"
YNR012W;URK1;161.9418011;-0.695517089;0.425921961;-1.632968368;0.10247565;0.418266523;OK;200.238648;123.6449542;"Uridine/cytidine kinase; component of the pyrimidine ribonucleotide salvage pathway that converts uridine into UMP and cytidine into CMP; involved in the pyrimidine deoxyribonucleotide salvage pathway	converting deoxycytidine into dCMP"
YNL162W-A;YNL162W-A;6.467977616;-0.695498922;1.267642538;-0.548655399;0.58324196;0.815469924;OK;7.997520457;4.938434775;"Putative protein of unknown function; identified by homology"
YNL113W;RPC19;370.3456762;-0.695279579;0.394657652;-1.761728365;0.078115203;0.376103215;OK;457.8981845;282.7931679;"RNA polymerase subunit AC19; common to RNA polymerases I and III"
YDL130W;RPP1B;4886.051504;-0.695058574;0.47482322;-1.463825998;0.143241497;0.478087577;OK;6040.79756;3731.305448;"Ribosomal protein P1 beta; component of the ribosomal stalk	which is involved in interaction of translational elongation factors with ribosome; free (non-ribosomal) P1 stimulates the phosphorylation of the eIF2 alpha subunit (Sui2p) by Gcn2p; accumulation is regulated by phosphorylation and interaction with the P2 stalk component"
YFR033C;QCR6;1322.819386;-0.694863198;0.221565438;-3.136153379;0.001711797;0.048233452;OK;1635.363627;1010.275145;"Subunit 6 of the ubiquinol cytochrome-c reductase complex; the complex	also known as the cytochrome bc(1) complex or Complex III	is a component of the mitochondrial inner membrane electron transport chain; highly acidic protein; required for maturation of cytochrome c1; may be loosely associated with the complex since it is easily released into the intermembrane space"
YCR016W;YCR016W;388.2967836;-0.694719918;0.406573492;-1.708719167;0.087502982;0.390645346;OK;480.0219595;296.5716077;"RNA-binding ribosome assembly factor; constituent of early pre-60S particles; genetically and physically linked to most NOP8 60s ribosome pre-assembly complex members and to ribosomal protein Rpl3p; contains two independent RNA-interacting domains; associates with helix H95 in 3' …	in close proximity to binding sites of Npa1p and Rpl3p; interacts with several snoRNAs"
YBL042C;FUI1;318.7823518;-0.692648627;0.414037876;-1.672911266;0.094344766;0.401794409;OK;393.8704162;243.6942875;"High affinity uridine permease	localizes to the plasma membrane; also mediates low but significant transport of the cytotoxic nucleoside analog 5-fluorouridine; not involved in uracil transport; relative distribution to the vacuole increases upon DNA replication stress"
YDR465C;RMT2;331.0560579;-0.692220823;0.524025142;-1.320968724;0.186511793;0.530306584;OK;408.9887882;253.1233276;"Arginine N5 methyltransferase; methylates ribosomal protein Rpl12 (L12) on Arg67; relative distribution to the nucleus increases upon DNA replication stress"
YGR200C;ELP2;775.5898328;-0.691941575;0.329520367;-2.099844634;0.03574251;0.263900347;OK;958.0977758;593.0818897;"Subunit of Elongator complex; binds to microtubules via conserved alkaline residues; has two seven-bladed WD40 &#946; propellers; Elongator complex is required for modification of wobble nucleosides in tRNA; target of Kluyveromyces lactis zymocin"
YAR071W;PHO11;525.1729343;-0.689618431;0.313363271;-2.200699617;0.027757296;0.238406705;OK;648.3545182;401.9913504;"One of three repressible acid phosphatases; glycoprotein that is transported to the cell surface by the secretory pathway; induced by phosphate starvation and coordinately regulated by PHO4 and PHO2; PHO11 has a paralog	PHO12	that arose from a segmental duplication"
YMR132C;JLP2;114.1825765;-0.688528011;0.244892789;-2.811548734;0.004930362;0.094342717;OK;140.9238133;87.44133959;"Protein of unknown function; contains sequence that closely resembles a J domain (typified by the E. coli DnaJ protein)"
YLR194C;YLR194C;1537.519997;-0.688031145;0.123080252;-5.590101869;2.27E-08;5.30E-06;OK;1897.352586;1177.687407;"GPI-anchored protein involved in cell wall remodeling; involved in the assembly of the cell wall chitin-glucan structure and repair of damage caused by the antifungal agent polyhexamethylene biguanide; role in the cell wall integrity pathway; expression is upregulated in response to cel…	colocalizing with bud scars"
YHR092C;HXT4;1006.306535;-0.687707646;0.209245063;-3.286613488;0.001013999;0.034605903;OK;1241.710247;770.902822;"High-affinity glucose transporter; member of the major facilitator superfamily	expression is induced by low levels of glucose and repressed by high levels of glucose; HXT4 has a paralog	HXT7	that arose from the whole genome duplication"
YBR187W;GDT1;721.1829651;-0.68712633;0.266063979;-2.582560526;0.009807016;0.144102596;OK;889.7508159;552.6151143;"Calcium and manganese transporter with higher affinity for Ca2+; involved in Ca2+ and Mn2+ homeostasis; localizes to the cis- and medial-Golgi apparatus; GFP-fusion localizes to the vacuole; required for the Mn2+-dependent function of glycosylation enzymes; TMEM165	a human ortholog linked to Congenital Disorders of Glycosylation	functionally complements the null allele; expression pattern and physical interactions suggest a possible role in ribosome biogenesis; expression regulated by Gcr1p "
YKL070W;YKL070W;1.657584846;-0.685074193;1.406485842;-0.487082182;0.626200093;NaN;Low;2.043910704;1.271258989;"Putative protein of unknown function; expression induced in cells treated with mycotoxins patulin or citrinin; the authentic	non-tagged protein is detected in highly purified mitochondria in high-throughput studies"
YHR089C;GAR1;1095.159997;-0.684946369;0.431484351;-1.587418796;0.112417825;0.433008723;OK;1350.35814;839.961855;"Protein component of the H/ACA snoRNP pseudouridylase complex; involved in the modification and cleavage of the 18S pre-rRNA"
YLR009W;RLP24;342.1758823;-0.684809477;0.48276544;-1.418513879;0.156040789;0.492886804;OK;421.8955909;262.4561736;"Essential protein required for ribosomal large subunit biogenesis; associated with pre-60S ribosomal subunits; stimulates the ATPase activity of Afg2p	which is required for release of Rlp24p from the pre-60S particle; has similarity to Rpl24Ap and Rpl24Bp"
YPR002W;PDH1;338.6726622;-0.683697825;0.159012159;-4.299657518;1.71E-05;0.001413877;OK;417.4527861;259.8925382;"Putative 2-methylcitrate dehydratase; mitochondrial protein that participates in respiration; induced by diauxic shift; homologous to E. coli PrpD	may take part in the conversion of 2-methylcitrate to 2-methylisocitrate"
YLR255C;YLR255C;1.499434335;-0.683463708;1.617162364;-0.422631471;0.672564162;NaN;Low;1.848109209;1.150759461;"Putative protein of unknown function; conserved across S. cerevisiae strains"
YIL069C;RPS24B;1905.44625;-0.683054236;0.473639232;-1.442140325;0.149262791;0.484733767;OK;2348.278372;1462.614129;"Protein component of the small (40S) ribosomal subunit; homologous to mammalian ribosomal protein S24	no bacterial homolog; RPS24B has a paralog	RPS24A	that arose from the whole genome duplication"
YGL030W;RPL30;6945.219575;-0.682551369;0.454748656;-1.500942027;0.133370557;0.467150196;OK;8558.166893;5332.272257;"Ribosomal 60S subunit protein L30; involved in pre-rRNA processing in the nucleolus; autoregulates splicing of its transcript; homologous to mammalian ribosomal protein L30	no bacterial homolog"
YFR034W-A;YFR034W-A;4.437174692;-0.682340904;0.911479032;-0.748608448;0.454093239;0.739534825;OK;5.467351245;3.406998139;"Dubious open reading frame; unlikely to encode a functional protein	based on available experimental and comparative sequence data; partially overlaps YFR035C; identified by gene-trapping	microarray expression analysis	and genome-wide homology searching"
YHL019W-A;YHL019W-A;9.929515536;-0.682315248;0.698588785;-0.976705127;0.328715156;0.654242105;OK;12.23476249;7.62426858;"Dubious open reading frame; unlikely to encode a functional protein	based on available experimental and comparative sequence data; overlaps the verified gene APM2/YHL019C"
YOL014W;YOL014W;42.57959226;-0.680377076;0.391861179;-1.736270682;0.082515985;0.380876006;OK;52.43785182;32.72133271;"Putative protein of unknown function; mCherry fusion protein localizes to the cytosol and nucleus"
YIL008W;URM1;192.3816888;-0.680332185;0.294658452;-2.308883998;0.020950019;0.212680125;OK;236.9201145;147.843263;"Ubiquitin-like protein involved in thiolation of cytoplasmic tRNAs; receives sulfur from the E1-like enzyme Uba4p and transfers it to tRNA; functions as a protein tag involved in the urmylation of proteins involved in nutrient sensing and the oxidative stress response; regulates stres…	promoting phase separation of numerous proteins to promote stress resilience and survival; forms co-condensates with Uba4p resulting in increased target urmylation"
YMR318C;ADH6;2235.071279;-0.678752497;0.197456983;-3.437470214;0.000587175;0.022399232;OK;2751.356054;1718.786505;"NADPH-dependent medium chain alcohol dehydrogenase; has broad substrate specificity; member of the cinnamyl family of alcohol dehydrogenases; may be involved in fusel alcohol synthesis or in aldehyde tolerance; protein abundance increases in response to DNA replication stress"
YAL037W;YAL037W;84.80484332;-0.677954592;0.285679748;-2.373127944;0.017638153;0.191910786;OK;104.3719274;65.23775922;"Putative protein of unknown function; YAL037W has a paralog	YOR342C	that arose from the whole genome duplication"
YHR081W;LRP1;241.1270267;-0.677930828;0.407261804;-1.664606948;0.095991198;0.405712799;OK;296.7605633;185.49349;"Nuclear exosome-associated nucleic acid binding protein; involved in RNA processing	surveillance	degradation	tethering	and export; forms a stable heterodimer with Rrp6p and regulates its exonucleolytic activity; rapidly degraded by the proteasome in the absence of Rrp6p; homolog of mammalian nuclear matrix protein C1D involved in regulation of DNA repair and recombination"
YGL253W;HXK2;12127.63291;-0.67748481;0.261937328;-2.586438572;0.009697345;0.144025409;OK;14923.9811;9331.284721;"Hexokinase isoenzyme 2; phosphorylates glucose in cytosol; predominant hexokinase during growth on glucose; represses expression of HXK1	GLK1	induces expression of its own gene; antiapoptotic; phosphorylation/dephosphorylation at Ser14 by kinase Snf1p	phosphatase Glc7p-Reg1p regulates nucleocytoplasmic shuttling of Hxk2p; functions downstream of Sit4p in control of cell cycle	mitochondrial function	oxidative stress resistance	chronological lifespan; has paralog HXK1"
YPL198W;RPL7B;1745.49335;-0.677350911;0.392412621;-1.726119077;0.084325992;0.383364386;OK;2147.886552;1343.100149;"Ribosomal 60S subunit protein L7B; required for processing of 27SA3 pre-rRNA to 27SB pre-rRNA during assembly of large ribosomal subunit; depletion leads to a turnover of pre-rRNA; contains a conserved C-terminal Nucleic acid Binding Domain (NDB2); binds to Domain II of 25S and 5.8S …	RPL7A	that arose from the whole genome duplication"
YLR340W;RPP0;16344.066;-0.677320961;0.451864854;-1.49894588;0.133887673;0.467172116;OK;20111.74616;12576.38584;"Conserved ribosomal protein P0 of the ribosomal stalk; involved in interaction between translational elongation factors and the ribosome; phosphorylated on serine 302; homologous to mammalian ribosomal protein LP0 and bacterial L10"
YOL125W;TRM13;173.2664221;-0.676253842;0.40956621;-1.651146568;0.09870865;0.411328975;OK;213.1476062;133.3852381;"2'-O-methyltransferase; responsible for modification of tRNA at position 4; C-terminal domain has similarity to Rossmann-fold (RFM) superfamily of RNA methyltransferases"
YNL023C;FAP1;289.0488848;-0.67588654;0.241114744;-2.803173834;0.005060239;0.095425477;OK;355.5451733;222.5525963;"Cytoplasmic RING-finger E3 Ub-ligase and sensor of stalled ribosomes; binds to Fpr1p and Smu2p	and triggers K63-linked polyubiquitination of monoubiquitinated 40S subunit Rps3p	from decoding-defective ribosomes	followed by dissociation of the 80S ribosomes and non-functional rRNA decay (NRD) of 18S rRNA; confers rapamycin resistance by competing with rapamycin for Fpr1p binding; accumulates in the nucleus in rapamycin-treated cells; ortholog of D. melanogaster shuttle craft and human NFX1"
YOR236W;DFR1;421.1660976;-0.675119842;0.321034385;-2.102951814;0.035469982;0.262213493;OK;517.950227;324.3819683;"Dihydrofolate reductase involved in tetrahydrofolate biosynthesis; required for respiratory metabolism; mutation is functionally complemented by human DHFR"
YJL121C;RPE1;987.813908;-0.674707949;0.301146066;-2.240467418;0.025060594;0.229086933;OK;1214.68035;760.9474656;"D-ribulose-5-phosphate 3-epimerase; catalyzes a reaction in the non-oxidative part of the pentose-phosphate pathway; mutants are sensitive to oxidative stress"
YAR050W;FLO1;43.04736767;-0.67425966;0.412510563;-1.634527015;0.102148239;0.417216313;OK;52.92751287;33.16722248;"Lectin-like protein involved in flocculation; cell wall protein that binds mannose chains on the surface of other cells	confers floc-forming ability that is chymotrypsin sensitive and heat resistant; important for co-flocculation with other yeasts	mediating interaction with specific species; FLO1 has a paralog	FLO5	that arose from a segmental duplication"
YKR044W;UIP5;145.9375733;-0.6737617;0.233780577;-2.882025991;0.003951271;0.081737836;OK;179.4090114;112.4661352;"Protein of unknown function that interacts with Ulp1p; a Ubl (ubiquitin-like protein)-specific protease for Smt3p protein conjugates"
YER056C-A;RPL34A;3809.818206;-0.67332829;0.466944144;-1.441988939;0.149305494;0.484733767;OK;4683.074946;2936.561467;"Ribosomal 60S subunit protein L34A; homologous to mammalian ribosomal protein L34	no bacterial homolog; RPL34A has a paralog	RPL34B	that arose from the whole genome duplication"
YPL205C;YPL205C;1.247303989;-0.672614462;2.033281641;-0.330802407;0.740793742;NaN;Low;1.532908877;0.961699102;"Hypothetical protein; deletion of locus affects telomere length"
YKL043W;PHD1;390.8017798;-0.672260233;0.263386154;-2.552374993;0.01069913;0.150497646;OK;480.2412372;301.3623225;"Transcriptional activator that enhances pseudohyphal growth; physically interacts with the Tup1-Cyc8 complex and recruits Tup1p to its targets; regulates expression of FLO11	an adhesin required for pseudohyphal filament formation; similar to StuA	an A. nidulans developmental regulator; potential Cdc28p substrate; PHD1 has a paralog	SOK2	that arose from the whole genome duplication"
YKR024C;DBP7;246.777346;-0.671944392;0.444220816;-1.512635987;0.130372148;0.46182389;OK;303.2295657;190.3251262;"Putative ATP-dependent RNA helicase of the DEAD-box family; involved in ribosomal biogenesis; required at post-transcriptional step for efficient retrotransposition; essential for growth under anaerobic conditions"
YDR021W;FAL1;99.63013996;-0.671925525;0.419102158;-1.603249976;0.108879476;0.428784201;OK;122.4206849;76.83959499;"Nucleolar protein required for maturation of 18S rRNA; member of the eIF4A subfamily of DEAD-box ATP-dependent RNA helicases; 18S rRNA biogenesis defect of the null mutant is functionally complemented by human EIF4A3"
YPL170W;DAP1;395.6879601;-0.669949544;0.189636242;-3.53281387;0.000411162;0.017231156;OK;485.9453416;305.4305785;"Heme-binding protein; involved in regulation of cytochrome P450 protein Erg11p; damage response protein	related to mammalian membrane progesterone receptors; mutations lead to defects in telomeres	mitochondria	and sterol synthesis"
YHR148W;IMP3;103.1252653;-0.669671209;0.491200171;-1.363336677;0.172776428;0.517155412;OK;126.6389575;79.61157307;"Subunit of the MPP10 chaperone complex and the small subunit (SSU) processome; contains U3 snoRNA binding and RNA chaperone activities; SSU processome is required for pre-18S rRNA processing; essential protein that interacts with Mpp10p and mediates interactions of Imp4p and Mpp10p w…
YCR031C;RPS14A;7378.970518;-0.669342401;0.432702432;-1.546888466;0.121890143;0.447206066;OK;9060.65959;5697.281445;"Protein component of the small (40S) ribosomal subunit; required for ribosome assembly and 20S pre-rRNA processing; mutations confer cryptopleurine resistance; homologous to mammalian ribosomal protein S14 and bacterial S11; RPS14A has a paralog	RPS14B	that arose from the whole genome duplication"
YDL081C;RPP1A;3556.029063;-0.669156018;0.454241549;-1.473128161;0.140716481;0.475313929;OK;4366.240764;2745.817363;"Ribosomal stalk protein P1 alpha; involved in the interaction between translational elongation factors and the ribosome; free (non-ribosomal) P1 stimulates the phosphorylation of the eIF2 alpha subunit (Sui2p) by Gcn2p; accumulation of P1 in the cytoplasm is regulated by phosphoryla…
YHR040W;BCD1;123.0630436;-0.66868084;0.353894853;-1.88949015;0.058826181;0.327427884;OK;151.0827212;95.04336589;Essential protein required for the accumulation of box C/D snoRNA
YER127W;LCP5;356.5615864;-0.66758594;0.425271223;-1.569788654;0.116464288;0.440329719;OK;437.6172109;275.5059618;"Essential protein involved in maturation of 18S rRNA; depletion leads to inhibited pre-rRNA processing and reduced polysome levels; localizes primarily to the nucleolus"
YOR242C;SSP2;20.64188246;-0.667466463;0.63532944;-1.050583241;0.293450042;0.626657093;OK;25.33350298;15.95026194;"Sporulation specific protein that localizes to the spore wall; required for sporulation at a point after meiosis II and during spore wall formation; expression controlled by a tightly regulated middle-meiotic promoter that is activated by Ndt80p; translation of SSP2 mRNA is delayed	such that the mRNA is present as nuclear divisions are taking place but is not engaged by ribosomes until relatively late in meiotic development"
YKL110C;KTI12;236.5402624;-0.666725955;0.349179867;-1.909405491;0.056209803;0.321889957;OK;290.2450897;182.8354352;"Protein that plays a role in modification of tRNA wobble nucleosides; protein plays role in tRNA wobble nucleoside modification with Elongator complex; involved in sensitivity to G1 arrest induced by zymocin; interacts with chromatin throughout the genome; also interacts with Cdc19p"
YMR145C;NDE1;2822.360561;-0.665901616;0.228587917;-2.913109421;0.003578492;0.077157989;OK;3462.393149;2182.327972;"Mitochondrial external NADH dehydrogenase; type II NAD(P)H:quinone oxidoreductase that catalyzes the oxidation of cytosolic NADH; Nde1p and Nde2p provide cytosolic NADH to the mitochondrial respiratory chain; NDE1 has a paralog	NDE2	that arose from the whole genome duplication"
YOR381W;FRE3;1324.736127;-0.66539325;0.28831076;-2.307902941;0.021004535;0.212680125;OK;1624.927894;1024.544359;"Ferric reductase; reduces siderophore-bound iron prior to uptake by transporters; expression induced by low iron levels"
YBR249C;ARO4;2663.10528;-0.665372192;0.339949142;-1.957269807;0.050315755;0.309967971;OK;3266.559687;2059.650872;"3-deoxy-D-arabino-heptulosonate-7-phosphate (DAHP) synthase; catalyzes the first step in aromatic amino acid biosynthesis and is feedback-inhibited by tyrosine or high concentrations of phenylalanine or tryptophan; relative distribution to the nucleus increases upon DNA replication st…
YCL021W-A;YCL021W-A;51.26978987;-0.665368491;0.419851554;-1.58477082;0.113018414;0.43349937;OK;62.88736083;39.65221892;"Putative protein of unknown function; SWAT-GFP and mCherry fusion proteins localize to the vacuole"
YPR133W-A;TOM5;43.82656335;-0.664133508;0.393954481;-1.685812805;0.091831861;0.399574891;OK;53.73972603;33.91340067;"Component of the TOM (translocase of outer membrane) complex; responsible for recognition and initial import of all mitochondrially directed proteins; involved in transfer of precursors from the Tom70p and Tom20p receptors to the Tom40p pore"
YDR382W;RPP2B;6543.967422;-0.663249332;0.482049303;-1.375895221;0.168854075;0.511634725;OK;8022.249419;5065.685424;"Ribosomal protein P2 beta; a component of the ribosomal stalk	which is involved in the interaction between translational elongation factors and the ribosome; free (non-ribosomal) P2 stimulates the phosphorylation of the eIF2 alpha subunit (Sui2p) by Gcn2p; regulates the accumulation of P1 (Rpp1Ap and Rpp1Bp) in the cytoplasm"
YER117W;RPL23B;9185.466868;-0.661367408;0.412759119;-1.602308408;0.109087427;0.428784201;OK;11254.77739;7116.15635;"Ribosomal 60S subunit protein L23B; homologous to mammalian ribosomal protein L23 and bacterial L14; RPL23B has a paralog	RPL23A	that arose from the whole genome duplication"
YDL228C;YDL228C;4.588424462;-0.657967267;1.379983271;-0.476793654;0.633509065;0.841896482;OK;5.61697505;3.559873875;"Dubious open reading frame; unlikely to encode a functional protein	based on available experimental and comparative sequence data; almost completely overlaps the verified gene SSB1"
YOR116C;RPO31;905.8453109;-0.657767565;0.265634771;-2.476210339;0.013278532;0.167062465;OK;1108.841898;702.8487234;"RNA polymerase III largest subunit C160; part of core enzyme; similar to bacterial beta-prime subunit and to RPA190 and RPO21"
YLL044W;YLL044W;2.103734527;-0.657313214;1.75177381;-0.375227219;0.707491489;0.878176685;OK;2.57485902;1.632610033;"Dubious open reading frame; unlikely to encode a functional protein	based on available experimental and comparative sequence data; transcription of both YLL044W and the overlapping gene RPL8B is reduced in the gcr1 null mutant"
YGL089C;MF(ALPHA)2;52.9605503;-0.657262183;0.633151499;-1.038080434;0.29923261;0.632177407;OK;64.82000329;41.10109731;"Mating pheromone alpha-factor	made by alpha cells; interacts with mating type a cells to induce cell cycle arrest and other responses leading to mating; also encoded by MF(ALPHA)1	which is more highly expressed; binds copper(II) ions"
YHR175W-A;YHR175W-A;10.1332561;-0.656468683;0.723917222;-0.906828382;0.364497558;0.679337604;OK;12.39974842;7.86676377;"Putative protein of unknown function; identified by fungal homology and RT-PCR"
YJL011C;RPC17;189.9998051;-0.656200953;0.35989201;-1.823327375;0.068253823;0.352099109;OK;232.4800684;147.5195418;"RNA polymerase III subunit C17; physically interacts with C31	C11	and TFIIIB70; may be involved in the recruitment of pol III by the preinitiation complex; protein abundance increases in response to DNA replication stress; relocalizes to the cytosol in response to hypoxia"
YLR355C;ILV5;7913.196655;-0.65271307;0.232414915;-2.808395797;0.004978899;0.094662714;OK;9673.343791;6153.049518;"Acetohydroxyacid reductoisomerase and mtDNA binding protein; involved in branched-chain amino acid biosynthesis and maintenance of wild-type mitochondrial DNA; found in mitochondrial nucleoids"
YAL035W;FUN12;5161.827647;-0.651825547;0.342657526;-1.902265375;0.05713647;0.323519631;OK;6308.473342;4015.181952;"Translation initiation factor eIF5B; GTPase that promotes Met-tRNAiMet binding to ribosomes and ribosomal subunit joining; promotes GTP-dependent maturation of 18S rRNA by Nob1p; protein abundance increases in response to DNA replication stress; homolog of bacterial IF2"
YPL149W;ATG5;174.2903108;-0.651256011;0.290460953;-2.242146505;0.024951905;0.228796284;OK;212.974363;135.6062586;"Conserved protein involved in autophagy and the Cvt pathway; undergoes conjugation with Atg12p to form a complex involved in Atg8p lipidation; Atg5p-Atg12p conjugate enhances E2 activity of Atg3 by rearranging its catalytic site	also forms a complex with Atg16p; the Atg5-Atg12/Atg16 complex binds to membranes and is essential for autophagosome formation; also involved in methionine restriction extension of chronological lifespan in an autophagy-dependent manner"
YOR369C;RPS12;13388.83084;-0.651174487;0.464637941;-1.40146645;0.161074633;0.500028765;OK;16360.1466;10417.51509;"Protein component of the small (40S) ribosomal subunit; homologous to mammalian ribosomal protein S12	no bacterial homolog"
YER046W-A;YER046W-A;1.609826273;-0.6509659;1.496149668;-0.435094105;0.663494122;NaN;Low;1.96697626;1.252676286;"Dubious open reading frame; unlikely to encode a functional protein	based on available experimental and comparative sequence data; overlaps ORF SAP1/YER047C"
YDL247W;MPH2;4.213749661;-0.649914647;2.114420047;-0.307372534;0.758559832;0.902665766;OK;5.147136495;3.280362827;"Alpha-glucoside permease; transports maltose	maltotriose	alpha-methylglucoside	and turanose; almost identical to Mph3p; encoded in a subtelomeric position in a region likely to have undergone duplication"
snR49;snR49;1.160624578;-0.646702601;1.750132419;-0.369516383;0.711742864;NaN;Low;1.416485366;0.90476379;
YMR290C;HAS1;410.5277587;-0.645445642;0.369390148;-1.747327709;0.080580509;0.379078744;OK;500.8588295;320.196688;"ATP-dependent RNA helicase; involved in the biogenesis of 40S and 60S ribosome subunits; localizes to both the nuclear periphery and nucleolus; highly enriched in nuclear pore complex fractions; constituent of 66S pre-ribosomal particles"
YPL267W;ACM1;233.2898202;-0.645328521;0.277263582;-2.327491108;0.019939142;0.208537491;OK;284.6130731;181.9665674;"Pseudosubstrate inhibitor of the APC/C; suppresses APC/C [Cdh1]-mediated proteolysis of mitotic cyclins; associates with Cdh1p	Bmh1p and Bmh2p; cell cycle regulated protein; the anaphase-promoting complex/cyclosome is also known as APC/C"
YNL110C;NOP15;469.337781;-0.642955075;0.395383196;-1.626156804;0.103916303;0.421140741;OK;572.2236254;366.4519366;"Constituent of 66S pre-ribosomal particles; involved in 60S ribosomal subunit biogenesis; localizes to both nucleolus and cytoplasm"
YPR060C;ARO7;527.4311706;-0.642780915;0.212682422;-3.022256883;0.002508975;0.06234102;OK;643.0216469;411.8406944;"Chorismate mutase; catalyzes the conversion of chorismate to prephenate to initiate the tyrosine/phenylalanine-specific branch of aromatic amino acid biosynthesis"
YPL146C;NOP53;808.239244;-0.642278558;0.359045673;-1.788849182;0.073639108;0.363700091;OK;985.2369409;631.2415472;"Nucleolar protein; involved in biogenesis of the 60S subunit of the ribosome; interacts with rRNA processing factors Cbf5p and Nop2p and with the nucleolar proteins Nop17p and Nip7p; null mutant is viable but growth is severely impaired"
YER070W;RNR1;2579.256174;-0.642043664;0.267144306;-2.403358967;0.016245232;0.185201868;OK;3143.891997;2014.620351;"Major isoform of large subunit of ribonucleotide-diphosphate reductase; the RNR complex catalyzes rate-limiting step in dNTP synthesis	regulated by DNA replication and DNA damage checkpoint pathways via localization of small subunits; relative distribution to the nucleus increases upon DNA replication stress; RNR1 has a paralog	RNR3	that arose from the whole genome duplication"
YOR300W;YOR300W;7.990154908;-0.640769104;0.77378654;-0.828095438;0.407616453;0.707208603;OK;9.735952681;6.244357134;"Dubious open reading frame; unlikely to encode a functional protein	based on available experimental and comparative sequence data; overlaps with verified gene BUD7/YOR299W; mutation affects bipolar budding and bud site selection	though phenotype could be due to the mutation's effects on BUD7"
YJR097W;JJJ3;138.3656397;-0.640472373;0.280888889;-2.280162714;0.02259804;0.221185748;OK;168.584097;108.1471823;"Iron-binding protein; involved in targeting cytoplasmic SRP-independent proteins to the ER; contains a CSL Zn finger and a DnaJ-domain; involved in diphthamide biosynthesis; ortholog human Dph4"
YOR202W;HIS3;494.8270807;-0.639661068;0.411071657;-1.556081666;0.119688674;0.444611298;OK;602.7626697;386.8914918;"Imidazoleglycerol-phosphate dehydratase; catalyzes the sixth step in histidine biosynthesis; mutations cause histidine auxotrophy and sensitivity to Cu	Co	and Ni salts; transcription is regulated by general amino acid control via Gcn4p"
YIL079C;AIR1;267.9906487;-0.639184879;0.23099649;-2.767076152;0.005656154;0.10262126;OK;326.4047595;209.5765378;"Zinc knuckle protein; involved in nuclear RNA processing and degradation as a component of the TRAMP complex; stimulates the poly(A) polymerase activity of Pap2p in vitro; AIR1 has a paralog	AIR2	that arose from the whole genome duplication; although Air1p and Air2p are homologous TRAMP subunits	they have nonredundant roles in regulation of substrate specificity of the exosome"
YGL135W;RPL1B;9538.019739;-0.638978066;0.464955893;-1.374276734;0.169355786;0.51190664;OK;11616.37746;7459.662018;"Ribosomal 60S subunit protein L1B; N-terminally acetylated; homologous to mammalian ribosomal protein L10A and bacterial L1; RPL1B has a paralog	RPL1A	that arose from the whole genome duplication; rpl1a rpl1b double null mutation is lethal; ribosomes containing Rpl1b are more efficient in translation of respiration-related proteins"
YBR142W;MAK5;344.3227516;-0.638910778;0.446616042;-1.430559402;0.15255653;0.487854977;OK;419.3438689;269.3016343;"Essential nucleolar protein; putative DEAD-box RNA helicase required for maintenance of M1 dsRNA virus; involved in biogenesis of large (60S) ribosomal subunits"
YKL001C;MET14;228.1444445;-0.637906777;0.252216755;-2.529200639;0.011432265;0.155560667;OK;277.7769842;178.5119048;"Adenylylsulfate kinase; required for sulfate assimilation and involved in methionine metabolism; human homolog PAPSS2 complements yeast null mutant"
YBR084C-A;RPL19A;7972.286958;-0.637228373;0.447145809;-1.425101969;0.154127728;0.490335924;OK;9704.862253;6239.711662;"Ribosomal 60S subunit protein L19A; rpl19a and rpl19b single null mutations result in slow growth	while the double null mutation is lethal; homologous to mammalian ribosomal protein L19	no bacterial homolog; RPL19A has a paralog	RPL19B	that arose from the whole genome duplication"
YLR410W-B;YLR410W-B;2133.584031;-0.636486173;0.27448402;-2.318846009;0.020403388;0.210070171;OK;2596.741731;1670.426331;"Retrotransposon TYA Gag and TYB Pol genes; transcribed/translated as one unit; polyprotein is processed to make a nucleocapsid-like protein (Gag)	reverse transcriptase (RT)	protease (PR)	and integrase (IN); similar to retroviral genes"
YOR207C;RET1;807.3716237;-0.633064593;0.285161965;-2.220017641;0.02641757;0.234598696;OK;981.7230595;633.0201879;"Second-largest subunit of RNA polymerase III; RNA polymerase III is responsible for the transcription of tRNA and 5S RNA genes	and other low molecular weight RNAs"
YHR052W;CIC1;685.8093817;-0.632661913;0.375427187;-1.685178736;0.091954092;0.399574891;OK;833.8182717;537.8004916;"Essential protein that interacts with proteasome components; has a potential role in proteasome substrate specificity; also copurifies with 66S pre-ribosomal particles"
YPL148C;PPT2;89.03093013;-0.631111624;0.248422783;-2.540474008;0.011070232;0.152851396;OK;108.1996495;69.86221074;"Phosphopantetheine:protein transferase (PPTase); activates mitochondrial acyl carrier protein (Acp1p) by phosphopantetheinylation"
YPL061W;ALD6;11059.43887;-0.631094055;0.114149715;-5.528652037;3.23E-08;6.86E-06;OK;13440.51658;8678.361168;"Cytosolic aldehyde dehydrogenase; activated by Mg2+ and utilizes NADP+ as the preferred coenzyme; required for conversion of acetaldehyde to acetate; constitutively expressed; localizes to the mitochondrial outer surface upon oxidative stress; negative regulator of nonselective autophagy; …
YLL020C;YLL020C;56.91889759;-0.630466824;0.57486641;-1.096718844;0.272764316;0.612726416;OK;69.16163582;44.67615936;"Dubious open reading frame; unlikely to encode a functional protein	based on available experimental and comparative sequence data; partially overlaps the verified gene KNS1"
YLR063W;BMT6;57.05669528;-0.630374869;0.72027872;-0.875181859;0.381474962;0.69148873;OK;69.3273383;44.78605225;"Methyltransferase required for m3U2843 methylation of the 25S rRNA; S-adenosylmethionine-dependent; green fluorescent protein (GFP)-fusion protein localizes to the cytoplasm; YLR063W is not an essential gene"
YKR092C;SRP40;396.0342859;-0.630156109;0.42934363;-1.467719713;0.142180374;0.476186698;OK;481.176991;310.8915808;"Nucleolar serine-rich protein; role in preribosome assembly or transport; may function as a chaperone of small nucleolar ribonucleoprotein particles (snoRNPs); immunologically and structurally to rat Nopp140"
YNL140C;YNL140C;108.4429459;-0.629781876;0.479490301;-1.313440282;0.189034631;0.532392376;OK;131.7434862;85.14240556;"Protein of unknown function; expressed at both mRNA and protein levels; partially overlaps THO2/YNL139C"
YPR130C;YPR130C;2.102730045;-0.626422103;1.313232271;-0.477007851;0.633356531;0.841881777;OK;2.55219612;1.65326397;"Dubious open reading frame; unlikely to encode a functional protein	based on available experimental and comparative sequence data"
YLR056W;ERG3;4886.930121;-0.625792442;0.229611012;-2.725446125;0.006421466;0.11108762;OK;5930.511165;3843.349078;"C-5 sterol desaturase; glycoprotein that catalyzes the introduction of a C-5(6) double bond into episterol	a precursor in ergosterol biosynthesis; transcriptionally down-regulated when ergosterol is in excess; mutants are viable	but cannot grow on non-fermentable carbon sources; substrate of HRD ubiquitin ligase; mutation is functionally complemented by human SC5D"
YLR402W;YLR402W;2.65731225;-0.62497896;1.344013383;-0.465009477;0.64192467;0.844875554;OK;3.224053778;2.090570721;"Dubious open reading frame; unlikely to encode a functional protein	based on available experimental and comparative sequence data"
snR84;snR84;28.85519732;-0.624827958;0.524226798;-1.191903887;0.233298934;0.576083799;OK;35.0078835;22.70251115;
YPR195C;YPR195C;14.37795126;-0.624294159;0.551843925;-1.131287545;0.257934085;0.601004597;OK;17.44116913;11.3147334;"Putative protein of unknown function; conserved across S. cerevisiae strains"
YGR027W-B;YGR027W-B;9974.485661;-0.623844072;0.146438904;-4.260097944;2.04E-05;0.001579236;OK;12098.06127;7850.910049;"Retrotransposon TYA Gag and TYB Pol genes; transcribed/translated as one unit; polyprotein is processed to make a nucleocapsid-like protein (Gag)	reverse transcriptase (RT)	protease (PR)	and integrase (IN); similar to retroviral genes"
YPR142C;YPR142C;4.686555138;-0.623267175;0.941156484;-0.662235437;0.507820347;0.77104492;OK;5.683431721;3.689678554;"Dubious open reading frame; unlikely to encode a functional protein	based on available experimental and comparative sequence data; partially overlaps the verified ORF RRP15	which is required for ribosomal RNA processing"
YOL092W;YPQ1;739.4947207;-0.622649433;0.270765141;-2.299592296;0.021471329;0.214026634;OK;896.6413902;582.3480511;"Putative vacuolar membrane transporter for cationic amino acids; likely contributes to amino acid homeostasis by exporting cationic amino acids from the vacuole; member of the PQ-loop family	with seven transmembrane domains; similar to mammalian PQLC2 vacuolar transporter; YPQ1 has a paralog	RTC2	that arose from the whole genome duplication"
YDL150W;RPC53;450.7689919;-0.622346649;0.287744161;-2.162847187;0.030552935;0.248958705;OK;546.5146988;355.0232849;RNA polymerase III subunit C53
YHR056W-A;YHR056W-A;1.546316119;-0.621765689;1.584880937;-0.392310661;0.694828687;NaN;Low;1.874464494;1.218167745;"Dubious open reading frame; unlikely to encode a functional protein	based on available experimental and comparative sequence data; completely overlaps ORF RSC30/YHR056C"
YPL106C;SSE1;9981.314515;-0.62122972;0.246784144;-2.517299983;0.011825809;0.158668076;OK;12097.70853;7864.920498;"ATPase component of heat shock protein Hsp90 chaperone complex; serves as nucleotide exchange factor to load ATP onto the SSA class of cytosolic Hsp70s; plays a role in prion propagation and determining prion variants; binds unfolded proteins; member of Hsp110 subclass of HSP70 protei…	SSE2	that arose from the whole genome duplication"
YHR021C;RPS27B;3505.668386;-0.6202343;0.419492336;-1.478535472;0.13926451;0.473752885;OK;4247.839769;2763.497004;"Protein component of the small (40S) ribosomal subunit; homologous to mammalian ribosomal protein S27	no bacterial homolog; RPS27B has a paralog	RPS27A	that arose from the whole genome duplication"
YHR193C-A;YHR193C-A;2.840555058;-0.619912479;1.342449416;-0.461777161;0.644241131;0.844875554;OK;3.441615264;2.239494851;"Dubious open reading frame; unlikely to encode a functional protein	based on available experimental and comparative sequence data; completely overlaps verified ORF MDM31/YHR194W"
YGL189C;RPS26A;9034.084262;-0.619635759;0.380131469;-1.630056464;0.103089564;0.419334241;OK;10944.86491;7123.303617;"Protein component of the small (40S) ribosomal subunit; homologous to mammalian ribosomal protein S26	no bacterial homolog; RPS26A has a paralog	RPS26B	that arose from the whole genome duplication; human homolog can partially complement an RPS26A	RPS26B double null mutant; mutations in the human gene are associated with Diamond-Blackfan anemia"
YGR245C;SDA1;350.9126436;-0.619449899;0.49937804;-1.240442809;0.214811655;0.559685401;OK;425.1118648;276.7134225;"Protein required for actin organization and passage through Start; highly conserved nuclear protein; required for actin cytoskeleton organization; plays a critical role in G1 events; binds Nap1p; involved in 60S ribosome biogenesis"
YKL006W;RPL14A;7306.533825;-0.619084987;0.485128874;-1.276124798;0.201911407;0.544931874;OK;8850.591464;5762.476185;"Ribosomal 60S subunit protein L14A; N-terminally acetylated; homologous to mammalian ribosomal protein L14	no bacterial homolog; RPL14A has a paralog	RPL14B	that arose from the whole genome duplication"
YLR227W-B;YLR227W-B;405.2736946;-0.618682528;0.184488295;-3.353505586;0.000797948;0.028098158;OK;490.8643956;319.6829936;"Retrotransposon TYA Gag and TYB Pol genes; transcribed/translated as one unit; polyprotein is processed to make a nucleocapsid-like protein (Gag)	reverse transcriptase (RT)	protease (PR)	and integrase (IN); similar to retroviral genes"
YHR032W-A;YHR032W-A;3.120409848;-0.618642873;1.02960619;-0.600853879;0.547937314;0.79364785;OK;3.779375542;2.461444154;"Dubious open reading frame; unlikely to encode a functional protein	based on available experimental and comparative sequence data; partially overlaps the dubious ORF YHR032C-A"
YOR252W;TMA16;213.3575451;-0.617695044;0.364213743;-1.695968525;0.089891841;0.396506836;OK;258.347258;168.3678321;Protein of unknown function that associates with ribosomes
snR11;snR11;17.4412092;-0.617225503;0.492543419;-1.253139275;0.210155025;0.554596841;OK;21.11624373;13.76617467;
YPL096C-A;ERI1;26.41130595;-0.616168092;0.522853295;-1.178472235;0.238608395;0.580824346;OK;31.96717825;20.85543366;"Endoplasmic reticulum membrane protein that binds and inhibits Ras2p; binds to and inhibits GTP-bound Ras2p at the endoplasmic reticulum (ER); component of the GPI-GnT complex which catalyzes the first step in GPI-anchor biosynthesis; probable homolog of mammalian PIG-Y protein"
YOL040C;RPS15;6809.225568;-0.615633372;0.417506008;-1.474549734;0.140333637;0.475183987;OK;8240.405585;5378.045552;"Protein component of the small (40S) ribosomal subunit; homologous to mammalian ribosomal protein S15 and bacterial S19"
YLR197W;NOP56;3107.873348;-0.614640271;0.463379904;-1.326428414;0.184697832;0.528431154;OK;3760.071426;2455.67527;"Essential evolutionarily-conserved nucleolar protein; component of the box C/D snoRNP complexes that direct 2'-O-methylation of pre-rRNA during its maturation; overexpression causes spindle orientation defects"
YCR024C-B;YCR024C-B;1577.275215;-0.614436786;0.342635228;-1.79326799;0.072930083;0.362578885;OK;1908.165592;1246.384838;"Putative protein of unknown function; identified by expression profiling and mass spectrometry"
YBR271W;EFM2;148.1974064;-0.614384813;0.285404629;-2.152679914;0.031343843;0.250708616;OK;179.2846067;117.1102061;"S-adenosylmethionine-dependent methyltransferase; seven-beta-strand lysine methyltransferase which dimethylates translation elongation factor EF2 (Eft1p and Eft2p) at lysine 613 and methylates EF3 (Yef3p) at lysine 187; green fluorescent protein (GFP)-fusion protein localizes to the …
YHR141C;RPL42B;5315.27478;-0.614247436;0.426339626;-1.440746763;0.149656239;0.485201215;OK;6430.011953;4200.537607;"Ribosomal 60S subunit protein L42B; required for propagation of the killer toxin-encoding M1 double-stranded RNA satellite of the L-A double-stranded RNA virus; homologous to mammalian ribosomal protein L36A	no bacterial homolog; RPL42B has a paralog	RPL42A	that arose from the whole genome duplication"
YDR324C;UTP4;600.8057399;-0.613631137;0.404068297;-1.518632223;0.128855095;0.459461767;OK;726.6860365;474.9254433;"Subunit of U3-containing 90S preribosome and SSU processome complexes; involved in production of 18S rRNA and assembly of small ribosomal subunit; member of t-Utp subcomplex involved with transcription of 35S rRNA transcript; Small Subunit processome is also known as SSU processome"
YDR261W-B;YDR261W-B;3510.621924;-0.611766336;0.314661126;-1.944206913;0.051870504;0.313812779;OK;4243.994804;2777.249044;"Retrotransposon TYA Gag and TYB Pol genes; transcribed/translated as one unit; polyprotein is processed to make a nucleocapsid-like protein (Gag)	reverse transcriptase (RT)	protease (PR)	and integrase (IN); similar to retroviral genes"
YLR344W;RPL26A;3107.738985;-0.611581407;0.427823392;-1.429518391;0.152855293;0.488205431;OK;3756.758674;2458.719296;"Ribosomal 60S subunit protein L26A; binds to 5.8S rRNA; non-essential even when paralog is also deleted; deletion has minimal affections on ribosome biosynthesis; homologous to mammalian ribosomal protein L26 and bacterial L24; RPL26A has a paralog	RPL26B	that arose from the whole genome duplication"
YNL149C;PGA2;1081.961739;-0.610132083;0.263717126;-2.313585366;0.020690477;0.21229143;OK;1307.398629;856.5248489;"Essential protein required for maturation of Gas1p and Pho8p; involved in protein trafficking; GFP-fusion protein localizes to the ER and YFP-fusion protein to the nuclear envelope-ER network; null mutants have a cell separation defect"
YER085C;YER085C;11.63176206;-0.609872509;0.755533973;-0.807207261;0.419547083;0.716377531;OK;14.05434793;9.20917619;Putative protein of unknown function
YKR095W-A;PCC1;151.1864434;-0.609690473;0.255018365;-2.390770845;0.016813043;0.187323289;OK;182.6654235;119.7074632;"Component of the EKC/KEOPS protein complex; EKC/KEOPS complex is required for t6A tRNA modification and telomeric TG1-3 recombination; may have role in transcription; other complex members are Kae1p	Gon7p	Bud32p	and Cgi121p; ortholog of human LAGE3"
YER156C;YER156C;368.0461379;-0.609598714;0.198150522;-3.076442632;0.002094866;0.055114794;OK;444.6669245;291.4253512;"Protein involved in mitochondrial function; interacts with Hsp82p and copurifies with Ipl1p; expression is copper responsive and downregulated in strains deleted for MAC1	a copper-responsive transcription factor; role in preventing L-A mycovirus pathogenesis; human homolog MYG1 is linked to developmental processes and dermatological diseases	complements yeast null mutant"
YNL069C;RPL16B;8568.944695;-0.609264113;0.426267439;-1.429300146;0.152917984;0.488205431;OK;10351.89888;6785.990509;"Ribosomal 60S subunit protein L16B; N-terminally acetylated	binds 5.8 S rRNA; transcriptionally regulated by Rap1p; homologous to mammalian ribosomal protein L13A and bacterial L13; RPL16B has a paralog	RPL16A	that arose from the whole genome duplication"
YHR072W-A;NOP10;96.8352508;-0.60873107;0.395172264;-1.54041952;0.123458126;0.44994858;OK;116.9668027;76.70369888;"Subunit of box H/ACA snoRNP complex; required for pseudouridylation and processing of pre-18S rRNA"
YPR143W;RRP15;451.4176435;-0.608492199;0.345755602;-1.759891079;0.078426276;0.376273222;OK;545.2292994;357.6059876;"Nucleolar protein; constituent of pre-60S ribosomal particles; required for proper processing of the 27S pre-rRNA at the A3 and B1 sites to yield mature 5.8S and 25S rRNAs"
YEL034W;HYP2;15584.3524;-0.60821717;0.201568578;-3.017420558;0.002549359;0.062786075;OK;18821.60355;12347.10124;"Translation elongation factor eIF-5A; required for translation of proteins containing polyproline stretches; structural homolog of bacterial EF-P; undergoes an essential hypusination modification; HYP2 has paralog ANB1 that arose from whole genome duplication; in humans EIF5A variants …	microcephaly	micrognathia and dysmorphism; human EIF5A complements inviability of yeast hyp2 anb1 double null mutant"
YMR317W;YMR317W;22.37391053;-0.607350048;0.467192841;-1.29999862;0.193601442;0.53630745;OK;27.01508486;17.73273621;"Putative protein of unknown function; YMR317W is not an essential gene"
YOL086C;ADH1;88224.73423;-0.607124039;0.166980734;-3.635892749;0.00027702;0.012681104;OK;106519.1851;69930.2834;"Alcohol dehydrogenase; fermentative isozyme active as homo- or heterotetramers; required for the reduction of acetaldehyde to ethanol	the last step in the glycolytic pathway; ADH1 has a paralog	ADH5	that arose from the whole genome duplication"
YHR214C-B;YHR214C-B;5345.175038;-0.606972412;0.152736324;-3.973988612;7.07E-05;0.004381358;OK;6453.292015;4237.058061;"Retrotransposon TYA Gag and TYB Pol genes; transcribed/translated as one unit; polyprotein is processed to make a nucleocapsid-like protein (Gag)	reverse transcriptase (RT)	protease (PR)	and integrase (IN); similar to retroviral genes; YHR214C-B has a paralog	YAR070C	that arose from a segmental duplication"
YPL059W;GRX5;417.703674;-0.606113602;0.168026411;-3.607251965;0.000309457;0.013641328;OK;504.1795161;331.227832;"Glutathione-dependent oxidoreductase; mitochondrial matrix protein and subunit of an iron-sulfur assembly complex with Bol1p acting at a late stage in iron-sulfur center biogenesis; acts as a central hub in iron-sulfur cluster intermediate trafficking within mitochondria and export to …
YJR003C;YJR003C;489.0713949;-0.605650293;0.207534246;-2.918314949;0.003519287;0.077156888;OK;590.2470984;387.8956914;"Protein that associates with mitochondrial ribosome; detected in highly purified mitochondria in high-throughput studies; predicted to be involved in ribosome biogenesis"
YML074C;FPR3;3979.036193;-0.605592772;0.360557237;-1.67960232;0.093034716;0.400212779;OK;4802.115718;3155.956668;"Nucleolar peptidyl-prolyl cis-trans isomerase (PPIase); FK506 binding protein; affects expression of multiple genes via its role in nucleosome assembly; phosphorylated by casein kinase II (Cka1p-Cka2p-Ckb1p-Ckb2p) and dephosphorylated by Ptp1p; PPIase domain acts as a transcriptional …	and repressor activity is dependent on PPIase activity; FPR3 has a paralog	FPR4	that arose from the whole genome duplication"
YLR146C;SPE4;309.5372196;-0.605509984;0.246412429;-2.457302933;0.013998459;0.170009855;OK;373.5577281;245.5167111;"Spermine synthase; required for the biosynthesis of spermine and also involved in biosynthesis of pantothenic acid"
YPR009W;SUT2;479.0041683;-0.603994663;0.228661729;-2.641433114;0.008255611;0.129287208;OK;577.8341137;380.1742229;"Zn2Cys6 family transcription factor; positively regulates sterol uptake under anaerobic conditions with SUT1; represses filamentation-inducing genes during non-starvation conditions; positively regulates mating along with SUT1 by repressing the expression of genes (PRR2	NCE102 and RHO5) which function as mating inhibitors; multicopy suppressor of mutations that cause low activity of the cAMP/PKA pathway; SUT2 has a paralog	SUT1	that arose from the whole genome duplication"
YHR072W;ERG7;1099.496711;-0.603852611;0.206858047;-2.919164225;0.003509713;0.077156888;OK;1326.29719;872.696232;"Lanosterol synthase; an essential enzyme that catalyzes the cyclization of squalene 2	3-epoxide	a step in ergosterol biosynthesis; human LSS functionally complements the lethality of the erg7 null mutation"
YDL083C;RPS16B;6379.096538;-0.603586858;0.467175677;-1.291991189;0.196360196;0.540297133;OK;7694.392547;5063.800529;"Protein component of the small (40S) ribosomal subunit; homologous to mammalian ribosomal protein S16 and bacterial S9; RPS16B has a paralog	RPS16A	that arose from the whole genome duplication"
YOR182C;RPS30B;2394.172763;-0.603559611;0.435553632;-1.385729715;0.165829451;0.506597055;OK;2887.80188;1900.543647;"Protein component of the small (40S) ribosomal subunit; homologous to mammalian ribosomal protein S30	no bacterial homolog; RPS30B has a paralog	RPS30A	that arose from the whole genome duplication; protein abundance increases in response to DNA replication stress"
YKR060W;UTP30;156.6931566;-0.602714774;0.318208344;-1.894088529;0.05821326;0.326510001;OK;188.9561267;124.4301866;"Subunit of U3-containing 90S preribosome complex; complex is involved in production of 18S rRNA and assembly of small ribosomal subunit; Utp30p is peripherally associated with 90S preribosome and appears partially redundant with its paralog Cic1p"
YJL189W;RPL39;697.6474305;-0.602373416;0.36585863;-1.646464962;0.099668068;0.412465002;OK;841.2133262;554.0815348;"Ribosomal 60S subunit protein L39; required for ribosome biogenesis; loss of both Rpl31p and Rpl39p confers lethality; also exhibits genetic interactions with SIS1 and PAB1; homologous to mammalian ribosomal protein L39	no bacterial homolog"
YKR043C;SHB17;1739.047561;-0.601741857;0.251980498;-2.388049316;0.016938069;0.187357708;OK;2096.554215;1381.540907;"Sedoheptulose bisphosphatase involved in riboneogenesis; dephosphorylates sedoheptulose 1	7-bisphosphate	which is converted via the nonoxidative pentose phosphate pathway to ribose-5-phosphate; facilitates the conversion of glycolytic intermediates to pentose phosphate units; also has fructose 1	6-bisphosphatase activity but this is probably not biologically relevant	since deletion does not affect FBP levels; GFP-fusion protein localizes to the cytoplasm and nucleus"
YBL087C;RPL23A;5192.950962;-0.600667313;0.411490484;-1.459735611;0.144362751;0.478608763;OK;6258.645372;4127.256551;"Ribosomal 60S subunit protein L23A; homologous to mammalian ribosomal protein L23 and bacterial L14; RPL23A has a paralog	RPL23B	that arose from the whole genome duplication"
YNL301C;RPL18B;1619.895542;-0.598515922;0.35529471;-1.684561874;0.092073132;0.399574891;OK;1951.172445;1288.618639;"Ribosomal 60S subunit protein L18B; homologous to mammalian ribosomal protein L18	no bacterial homolog; RPL18B has a paralog	RPL18A	that arose from the whole genome duplication"
YOL022C;TSR4;424.658494;-0.598054083;0.349076063;-1.71324862;0.08666681;0.389445505;OK;511.4381919;337.8787962;"Cytoplasmic assembly chaperone for ribosomal protein Rps2p; co-translationally associates with the N-terminal extension of Rps2p to facilitate expression	solubility and ribosome assembly; released prior to the nuclear import of Rps2p; required for correct processing of 20S pre-rRNA at site D to generate mature 18S rRNA; essential gene in the S288C background but not in CEN.PK2; homologous to human PDCD2L and PDCD2"
YNL285W;YNL285W;1.188789182;-0.597611429;1.61057909;-0.371053761;0.71059749;NaN;Low;1.431545543;0.94603282;"Dubious open reading frame; unlikely to encode a functional protein	based on available experimental and comparative sequence data"
YDR471W;RPL27B;4114.631919;-0.597601929;0.424360086;-1.408242551;0.159059261;0.496616004;OK;4954.846194;3274.417643;"Ribosomal 60S subunit protein L27B; homologous to mammalian ribosomal protein L27	no bacterial homolog; RPL27B has a paralog	RPL27A	that arose from the whole genome duplication"
YHR039C;MSC7;3040.69174;-0.597253553;0.121108876;-4.931542357;8.16E-07;0.000115595;OK;3661.253924;2420.129556;"Protein of unknown function; green fluorescent protein (GFP)-fusion protein localizes to the endoplasmic reticulum; msc7 mutants are defective in directing meiotic recombination events to homologous chromatids"
YNL096C;RPS7B;2330.723068;-0.596322113;0.455826773;-1.308220903;0.190798394;0.533321392;OK;2805.66959;1855.776547;"Protein component of the small (40S) ribosomal subunit; interacts with Kti11p; deletion causes hypersensitivity to zymocin; homologous to mammalian ribosomal protein S7	no bacterial homolog; RPS7B has a paralog	RPS7A	that arose from the whole genome duplication; protein abundance increases in response to DNA replication stress"
YHR122W;CIA2;344.3350736;-0.5958032;0.263613278;-2.260141086;0.023812496;0.225798673;OK;414.4431032;274.2270439;"Component of cytosolic iron-sulfur protein assembly (CIA) machinery; acts at a late step of Fe-S cluster assembly; forms the CIA targeting complex with Cia1p and Met18p that directs Fe-S cluster incorporation and maturation of a subset of proteins involved in methionine biosynthesis	DNA replication and repair	transcription	and telomere maintenance; ortholog of human FAM96B"
YLR061W;RPL22A;4543.547601;-0.595252898;0.448175017;-1.328170637;0.184121742;0.528431154;OK;5467.801824;3619.293379;"Ribosomal 60S subunit protein L22A; required for translation of long 5' UTR of IME1 mRNA and meiotic entry; required for the oxidative stress response	pseudohyphal and invasive growth; homologous to mammalian ribosomal protein L22	no bacterial homolog; RPL22A has a paralog	RPL22B	that arose from the whole genome duplication"
YNR043W;MVD1;2235.023662;-0.59507302;0.175367096;-3.39329917;0.000690562;0.025525049;OK;2689.541444;1780.50588;"Mevalonate pyrophosphate decarboxylase; essential enzyme involved in the biosynthesis of isoprenoids and sterols	including ergosterol; acts as a homodimer"
YOR015W;YOR015W;173.6198211;-0.594318255;0.474932747;-1.251373502;0.21079824;0.555110483;OK;208.8838699;138.3557724;"Putative protein of unknown function; conserved among S. cerevisiae strains; YOR015W is not an essential gene"
YJR055W;HIT1;81.4140711;-0.591743115;0.314584119;-1.881033022;0.059967427;0.328397096;OK;97.88046743;64.94767477;"Protein involved in C/D snoRNP assembly; critical for formation of small nucleolar ribonucleoprotein complexes that are required for rRNA processing and 2'-O-methylation; regulates abundance of Rsa1p; required for growth at high temperature; mutations in human homolog ZNHIT3 cause PEH…	a ribosomopathy characterized by extreme cerebellar atrophy "
YBR088C;POL30;1199.16606;-0.590364465;0.298106785;-1.980379163;0.04766094;0.301160045;OK;1441.153714;957.1784068;"Proliferating cell nuclear antigen (PCNA); functions as the sliding replication clamp for DNA polymerase ??; may function as docking site for other proteins required for mitotic and meiotic chromosomal DNA replication and for DNA repair; PCNA ubiquitination at K164 plays crucial role …
YGR187C;HGH1;596.5447509;-0.589405271;0.324556765;-1.816031381;0.069365558;0.355857274;OK;716.7352157;476.354286;"Chaperone protein for translation factor eEF2; involved in biogenesis of eukaryotic Elongation Factor 2 (Eft1p	Eft2p); green fluorescent protein (GFP)-fusion protein localizes to the cytoplasm; similar to mammalian BRP16 (Brain protein 16); relative distribution to the nucleus increases upon DNA replication stress"
YNL053W;MSG5;316.2862393;-0.58828762;0.184071327;-3.195976423;0.001393585;0.04379477;OK;379.8933147;252.679164;"Dual-specificity protein phosphatase; maintains low levels of both basal and induced cell integrity pathway signaling by dephosphorylation of the Slt2p MAPK; reciprocally regulated by Slt2p through phosphorylation; minor role with Ptp2p in the adaptive response to pheromone through the …
YNL209W;SSB2;14425.56488;-0.587320167;0.343922026;-1.707713153;0.08768958;0.391184927;OK;17321.99172;11529.13804;"Cytoplasmic ATPase that is a ribosome-associated molecular chaperone; functions with J-protein partner Zuo1p; may be involved in the folding of newly-synthesized polypeptide chains; member of the HSP70 family; SSB2 has a paralog	SSB1	that arose from the whole genome duplication"
YIL030W-A;YIL030W-A;61.18235306;-0.587295417;0.482459081;-1.217295809;0.223491688;0.566817815;OK;73.46630487;48.89840126;"Dubious open reading frame; unlikely to encode a functional protein	based on available experimental and comparative sequence data; partially overlaps ORF ULP2/YIL031W"
YER060W;FCY21;93.09829951;-0.587283076;0.627835314;-0.935409434;0.349577337;0.669154817;OK;111.7898272;74.40677185;"Putative purine-cytosine permease; very similar to Fcy2p but cannot substitute for its function"
YGR285C;ZUO1;5242.336849;-0.586663432;0.349216792;-1.6799405;0.092968893;0.400212779;OK;6293.770602;4190.903097;"Ribosome-associated co-chaperone; zuotin functions in ribosome biogenesis and as a chaperone for nascent polypeptide chains with Ssz1p and Ssb1/2p; subunit of the ribosome-associated complex (RAC) that stimulates Ssb1/2p ATPase activity to facilitate interaction with nascent polypeptid…
YBR012W-B;YBR012W-B;670.1405937;-0.586572598;0.48897636;-1.199592959;0.230297462;0.572951588;OK;804.5276644;535.753523;"Retrotransposon TYA Gag and TYB Pol genes; transcribed/translated as one unit; polyprotein is processed to make a nucleocapsid-like protein (Gag)	reverse transcriptase (RT)	protease (PR)	and integrase (IN); similar to retroviral genes"
YGL225W;VRG4;1814.537431;-0.586470897;0.303036878;-1.935311971;0.052952024;0.315612276;OK;2178.355465;1450.719397;"Golgi GDP-mannose transporter; regulates Golgi function and glycosylation in Golgi; VRG4 has a paralog	HVG1	that arose from the whole genome duplication"
YOR359W;VTS1;258.1344447;-0.585995648;0.392798307;-1.491848712;0.135738811;0.46858538;OK;309.8500582;206.4188312;"Flap-structured DNA-binding and RNA-binding protein; stimulates deadenylation-dependent mRNA degradation mediated by the CCR4-NOT deadenylase complex; member of the Smaug (Smg) family of post-transcriptional regulators which bind RNA through a conserved sterile alpha motif (SAM) domai…
YDL229W;SSB1;15414.32429;-0.585834095;0.417213265;-1.4041598;0.16027127;0.499619867;OK;18501.65886;12326.98972;"Cytoplasmic ATPase that is a ribosome-associated molecular chaperone; functions with J-protein partner Zuo1p; may be involved in folding of newly-made polypeptide chains; member of the HSP70 family; interacts with phosphatase subunit Reg1p; SSB1 has a paralog	SSB2	that arose from the whole genome duplication"
YJR002W;MPP10;568.2582918;-0.584330938;0.280095036;-2.08618813;0.036961585;0.267897389;OK;681.7905383;454.7260454;"Component of the SSU processome and 90S preribosome; required for pre-18S rRNA processing	interacts with and controls the stability of Imp3p and Imp4p	essential for viability; similar to human Mpp10p"
YLR110C;CCW12;33522.16908;-0.583912917;0.318941718;-1.830782507;0.067133012;0.349476783;OK;40214.89585;26829.44231;"Cell wall mannoprotein; plays a role in maintenance of newly synthesized areas of cell wall; localizes to periphery of small buds	septum region of larger buds	and shmoo tip; CCW12 has a paralog	YDR134C	that arose from the whole genome duplication"
YOR390W;FEX1;106.5807334;-0.583156529;0.248906644;-2.342872488;0.019135922;0.202629663;OK;127.8328314;85.32863547;"Protein involved in fluoride export; nearly identical to FEX2	and deletion of both proteins results in a large increase in fluoride sensitivity compared with the single mutant; contains two FEX domains connected by a linker; part of a widespread family of conserved fluoride export proteins"
YGR173W;RBG2;587.0590792;-0.582980946;0.342055644;-1.704345351;0.088316587;0.392804193;OK;704.083803;470.0343553;"Protein with a role in translation; forms a complex with Gir2p; has similarity to mammalian developmentally regulated GTP-binding protein"
YNL174W;YNL174W;4.19721704;-0.58261758;1.294162439;-0.450188912;0.652574231;0.849585378;OK;5.033385331;3.361048748;"Dubious open reading frame; unlikely to encode a functional protein	based on available experimental and comparative sequence data; overlaps the verified gene NOP13/YNL175C"
YKL004W;AUR1;766.1206956;-0.581247364;0.301157291;-1.930045795;0.053601164;0.315612276;OK;918.3976159;613.8437753;"Phosphatidylinositol:ceramide phosphoinositol transferase; required for sphingolipid synthesis; can mutate to confer aureobasidin A resistance; also known as IPC synthase"
YMR127C;SAS2;164.900767;-0.581062564;0.288221972;-2.016024522;0.043797412;0.287680349;OK;197.6668956;132.1346384;"Histone acetyltransferase (HAT) catalytic subunit of the SAS complex; acetylates free histones and nucleosomes and regulates transcriptional silencing; member of the MYSTacetyltransferase family; other members are Sas4p and Sas5p"
YOL054W;PSH1;272.977951;-0.580674581;0.19960602;-2.909103547;0.003624668;0.077436312;OK;327.1839855;218.7719166;"E3 ubiquitin ligase targeting centromere-binding protein Cse4p; mediates polyubiquitination and degradation of histone H3 variant Cse4p; ubiquitination of Cse4p may be antagonized by Scm3p; interacts with the FACT complex preventing mislocalization of Cse4p to euchromatin independent o…
YLR044C;PDC1;102131.466;-0.580564864;0.188039638;-3.087460016;0.002018749;0.054360077;OK;122408.2811;81854.65093;"Major of three pyruvate decarboxylase isozymes; key enzyme in alcoholic fermentation; decarboxylates pyruvate to acetaldehyde; involved in amino acid catabolism; subject to glucose-	ethanol-	and autoregulation; activated by phosphorylation in response to glucose levels; N-terminally propionylated in vivo; protein tyrosine nitration on Tyr157 or Tyr344 inhibits activity and impairs fermentation"
YNL108C;YNL108C;479.6344195;-0.579761624;0.23519326;-2.465043536;0.01369966;0.168792297;OK;574.7310519;384.5377872;"Protein phosphatase; similar to prokaryotic phosphotransfer enzymes; null mutant shows alterations in glucose metabolism; GFP-fusion protein localizes to the cytoplasm and nucleus; YNL108C has a paralog	TFC7	that arose from the whole genome duplication"
YJR077C;MIR1;1716.337785;-0.579451875;0.214310196;-2.703799853;0.006855157;0.115894992;OK;2056.457335;1376.218236;"Mitochondrial phosphate carrier; imports inorganic phosphate into mitochondria; functionally redundant with Pic2p but more abundant than Pic2p under normal conditions; phosphorylated"
YPL266W;DIM1;410.6690628;-0.579325257;0.401235606;-1.443853058;0.148780314;0.484085099;OK;492.0323363;329.3057894;"Essential 18S rRNA dimethylase (dimethyladenosine transferase); responsible for conserved m6(2)Am6(2)A dimethylation in 3'-terminal loop of 18S rRNA	part of 90S and 40S pre-particles in nucleolus	involved in pre-ribosomal RNA processing; human homolog DIMT1 complements yeast dim1 mutant"
YPL183C;RTT10;530.6818325;-0.579159995;0.346822482;-1.669903263;0.094938505;0.402881072;OK;635.7932774;425.5703875;"WD40 domain-containing protein involved in endosomal recycling; forms a complex with Rrt2p that functions in the retromer-mediated pathway for recycling internalized cell-surface proteins; interacts with Trm7p for 2'-O-methylation of N34 of substrate tRNAs; has a role in regulation …
YKL072W;STB6;224.3162698;-0.578544817;0.254844713;-2.270185678;0.02319632;0.224093016;OK;268.7003442;179.9321954;"Protein that binds Sin3p in a two-hybrid assay; STB6 has a paralog	STB2	that arose from the whole genome duplication"
YEL055C;POL5;819.0311378;-0.577922799;0.326557067;-1.769745189;0.076769598;0.37233568;OK;980.9181112;657.1441644;"Protein involved in 60S assembly and pre-40S AFs recycling; has sequence similarity to human MybBP1A and weak sequence similarity to B-type DNA polymerases; not required for chromosomal DNA replication"
YDR037W;KRS1;5218.885535;-0.577383223;0.341110796;-1.692655962;0.090520972;0.396971486;OK;6249.495257;4188.275812;Lysyl-tRNA synthetase
YPL086C;ELP3;419.5471359;-0.576298202;0.316915553;-1.818459828;0.068993881;0.354868269;OK;502.2464096;336.8478622;"Subunit of Elongator complex; Elongator is required for modification of wobble nucleosides in tRNA; exhibits histone acetyltransferase activity that is directed to histones H3 and H4; disruption confers resistance to K. lactis zymotoxin; human homolog ELP3 can partially complement ye…
YPR080W;TEF1;45019.23078;-0.575819734;0.321075099;-1.793411373;0.07290717;0.362578885;OK;53886.04674;36152.41482;"Translational elongation factor EF-1 alpha; GTP-bound active form	binds to and delivers aminoacylated tRNA to the A-site of ribosomes for elongation of nascent polypeptides; moonlighting function as an actin binding and bundling protein; association with GTPase Rho1p on the vacuolar membrane may facilitate F-actin remodeling; involved in tRNA re-export from the nucleus"
YNL119W;NCS2;154.2476386;-0.575594249;0.45380553;-1.268372045;0.20466512;0.547644842;OK;184.6160786;123.8791987;"Protein required for uridine thiolation of Lys(UUU) and Glu(UUC) tRNAs; required for the thiolation of uridine at the wobble position of Lys(UUU) and Glu(UUC) tRNAs; has a role in urmylation and in invasive and pseudohyphal growth; inhibits replication of Brome mosaic virus in S. cerev…
YER087C-A;YER087C-A;1.049113218;-0.57558802;1.965857068;-0.292792406;0.769680833;NaN;Low;1.255661572;0.842564863;"Dubious open reading frame; unlikely to encode a functional protein	based on available experimental and comparative sequence data; almost completely overlaps ORF AIM10/YER087W"
YNR046W;TRM112;190.9971553;-0.574085174;0.318454449;-1.802723048;0.071431721;0.360551458;OK;228.504849;153.4894616;"Protein involved in methylation of tRNA	rRNA	and translation factors; also involved in ribosome biogenesis; subunit of tRNA methyltransferase (MTase) complexes in combination with Trm9p and Trm11p; N7-methylates G1575 of 18S rRNA as complex with Bud23p; subunit of complex with Mtq2p that methylates Sup45p (eRF1) in the ternary complex eRF1-eRF3-GTP; relative distribution to the nucleus increases upon DNA replication stress; functional homol…
YKR099W;BAS1;221.9939744;-0.57400993;0.397841707;-1.442809843;0.149074046;0.484511003;OK;265.5832044;178.4047445;"Myb-related transcription factor; involved in regulating basal and induced expression of genes of the purine and histidine biosynthesis pathways; controls cellular ATP levels; also involved in regulation of meiotic recombination at specific genes"
YHR007C;ERG11;5523.585938;-0.573778402;0.265519172;-2.160967876;0.030697821;0.248958705;OK;6607.73364;4439.438236;"Lanosterol 14-alpha-demethylase; catalyzes C-14 demethylation of lanosterol to form 4	4''-dimethyl cholesta-8	14	24-triene-3-beta-ol in ergosterol biosynthesis pathway; transcriptionally down-regulated when ergosterol is in excess; member of cytochrome P450 family; associated and coordinately regulated with the P450 reductase Ncp1p; human CYP51A1 functionally complements the lethality of the erg11 null mutation"
YGL033W;HOP2;2.015268938;-0.572100603;1.321802587;-0.432818492;0.665146638;0.855476041;OK;2.409691167;1.620846709;"Meiosis-specific protein that localizes to chromosomes; prevents synapsis between nonhomologous chromosomes and ensures synapsis between homologs; forms complex with Mnd1p to promote homolog pairing and meiotic double-strand break repair; heterodimer of Hop2p-Mnd1p stimulates the Dmc…
YOR078W;BUD21;426.7264035;-0.571720574;0.345506345;-1.654732488;0.097978774;0.410629433;OK;510.1899289;343.2628781;"Component of small ribosomal subunit (SSU) processome; interacts with the U3 snoRNA (Snr17a/b); involved in rRNA processing and maturation; required post-transcriptionally for efficient retrotransposition; absence results in decreased Ty1 Gag:GFP protein levels; originally isolated …
YOR224C;RPB8;868.7951381;-0.57168942;0.370188401;-1.544320188;0.122510784;0.448377415;OK;1038.713978;698.8762984;"RNA polymerase subunit ABC14.5; common to RNA polymerases I	II	and III"
YER049W;TPA1;1331.879801;-0.570715565;0.2953734;-1.932183349;0.05333688;0.315612276;OK;1591.936319;1071.823283;"Prolyl hydroxylase; catalyzes oxygen-dependent dihydroxylation of Rps23a/b	a 40S ribosomal decoding center subunit; influences translational termination and regulates translational accuracy; interacts with Sup45p (eRF1)	Sup35p (eRF3) and Pab1p; disputed role as a oxidative dealkylase repairing DNA methyl-base lesions; poly(rA)-binding protein affecting poly(A) tail length and mRNA stability; Fe(II)/2-oxoglutarate-dependent dioxygenase family member similar to human prolyl 4-hydroxylase OGFOD1"
YER102W;RPS8B;10595.35111;-0.570697744;0.437881162;-1.303316501;0.19246673;0.534719659;OK;12664.08604;8526.616166;"Protein component of the small (40S) ribosomal subunit; homologous to mammalian ribosomal protein S8	no bacterial homolog; RPS8B has a paralog	RPS8A	that arose from the whole genome duplication"
YMR260C;TIF11;2597.39188;-0.570615054;0.352345262;-1.619477018;0.105344667;0.422443474;OK;3104.45924;2090.32452;"Translation initiation factor eIF1A; essential protein that forms a complex with Sui1p (eIF1) and 40S ribosomal subunit and scans for start codons; C-terminus associates with Fun12p (eIF5B); N terminus interacts with eIF2 and eIF3; ortholog of bacterial translation initiation factor IF…
YDR210W-A;YDR210W-A;23.20314985;-0.570606427;0.88915588;-0.641739474;0.521042355;0.78017866;OK;27.73284238;18.67345731;"Retrotransposon TYA Gag gene co-transcribed with TYB Pol; translated as TYA or TYA-TYB polyprotein; Gag is a nucleocapsid protein that is the structural constituent of virus-like particles (VLPs); similar to retroviral Gag"
YLR333C;RPS25B;2467.759301;-0.570286719;0.470691448;-1.211593542;0.225668008;0.568792659;OK;2949.249448;1986.269154;"Protein component of the small (40S) ribosomal subunit; homologous to mammalian ribosomal protein S25	no bacterial homolog; RPS25B has a paralog	RPS25A	that arose from the whole genome duplication"
YMR086C-A;YMR086C-A;2.220442742;-0.567813553;1.518735447;-0.373872589;0.708499111;0.878940632;OK;2.651847322;1.789038163;"Dubious open reading frame; unlikely to encode a functional protein	based on available experimental and comparative sequence data"
YDR447C;RPS17B;5140.331911;-0.567667517;0.427916226;-1.326585634;0.184645791;0.528431154;OK;6138.78452;4141.879302;"Ribosomal protein 51 (rp51) of the small (40s) subunit; homologous to mammalian ribosomal protein S17	no bacterial homolog; RPS17B has a paralog	RPS17A	that arose from the whole genome duplication; protein abundance increases in response to DNA replication stress"
YBR141C;BMT2;45.10863745;-0.566868297;0.562174845;-1.00834874;0.313287072;0.641177319;OK;53.85846743;36.35880747;"Nucleolar S-adenosylmethionine-dependent rRNA methyltransferase; methylates adenine (m1A) of large subunit (LSU) rRNA at position 2142; belongs to Rossmann fold superfamily; null mutant exhibits abnormal lipid metabolic phenotype; not an essential gene"
YMR059W;SEN15;70.81283721;-0.564691751;0.335497206;-1.683148894;0.092346271;0.399574891;OK;84.49715795;57.12851648;"Subunit of the tRNA splicing endonuclease; tRNA splicing endonuclease (Sen complex) is composed of Sen2p	Sen15p	Sen34p	and Sen54p; Sen complex also cleaves the CBP1 mRNA at the mitochondrial surface"
YER003C;PMI40;2455.20347;-0.564578048;0.18893134;-2.988271023;0.002805606;0.067323241;OK;2929.569386;1980.837555;"Mannose-6-phosphate isomerase; catalyzes the interconversion of fructose-6-P and mannose-6-P; required for early steps in protein mannosylation"
YJL118W;YJL118W;75.47426879;-0.564448344;0.245393132;-2.300179874;0.021438032;0.214026634;OK;90.05326484;60.89527274;"Protein of unknown function; may interact with ribosomes	based on co-purification experiments; YJL118W is a non-essential gene; deletion enhances the toxicity of heterologously expressed human alpha-synuclein"
YEL048C;TCA17;67.97804376;-0.563637694;0.345551361;-1.631125665;0.102863806;0.419334241;OK;81.09064381;54.86544372;"Component of transport protein particle (TRAPP) complex II; TRAPPII is a multimeric guanine nucleotide-exchange factor for the GTPase Ypt1p	regulating intra-Golgi and endosome-Golgi traffic; promotes association of TRAPPII-specific subunits with the TRAPP core complex; sedlin related; human Sedlin mutations cause SEDT	a skeletal disorder"
YNL162W;RPL42A;5198.814596;-0.56345843;0.422200183;-1.334576473;0.182015003;0.52683428;OK;6201.32707;4196.302122;"Ribosomal 60S subunit protein L42A; homologous to mammalian ribosomal protein L36A	no bacterial homolog; RPL42A has a paralog	RPL42B	that arose from the whole genome duplication"
YPL239W;YAR1;429.1395215;-0.562700165;0.303602175;-1.853412826;0.06382321;0.340638497;OK;511.7839762;346.4950669;"Nucleocytoplasmic shuttling assembly chaperone; co-translationally associates with nascent Rps3p in the cytoplasm and delivers it to pre-ribosomal subunits in the nucleus; required for 40S ribosomal subunit nuclear export	biogenesis and adaptation to osmotic and oxidative stress; contains ankyrin-repeats; expression repressed by heat shock"
YML080W;DUS1;257.8368744;-0.562586651;0.396812236;-1.417765381;0.156259275;0.493064273;OK;307.4817922;208.1919566;"Dihydrouridine synthase; member of a widespread family of conserved proteins including Smm1p	Dus3p	and Dus4p; modifies pre-tRNAs at U16 and U17 of the D loop"
YHR149C;SKG6;405.3923927;-0.562559765;0.325778079;-1.726818963;0.084200182;0.383085078;OK;483.4445883;327.3401971;"Integral membrane protein; localizes primarily to growing sites such as the bud tip or the cell periphery; potential Cdc28p substrate; Skg6p interacts with Zds1p and Zds2p; SKG6 has a paralog	TOS2	that arose from the whole genome duplication"
YMR230W;RPS10B;3223.834591;-0.562181295;0.397719512;-1.41351198;0.157505241;0.494885793;OK;3844.128157;2603.541024;"Protein component of the small (40S) ribosomal subunit; homologous to mammalian ribosomal protein S10	no bacterial homolog; RPS10B has a paralog	RPS10A	that arose from the whole genome duplication; mutations in the human homolog associated with Diamond-Blackfan anemia"
YDR321W;ASP1;1133.819214;-0.56183521;0.391814815;-1.433930494;0.151592099;0.487090604;OK;1351.844842;915.7935859;"Cytosolic L-asparaginase	involved in asparagine catabolism; catalyzes hydrolysis of L-asparagine to aspartic acid and ammonia; important enzyme for the treatment of acute lymphoblastic leukemia; has low glutaminase activity and dependence; synthesized constitutively"
YPR018W;RLF2;496.8225454;-0.561834735;0.261866525;-2.145500404;0.031912859;0.251161406;OK;592.3580213;401.2870695;"Largest subunit (p90) of the Chromatin Assembly Complex (CAF-1); chromatin assembly by CAF-1 is important for multiple processes including histone H3/H4 tetramerization	silencing at telomeres	mating type loci and rDNA	maintenance of kinetochore structure	deactivation of DNA damage checkpoint after DNA repair	chromatin dynamics during transcription	and repression of divergent noncoding transcription"
YPL028W;ERG10;5189.283896;-0.561359386;0.11575934;-4.849365813;1.24E-06;0.000160233;OK;6186.323321;4192.24447;"Acetyl-CoA C-acetyltransferase (acetoacetyl-CoA thiolase); cytosolic enzyme that transfers an acetyl group from one acetyl-CoA molecule to another	forming acetoacetyl-CoA; involved in the first step in mevalonate biosynthesis; human ACAT1 functionally complements the growth defect caused by repression of ERG10 expression"
YOL122C;SMF1;1068.515558;-0.561292125;0.136420282;-4.114433109;3.88E-05;0.002685784;OK;1273.790057;863.2410587;"Divalent metal ion transporter; broad specificity for di-valent and tri-valent metals; post-translationally regulated by levels of metal ions; member of the Nramp family of metal transport proteins"
YGL169W;SUA5;344.0895294;-0.560720254;0.348433775;-1.609259188;0.107559679;0.426636409;OK;410.1275225;278.0515363;"Protein involved in threonylcarbamoyl adenosine biosynthesis; Sua5p and Qri7p are necessary and sufficient for RNA t6A modification in vitro; null mutant lacks N6-threonylcarbamoyl adenosine (t6A) modification in the anticodon loop of ANN-decoding tRNA; member of conserved YrdC/Sua5 …
YNL300W;TOS6;231.7254785;-0.560665782;0.246380145;-2.275612677;0.022869202;0.222012879;OK;276.1942415;187.2567156;"Glycosylphosphatidylinositol-dependent cell wall protein; expression is periodic and decreases in respone to ergosterol perturbation or upon entry into stationary phase; depletion increases resistance to lactic acid"
YFL023W;BUD27;214.4756056;-0.559622509;0.287582199;-1.945956705;0.051659941;0.313812779;OK;255.5593726;173.3918386;"Unconventional prefoldin protein involved in translation initiation; required for correct assembly of RNAP I	II	and III in an Rpb5p-dependent manner; shuttles between nucleus and cytoplasm; mutants have inappropriate expression of nutrient sensitive genes due to translational derepression of Gcn4p transcription factor; diploid mutants show random budding; mutations affect TOR signaling; ortholog of human URI/RMP"
YPL052W;OAZ1;167.249399;-0.559443948;0.178165702;-3.14002045;0.00168936;0.048102315;OK;199.2768032;135.2219948;"Regulator of ornithine decarboxylase Spe1p; antizyme that binds to Spe1p to stimulate ubiquitin-independent degradation by the proteasome; binding of polyamines to nascent Oaz1p during translation stimulates +1 ribosomal frameshifting	allowing translation of full-length Oaz1p"
YIL156W-A;YIL156W-A;5.108567814;-0.559300316;0.87306745;-0.640615242;0.521772694;0.780364882;OK;6.086587436;4.130548192;"Dubious open reading frame; unlikely to encode a functional protein	based on available experimental and comparative sequence data; overlaps ORF COA1/YIL157C"
YLR022C;SDO1;527.7416767;-0.559247099;0.176862971;-3.162036102;0.001566701;0.046385274;OK;628.7668235;426.7165299;"Guanine nucleotide exchange factor (GEF) for Ria1p; essential protein involved in ribosome maturation; with Ria1p	promotes release of Tif6p from 60S ribosomal subunits in the cytoplasm so that they can assemble with 40S subunits to generate mature ribosomes; ortholog of the human protein (SBDS) responsible for autosomal recessive Shwachman-Bodian-Diamond Syndrome; highly conserved across archaea and eukaryotes"
YMR138W;CIN4;134.7806986;-0.559204239;0.284850526;-1.963149753;0.049628776;0.30925743;OK;160.579726;108.9816711;"GTP-binding protein involved in beta-tubulin (Tub2p) folding; isolated as mutant with increased chromosome loss and sensitivity to benomyl; regulated by the GTPase-activating protein	Cin2p	the human retinitis pigmentosa 2 (RP2) homolog"
YJR094W-A;RPL43B;3421.566629;-0.558899859;0.424486683;-1.316648747;0.187956391;0.532392376;OK;4076.157575;2766.975682;"Ribosomal 60S subunit protein L43B; homologous to mammalian ribosomal protein L37A	no bacterial homolog; RPL43B has a paralog	RPL43A	that arose from the whole genome duplication; protein abundance increases in response to DNA replication stress"
YKR063C;LAS1;328.0150842;-0.558305936;0.207207336;-2.694431317;0.007050886;0.117864665;OK;390.7036584;265.32651;"Endonuclease involved in pre-rRNA processing at both ends of ITS2; functions with Grc3p in a conserved mechanism to cleave pre-rRNA at a specific site during rRNA processing and ribosome biogenesis; may coordinate the action of the Rat1p-Rai1p exoRNAse; required for the G1/S cell cycle…
YLR074C;BUD20;221.5383876;-0.558243315;0.34037832;-1.640067193;0.100991197;0.413816575;OK;263.8730448;179.2037303;"C2H2-type zinc finger protein required for ribosome assembly; shuttling factor which associates with pre-60S particles in the nucleus	accompanying them to the cytoplasm; cytoplasmic dissociation of Bud20p requires Drg1p; N-terminus harbors a nuclear localization signal (NLS) and a nuclear export signal (NES); cytoplasmic Bud20p is reimported by Kap123-dependent pathway; involved in bud-site selection; diploid mutants display a random budding pattern; similar to human ZNF593"
YCR043C;YCR043C;269.6383819;-0.558185853;0.296047013;-1.885463554;0.059367281;0.327427884;OK;321.1594859;218.1172779;"Putative protein of unknown function; green fluorescent protein (GFP)-fusion protein localizes to the Golgi apparatus; YCR043C is not an essential gene"
YNL062C;GCD10;309.2888686;-0.558127388;0.381463496;-1.463121359;0.143434174;0.478263593;OK;368.3801438;250.1975933;"Subunit of tRNA (1-methyladenosine) methyltransferase with Gcd14p; required for the modification of the adenine at position 58 in tRNAs	especially tRNAi-Met; first identified as a negative regulator of GCN4 expression"
YAL046C;AIM1;196.9384135;-0.557203024;0.224393027;-2.483156594;0.013022383;0.165298817;OK;234.5037478;159.3730793;"Protein involved in Fe-S cluster transfer to mitochondrial clients; protects [4Fe-4S] clusters from damage due to oxidative stress by acting along with Nfu1p at a late step in the transfer of [4Fe-4S] clusters from the ISA complex to mitochondrial client proteins like lipoate synthas…	BOLA3	mutations of which are associated with Multiple Mitochondria Dysfunctions Syndrome (MMDS2)"
YBR172C;SMY2;920.9182969;-0.556991218;0.217458051;-2.561373178;0.01042593;0.149145934;OK;1096.515195;745.3213987;"GYF domain protein; involved in COPII vesicle formation; regulates Cdc48p function in transcription stress response; interacts with the Sec23p/Sec24p subcomplex; overexpression suppresses the temperature sensitivity of a myo2 mutant; homologous to human GIGYF1 and GIGYF2; similar to S…	SYH1	that arose from the whole genome duplication"
YOR034C-A;YOR034C-A;6.463853939;-0.556791559;1.057775805;-0.526379556;0.598624517;0.824632987;OK;7.695923896;5.231783982;"Putative protein of unknown function; identified by expression profiling and mass spectrometry"
YMR030W-A;YMR030W-A;3.910534367;-0.555651453;1.095158741;-0.507370697;0.611894742;0.831558565;OK;4.654429007;3.166639727;"Putative protein of unknown function; mCherry fusion protein localizes to the cytosol"
YKL216W;URA1;2221.134855;-0.555603721;0.598729527;-0.927971139;0.353422541;0.671363806;OK;2643.622339;1798.647371;"Dihydroorotate dehydrogenase; catalyzes the fourth enzymatic step in the de novo biosynthesis of pyrimidines	converting dihydroorotic acid into orotic acid"
YML060W;OGG1;161.2142538;-0.555209288;0.291274434;-1.906138069;0.056632295;0.321889957;OK;191.8579694;130.5705382;"Nuclear and mitochondrial glycosylase/lyase; specifically excises 7	8-dihydro-8-oxoguanine residues located opposite cytosine or thymine residues in DNA	repairs oxidative damage to mitochondrial DNA	contributes to UVA resistance"
YGR144W;THI4;55.97822037;-0.555058866;0.302418665;-1.835398839;0.066446616;0.348258631;OK;66.61578592;45.34065482;"Thiazole synthase; abundant protein involved in the formation of the thiazole moiety of thiamine during thiamine biosynthesis; acts more as a co-substrate rather than an enzyme by providing the sulphur source for thiazole formation; undergoes a single turnover only; required for mito…
snR5;snR5;13.10055245;-0.555021015;0.589409449;-0.941656121;0.346368727;0.667464594;OK;15.58989048;10.61121442;
YDR210W-B;YDR210W-B;1425.332783;-0.554724031;0.624472192;-0.888308619;0.374374764;0.686877543;OK;1696.029958;1154.635608;"Retrotransposon TYA Gag and TYB Pol genes; transcribed/translated as one unit; polyprotein is processed to make a nucleocapsid-like protein (Gag)	reverse transcriptase (RT)	protease (PR)	and integrase (IN); similar to retroviral genes"
YDR418W;RPL12B;5889.114293;-0.554111977;0.438581698;-1.263417918;0.206439028;0.550411584;OK;7006.362304;4771.866282;"Ribosomal 60S subunit protein L12B functions as a ribophagy receptor; phosphorylation by Atg1p triggers ribophagy during starvation; rpl12a rpl12b double mutant exhibits slow growth and slow translation; homologous to human RPL12	Drosophila rpl12	and C. elegans ppl-12 that all function as conserved ribophagy receptors; RPL12B has a paralog	RPL12A	that arose from the whole genome duplication"
YJR041C;URB2;319.9306163;-0.553377128;0.334105858;-1.656292802;0.097662538;0.410629433;OK;380.5474139;259.3138186;"Protein required for normal metabolism of the rRNA primary transcript; nucleolar protein; proposed to be involved in ribosome biogenesis"
YPL117C;IDI1;1499.692504;-0.552866338;0.170829101;-3.236370941;0.0012106;0.039367639;OK;1783.581141;1215.803867;"Isopentenyl diphosphate:dimethylallyl diphosphate isomerase; catalyzes an essential activation step in the isoprenoid biosynthetic pathway; required for viability; isopentenyl diphosphate:dimethylallyl diphosphate isomerase is also known as IPP isomerase"
YMR134W;ERG29;466.2921118;-0.552657836;0.157992178;-3.498007589;0.000468748;0.018976314;OK;554.5277401;378.0564835;"Protein of unknown function involved in ergosterol biosynthesis; conditional mutants produce less ergosterol	display impaired oxygen consumption	respiratory growth	mitochondrial iron utilization	and are more sensitive to oxidative stress; mutant bm-8 has a growth defect on iron-limited medium that is complemented by overexpression of Yfh1p; protein localizes to the cytoplasm	ER and nuclear envelope; highly conserved in ascomycetes"
YLR046C;YLR046C;371.5719226;-0.551876055;0.303678123;-1.817305934;0.069170282;0.355161646;OK;441.7867422;301.3571031;"Putative membrane protein; member of the fungal lipid-translocating exporter (LTE) family of proteins; transcription is activated by paralogous transcription factors Yrm1p and Yrr1p along with genes involved in multidrug resistance; YLR046C has a paralog	RTA1	that arose from the whole genome duplication"
YPL278C;YPL278C;24.74035385;-0.551517643;0.446985472;-1.233860333;0.217254953;0.560246856;OK;29.41250002;20.06820768;"Putative protein of unknown function; gene expression regulated by copper levels"
YLR221C;RSA3;386.1078396;-0.550791675;0.298570902;-1.844760062;0.065072449;0.344679696;OK;458.9295328;313.2861463;"Protein with a likely role in ribosomal maturation; required for accumulation of wild-type levels of large (60S) ribosomal subunits; binds to the helicase Dbp6p in pre-60S ribosomal particles in the nucleolus"
snR63;snR63;18.09376529;-0.550554802;0.603719379;-0.911938265;0.361801217;0.677921613;OK;21.50489909;14.6826315;
YIL133C;RPL16A;6032.210524;-0.550214968;0.489604918;-1.123793794;0.261100515;0.602726722;OK;7168.75002;4895.671028;"Ribosomal 60S subunit protein L16A; N-terminally acetylated	binds 5.8 S rRNA; transcriptionally regulated by Rap1p; homologous to mammalian ribosomal protein L13A and bacterial L13; RPL16A has a paralog	RPL16B	that arose from the whole genome duplication; protein abundance increases in response to DNA replication stress"
YPL252C;YAH1;200.338978;-0.549868349;0.301600536;-1.823167677;0.068277999;0.352099109;OK;238.0619879;162.6159681;"Ferredoxin of the mitochondrial matrix; required for formation of cellular iron-sulfur proteins; involved in heme A biosynthesis; human homolog FDX1L can complement yeast by allowing growth during down-regulation of yeast YAH1"
YDR312W;SSF2;276.6980667;-0.549604945;0.334468644;-1.643218147;0.100337807;0.413816575;OK;328.7748163;224.6213172;"Protein required for ribosomal large subunit maturation; functionally redundant with Ssf1p; member of the Brix family; SSF2 has a paralog	SSF1	that arose from the whole genome duplication"
YOL041C;NOP12;610.7520285;-0.549480827;0.380803263;-1.442951993;0.149033995;0.484511003;OK;725.6750158;495.8290411;"Nucleolar protein involved in pre-25S rRNA processing; also involved in biogenesis of large 60S ribosomal subunit; contains an RNA recognition motif (RRM); binds to Ebp2; similar to Nop13p and Nsr1p"
YLR329W;REC102;4.165870886;-0.547868932;0.913811261;-0.599542766;0.548811;0.794447644;OK;4.947502595;3.384239176;"Protein involved in early stages of meiotic recombination; required for chromosome synapsis; forms a complex with Rec104p and Spo11p necessary during the initiation of recombination"
YGL168W;HUR1;0.75652029;-0.547351838;2.72927985;-0.200548082;0.841051958;NaN;Low;0.898333451;0.61470713;"Protein with a role in DNA repair; mutants show reduced efficiency of non-homologous end-joining repair"
YDR025W;RPS11A;5858.037956;-0.547287995;0.457950315;-1.1950816;0.23205515;0.574331927;OK;6956.028684;4760.047227;"Protein component of the small (40S) ribosomal subunit; homologous to mammalian ribosomal protein S11 and bacterial S17; N-terminally propionylated in vivo; RPS11A has a paralog	RPS11B	that arose from the whole genome duplication"
YHR010W;RPL27A;9818.846069;-0.546963436;0.365342602;-1.497124705;0.134360813;0.467591342;OK;11658.15801;7979.534129;"Ribosomal 60S subunit protein L27A; homologous to mammalian ribosomal protein L27	no bacterial homolog; RPL27A has a paralog	RPL27B	that arose from the whole genome duplication"
YGL031C;RPL24A;8911.861359;-0.545051545;0.404872312;-1.346230722;0.17822812;0.523512114;OK;10575.57411;7248.148605;"Ribosomal 60S subunit protein L24A; forms two bridges within ribosome	stimulates translation initiation and elongation; homologous to mammalian ribosomal protein L24	no bacterial homolog; RPL24A has a paralog	RPL24B	that arose from the whole genome duplication"
YNR024W;MPP6;219.2930814;-0.544594818;0.254056887;-2.143593995;0.032065432;0.251161406;OK;260.1983544;178.3878084;"Nuclear exosome-associated RNA binding protein; involved in surveillance of pre-rRNAs and pre-mRNAs	and the degradation of cryptic non-coding RNAs (ncRNA); copurifies with ribosomes; relocalizes to the cytosol in response to hypoxia"
YGR189C;CRH1;3683.728467;-0.544392062;0.097445662;-5.586621813;2.32E-08;5.30E-06;OK;4370.613466;2996.843469;"Chitin transglycosylase; functions in the transfer of chitin to beta(1-6) and beta(1-3) glucans in the cell wall; similar and functionally redundant to Utr2; localizes to sites of polarized growth; expression induced by cell wall stress"
YLR244C;MAP1;884.6744198;-0.543555506;0.325980546;-1.667447682;0.095425419;0.403608152;OK;1049.387305;719.961535;"Methionine aminopeptidase; catalyzes the cotranslational removal of N-terminal methionine from nascent polypeptides; function is partially redundant with that of Map2p; apo-Map1p is activated by the GTP-dependent zinc transferase Zng1p	especially during zinc starvation; interacts with Zng1p via an N-terminal Zn finger domain"
YJR038C;YJR038C;1.021091053;-0.542574374;2.023875428;-0.268086843;0.788632473;NaN;Low;1.210867443;0.831314663;"Dubious open reading frame; unlikely to encode a functional protein	based on available experimental and comparative sequence data"
YLR167W;RPS31;26694.71551;-0.542188961;0.408522359;-1.327195315;0.184444082;0.528431154;OK;31652.65876;21736.77226;"Fusion protein cleaved to yield ribosomal protein S31 and ubiquitin; ubiquitin may facilitate assembly of the ribosomal protein into ribosomes; interacts genetically with translation factor eIF2B; homologous to mammalian ribosomal protein S27A	no bacterial homolog"
YBR099C;YBR099C;11.29095778;-0.542188528;0.791326061;-0.685164503;0.49324012;0.763346489;OK;13.38799771;9.193917853;"Dubious open reading frame; unlikely to encode a functional protein	based on available experimental and comparative sequence data; completely overlaps the verified gene MMS4"
YNL207W;RIO2;457.2108903;-0.5417582;0.233053185;-2.324611874;0.020092723;0.209231425;OK;542.0616296;372.360151;"Essential serine kinase involved in the processing of 20S pre-rRNA; involved in the processing of the 20S pre-rRNA into mature 18S rRNA; has similarity to Rio1p"
YLR414C;PUN1;826.0280796;-0.54162357;0.205176476;-2.639793714;0.00829565;0.12957327;OK;979.2879424;672.7682168;"Plasma membrane protein with a role in cell wall integrity; co-localizes with Sur7p in punctate membrane patches; null mutant displays decreased thermotolerance; transcription induced upon cell wall damage and metal ion stress"
YML126C;ERG13;5441.574928;-0.541623126;0.120750445;-4.485475182;7.28E-06;0.000715317;OK;6451.194793;4431.955063;"3-hydroxy-3-methylglutaryl-CoA (HMG-CoA) synthase; catalyzes the formation of HMG-CoA from acetyl-CoA and acetoacetyl-CoA; involved in the second step in mevalonate biosynthesis"
YML024W;RPS17A;10264.64773;-0.541510475;0.377794022;-1.433348448;0.151758283;0.487090604;OK;12168.74475;8360.55071;"Ribosomal protein 51 (rp51) of the small (40s) subunit; homologous to mammalian ribosomal protein S17	no bacterial homolog; RPS17A has a paralog	RPS17B	that arose from the whole genome duplication"
YIL091C;UTP25;323.2617598;-0.541183128;0.392469926;-1.37891617;0.167920602;0.509584652;OK;383.1915567;263.331963;"Nucleolar protein; required for 35S pre-RNA processing and 40S ribosomal subunit biogenesis"
YGL120C;PRP43;723.4126687;-0.54086529;0.32837898;-1.647076466;0.09954233;0.412231318;OK;857.4498632;589.3754742;"RNA helicase in the DEAH-box family; functions in both RNA polymerase I and polymerase II transcript metabolism; catalyzes removal of U2	U5	and U6 snRNPs from the postsplicing lariat-intron ribonucleoprotein complex; required for efficient biogenesis of both small- and large-subunit rRNAs; acts with Sqs1p to promote 20S to 18S rRNA processing catalyzed by endonuclease Nob1p"
YEL046C;GLY1;1022.881476;-0.540683824;0.240021927;-2.252643462;0.024281638;0.226844632;OK;1212.343492;833.4194592;"Threonine aldolase; catalyzes the cleavage of L-allo-threonine and L-threonine to glycine; involved in glycine biosynthesis"
YPL034W;YPL034W;135.1426021;-0.54016469;0.300276934;-1.798888388;0.072036338;0.361659004;OK;160.1507502;110.134454;"Putative protein of unknown function; YPL034W is not essential gene"
YPL263C;KEL3;843.8800345;-0.540146978;0.241603913;-2.235671482;0.025373298;0.23025121;OK;1000.035092;687.724977;Cytoplasmic protein of unknown function
YDR507C;GIN4;1054.559209;-0.540107058;0.199977555;-2.700838393;0.006916494;0.116271339;OK;1249.685123;859.4332946;"Protein kinase involved in bud growth and assembly of the septin ring; proposed to have kinase-dependent and kinase-independent activities; negatively regulates Fpk1p kinase that stimulates phospholipid flippases Dnf1p and Dnf2p; undergoes autophosphorylation; similar to Hsl1p; GIN4 …	KCC4	that arose from the whole genome duplication"
YHR179W;OYE2;4989.023234;-0.54003846;0.250776844;-2.153462221;0.03128237;0.250708616;OK;5912.03155;4066.014918;"Conserved NADPH oxidoreductase containing flavin mononucleotide (FMN); responsible for geraniol reduction into citronellol during fermentation; homologous to Oye3p with different ligand binding and catalytic properties; may be involved in sterol metabolism	oxidative stress response	and programmed cell death; protein abundance increases in response to DNA replication stress"
YNL064C;YDJ1;3653.52842;-0.538508431;0.227733221;-2.364645914;0.018047316;0.194564457;OK;4327.588531;2979.46831;"Type I HSP40 co-chaperone; regulates HSP90 and HSP70 functions; acts as an adaptor that helps Rsp5p recognize and ubiquitinate misfolded	cytosolic proteins after heat shock; critical for determining cell size at Start as a function of growth rate; involved in protein translocation across membranes; forms cytotoxic amyloidogenic-like structures in vitro; DnaJ family member; chimeric protein in which the human p58IPK J domain replaces the yeast Ydj1p J domain can complement yeast ydj1 mutant"
YFL034C-A;RPL22B;438.8988115;-0.538324992;0.434063484;-1.240198755;0.214901889;0.559685401;OK;519.8467807;357.9508423;"Ribosomal 60S subunit protein L22A; required for translation of long 5' UTR of IME1 mRNA and meiotic entry; autoregulates splicing of its pre-m-RNA; homologous to mammalian ribosomal protein L22	no bacterial homolog; RPL22B has a paralog	RPL22A	that arose from the whole genome duplication"
YJR147W;HMS2;98.11183848;-0.538009427;0.263905247;-2.038646195;0.041485351;0.282650512;OK;116.1966556;80.02702139;"Protein with similarity to heat shock transcription factors; overexpression suppresses the pseudohyphal filamentation defect of a diploid mep1 mep2 homozygous null mutant; HMS2 has a paralog	SKN7	that arose from the whole genome duplication"
YLR051C;FCF2;365.240559;-0.537776403;0.327801993;-1.640552574;0.100890327;0.413816575;OK;432.5363421;297.9447758;"Nucleolar protein involved in the early steps of 35S rRNA processing; interacts with Faf1p; member of a transcriptionally co-regulated set of genes called the RRB regulon; essential gene"
YMR142C;RPL13B;8275.635441;-0.537629083;0.429445962;-1.251913236;0.210601481;0.555044028;OK;9800.017843;6751.25304;"Ribosomal 60S subunit protein L13B; not essential for viability; homologous to mammalian ribosomal protein L13	no bacterial homolog; RPL13B has a paralog	RPL13A	that arose from the whole genome duplication"
YMR050C;YMR050C;126.3837672;-0.537500399;0.861866535;-0.623646907;0.532859498;0.786080038;OK;149.6583699;103.1091645;"Retrotransposon TYA Gag and TYB Pol genes; transcribed/translated as one unit; polyprotein is processed to make a nucleocapsid-like protein (Gag)	reverse transcriptase (RT)	protease (PR)	and integrase (IN); similar to retroviral genes"
YLR346C;YLR346C;21.76457893;-0.537123942;0.533381676;-1.007016113;0.313927031;0.641177319;OK;25.76996047;17.75919739;"Protein of unknown function found in mitochondria; expression is regulated by transcription factors involved in pleiotropic drug resistance	Pdr1p and Yrr1p; not an essential gene; YLR346C has a paralog	YGR035C	that arose from the whole genome duplication"
YKR025W;RPC37;397.0525747;-0.537122583;0.263677914;-2.037040476;0.041645986;0.282650512;OK;470.12282;323.9823295;RNA polymerase III subunit C37
YER174C;GRX4;220.290201;-0.536864287;0.192574599;-2.787825027;0.00530632;0.098068035;OK;260.8115204;179.7688817;"Glutathione-dependent oxidoreductase and glutathione S-transferase; hydroperoxide/superoxide-radical responsive monothiol glutaredoxin subfamily member with Grx3p and Grx5p; protects cells from oxidative damage with GRX3 and GRX5; with Grx3p	promotes dissociation of Aft1p from iron regulon gene promoters and subsequent nuclear export in iron-replete conditions	regulating iron homeostasis; involved with Grx3p in Sir2p deglutathionylation	restoring deacetylase activity after disulfide stress"
YLR122C;YLR122C;8.565127336;-0.536823909;0.689236683;-0.778867292;0.436057893;0.729207632;OK;10.14052537;6.989729303;"Putative protein of unknown function; conserved among S. cerevisiae strains; partially overlaps dubious ORF YLR123C"
YGR148C;RPL24B;8920.129579;-0.536755703;0.382632472;-1.40279705;0.160677367;0.499820878;OK;10560.62004;7279.639123;"Ribosomal 60S subunit protein L24B; forms two bridges within ribosome	stimulates translation initiation and elongation; homologous to mammalian ribosomal protein L24	no bacterial homolog; RPL24B has a paralog	RPL24A	that arose from the whole genome duplication"
YJL125C;GCD14;374.9372761;-0.536323139;0.299040007;-1.793482904;0.072895742;0.362578885;OK;443.8372369;306.0373152;"Subunit of tRNA (1-methyladenosine) methyltransferase; required	along with Gcd10p	for the modification of the adenine at position 58 in tRNAs	especially tRNAi-Met; first identified as a negative regulator of GCN4 expression"
YHR128W;FUR1;848.9713517;-0.536262387;0.304210321;-1.762801425;0.077933987;0.37553454;OK;1004.964423;692.9782806;"Uracil phosphoribosyltransferase; synthesizes UMP from uracil; involved in the pyrimidine salvage pathway"
YMR244W;YMR244W;37.18483118;-0.535797163;0.394551692;-1.357989773;0.174466929;0.519589889;OK;44.01151351;30.35814886;"Putative protein of unknown function; SWAT-GFP fusion protein localizes to the endoplasmic reticulum and vacuole	while mCherry fusion localizes to just the vacuole"
YFR054C;YFR054C;6.053219727;-0.534327063;1.027401673;-0.520076107;0.603010531;0.827263149;OK;7.161536746;4.944902709;"Putative protein of unknown function; conserved among S. cerevisiae strains"
YOR056C;NOB1;413.5120963;-0.532940887;0.299281047;-1.780737177;0.074955397;0.367183637;OK;489.0322683;337.9919242;"Protein involved in proteasomal and 40S ribosomal subunit biogenesis; required for cleavage of the 20S pre-rRNA to generate the mature 18S rRNA; cleavage is activated by Fun12p	a GTPase and translation initiation factor; relocalizes from nucleus to nucleolus upon DNA replication stress"
YPL079W;RPL21B;5567.656266;-0.532218769;0.413515002;-1.287060364;0.198073249;0.541757828;OK;6583.136507;4552.176024;"Ribosomal 60S subunit protein L21B; homologous to mammalian ribosomal protein L21	no bacterial homolog; RPL21B has a paralog	RPL21A	that arose from the whole genome duplication"
YPL276W;YPL276W;1.959099544;-0.531600289;2.331483314;-0.228009476;0.819638874;0.932633066;OK;2.31601212;1.602186968;"NAD(+)-dependent formate dehydrogenase; may protect cells from exogenous formate; YPL275W and YPL276W comprise a continuous open reading frame in some S. cerevisiae strains but not in the genomic reference strain S288C"
YPR202W;YPR202W;69.69264118;-0.530188915;0.832141107;-0.637138234;0.524034806;0.781390913;OK;82.35642118;57.02886118;"Putative protein of unknown function; similar to telomere-encoded helicases; down-regulated at low calcium levels; YPR202W is not an essential gene; transcript is predicted to be spliced but there is no evidence that it is spliced in vivo"
YDR013W;PSF1;218.5066244;-0.529287034;0.218509969;-2.42225577;0.01542449;0.179316322;OK;258.1451973;178.8680515;"Subunit of the GINS complex (Sld5p	Psf1p	Psf2p	Psf3p); complex is localized to DNA replication origins and implicated in assembly of the DNA replication machinery"
YEL003W;GIM4;453.9328519;-0.528184715;0.25985765;-2.03259252;0.042093708;0.283691569;OK;536.111605;371.7540989;"Subunit of the heterohexameric cochaperone prefoldin complex; complex binds specifically to cytosolic chaperonin and transfers target proteins to it"
YJL177W;RPL17B;4545.891273;-0.527614518;0.462599351;-1.140543142;0.25406009;0.598302965;OK;5367.997979;3723.784567;"Ribosomal 60S subunit protein L17B; required for processing of 27SB pre-rRNA and formation of stable 66S assembly intermediates; homologous to mammalian ribosomal protein L17 and bacterial L22; RPL17B has a paralog	RPL17A	that arose from the whole genome duplication"
YML045W;YML045W;2186.262854;-0.526885829;0.233143561;-2.259920138;0.023826208;0.225798673;OK;2581.105869;1791.419839;"Retrotransposon TYA Gag and TYB Pol genes; transcribed/translated as one unit; polyprotein is processed to make a nucleocapsid-like protein (Gag)	reverse transcriptase (RT)	protease (PR)	and integrase (IN); similar to retroviral genes"
YOL029C;YOL029C;230.1506056;-0.526438778;0.264073876;-1.993528426;0.046203614;0.294702795;OK;271.6817236;188.6194876;"Putative protein of unknown function; separated from neighboring gene	YAP7	by frame shift and corresponds to C-terminal part of YAP7 orthologs in other species; identified as interacting with Hsc82p and Hsp82p in high-throughput two-hybrid screens"
YOL052C;SPE2;259.7649639;-0.52596426;0.226780282;-2.31926804;0.020380507;0.210070171;OK;306.5987197;212.9312081;"S-adenosylmethionine decarboxylase; required for the biosynthesis of spermidine and spermine; cells lacking Spe2p require spermine or spermidine for growth in the presence of oxygen but not when grown anaerobically"
YEL075C;YEL075C;2.617689944;-0.525557943;1.323840761;-0.396994834;0.69137127;0.868283928;OK;3.089283978;2.14609591;Putative protein of unknown function
YCR073C;SSK22;161.21749;-0.525424449;0.208440824;-2.520736769;0.011710942;0.158107716;OK;190.2546628;132.1803173;"MAP kinase kinase kinase of HOG1 mitogen-activated signaling pathway; functionally redundant with Ssk2p; interacts with and is activated by Ssk1p; phosphorylates Pbs2p; SSK22 has a paralog	SSK2	that arose from the whole genome duplication"
YML027W;YOX1;374.903142;-0.525178236;0.244144653;-2.151094564;0.031468737;0.251032776;OK;442.3966693;307.4096147;"Homeobox transcriptional repressor; binds to Mcm1p and to early cell cycle boxes (ECBs) in the promoters of cell cycle-regulated genes expressed in M/G1 phase; expression is cell cycle-regulated; phosphorylated by Cdc28p; relocalizes from nucleus to cytoplasm upon DNA replication stre…	YHP1	that arose from the whole genome duplication"
YGR078C;PAC10;348.3221582;-0.524189309;0.267646343;-1.958514744;0.050169643;0.30970907;OK;410.9148109;285.7295055;"Part of the heteromeric co-chaperone GimC/prefoldin complex; complex promotes efficient protein folding"
YBL081W;YBL081W;255.0946546;-0.524032365;0.258457137;-2.027540697;0.042607147;0.285213871;OK;300.9211221;209.2681872;"Non-essential protein of unknown function; null mutation results in a decrease in plasma membrane electron transport"
YFR031C-A;RPL2A;9226.25031;-0.523324625;0.452118498;-1.157494389;0.247070431;0.590503455;OK;10881.50951;7570.991112;"Ribosomal 60S subunit protein L2A; homologous to mammalian ribosomal protein L2 and bacterial L2; RPL2A has a paralog	RPL2B	that arose from the whole genome duplication"
YPR120C;CLB5;372.0564128;-0.523308047;0.196103723;-2.66852684;0.007618469;0.122890435;OK;438.804083;305.3087427;"B-type cyclin involved in DNA replication during S phase; activates Cdc28p to promote initiation of DNA synthesis; functions in formation of mitotic spindles along with Clb3p and Clb4p; most abundant during late G1 phase; CLB5 has a paralog	CLB6	that arose from the whole genome duplication"
YOR313C;SPS4;150.7352608;-0.523238562;0.2531071;-2.067261491;0.038709521;0.272615808;OK;177.7739572;123.6965644;"Protein whose expression is induced during sporulation; not required for sporulation; heterologous expression in E. coli induces the SOS response that senses DNA damage"
YGL099W;LSG1;543.8727041;-0.521591985;0.320307907;-1.628408084;0.103438385;0.420104276;OK;641.1314766;446.6139317;"Putative GTPase involved in 60S ribosomal subunit biogenesis; required for the release of Nmd3p from 60S subunits in the cytoplasm"
YOR356W;CIR2;482.2130797;-0.521228799;0.168068429;-3.10128918;0.0019268;0.05259811;OK;568.3867297;396.0394298;"Putative ortholog of human ETF-dH; found in a large supramolecular complex with other mitochondrial dehydrogenases; may have a role in oxidative stress response; ETF-dH is also known as electron transfer flavoprotein dehydrogenase"
YBR162W-A;YSY6;253.1831735;-0.520936333;0.238651522;-2.182832642;0.029048137;0.243130046;OK;298.4033035;207.9630435;"Protein of unknown function; expression suppresses a secretory pathway mutation in E. coli; has similarity to the mammalian RAMP4 protein involved in secretion"
YBL095W;YBL095W;310.0534846;-0.520775699;0.272664561;-1.909950074;0.056139642;0.321889957;OK;365.4143043;254.6926648;"Protein that associates with mitochondrial ribosome; likely functions in cristae junction formation; the authentic	non-tagged protein is detected in highly purified mitochondria in high-throughput studies"
YGR083C;GCD2;1306.652636;-0.520352657;0.275513417;-1.888665395;0.058936678;0.327427884;OK;1539.773237;1073.532035;"Delta subunit of the translation initiation factor eIF2B; the guanine-nucleotide exchange factor for eIF2; activity subsequently regulated by phosphorylated eIF2; first identified as a negative regulator of GCN4 expression"
YKR079C;TRZ1;363.9726116;-0.519579201;0.377762079;-1.375413863;0.169003174;0.511825896;OK;428.8146961;299.1305271;"tRNA 3'-end processing endonuclease tRNase Z; also localized to mitochondria and interacts genetically with Rex2 exonuclease; homolog of the human candidate prostate cancer susceptibility gene ELAC2"
YIR026C;YVH1;260.4815863;-0.518896651;0.384700033;-1.348834433;0.177390152;0.522598413;OK;306.8269763;214.1361962;"Dual specificity protein phosphatase; regulates growth	sporulation	and glycogen accumulation in a cAMP-dependent protein kinase cascade dependent manner; mutants are defective in 60S ribosome assembly; positively regulates pre-autophagosomal structure (PAS) formation upon nitrogen starvation or rapamycin treatment"
YBR054W;YRO2;413.2403612;-0.518000391;0.22740623;-2.277863678;0.022734701;0.222012879;OK;486.6405853;339.8401371;"Protein with a putative role in response to acid stress; null mutant is sensitive to acetic acid; transcription is regulated by Haa1p and induced in the presence of acetic acid; protein observed in plasma membrane foci in the presence of acetic acid; the authentic	non-tagged protein is detected in a phosphorylated state in highly purified mitochondria in high-throughput studies"
YGR085C;RPL11B;5150.639074;-0.517549137;0.413277786;-1.252303303;0.210459366;0.554915235;OK;6064.721327;4236.556821;"Ribosomal 60S subunit protein L11B; expressed at half the level of Rpl11Ap; involved in ribosomal assembly; depletion causes degradation of 60S proteins and RNA; homologous to mammalian ribosomal protein L11 and bacterial L5; RPL11B has a paralog	RPL11A	that arose from the whole genome duplication"
YPR132W;RPS23B;14174.81357;-0.517413877;0.36649485;-1.411790309;0.158011713;0.495556765;OK;16689.7696;11659.85754;"Ribosomal protein 28 (rp28) of the small (40S) ribosomal subunit; required for translational accuracy; homologous to mammalian ribosomal protein S23 and bacterial S12; RPS23B has a paralog	RPS23A	that arose from the whole genome duplication; deletion of both RPS23A and RPS23B is lethal"
YGR038C-A;YGR038C-A;8.375802922;-0.517079695;0.922507135;-0.560515659;0.575127762;0.81084703;OK;9.860934131;6.890671712;"Retrotransposon TYA Gag gene co-transcribed with TYB Pol; translated as TYA or TYA-TYB polyprotein; Gag is a nucleocapsid protein that is the structural constituent of virus-like particles (VLPs); similar to retroviral Gag"
YPR169W;JIP5;881.9190304;-0.516978599;0.321770226;-1.606670095;0.108126757;0.427265825;OK;1038.264018;725.5740431;"Protein required for biogenesis of the large ribosomal subunit; required for biogenesis of the large ribosomal subunit; interacts with proteins involved in RNA processing	ribosome biogenesis	ubiquitination and demethylation; similar to WDR55	a human WD repeat protein; essential gene"
YMR069W;NAT4;13.54250577;-0.516051689;0.680581676;-0.75825093;0.448300777;0.737035346;OK;15.93908239;11.14592914;"N alpha-acetyl-transferase; involved in acetylation of the N-terminal residues of histones H4 and H2A"
YBL092W;RPL32;11754.28884;-0.515553026;0.395353455;-1.304030656;0.19222313;0.534714668;OK;13832.44222;9676.135464;"Ribosomal 60S subunit protein L32; overexpression disrupts telomeric silencing; homologous to mammalian ribosomal protein L32	no bacterial homolog"
YDR261C-D;YDR261C-D;1943.875152;-0.514736361;0.378852686;-1.358671537;0.174250695;0.519521988;OK;2287.018457;1600.731846;"Retrotransposon TYA Gag and TYB Pol genes; Gag processing produces capsid proteins	Pol is cleaved to produce protease	reverse transcriptase and integrase activities; in YDRCTy1-3 TYB is mutant and probably non-functional"
YGR195W;SKI6;307.1760366;-0.514730673;0.280729597;-1.833546155;0.066721391;0.348297368;OK;361.3998174;252.9522557;"Exosome non-catalytic core component; involved in 3'-5' RNA processing and degradation in both the nucleus and the cytoplasm; has similarity to E. coli RNase PH and to human hRrp41p (EXOSC4)"
YGL193C;YGL193C;73.14235298;-0.514538239;0.479755107;-1.072501848;0.283494684;0.620958707;OK;86.04896906;60.2357369;"Haploid-specific gene repressed by a1-alpha2; turned off in sir3 null strains	absence enhances the sensitivity of rad52-327 cells to campothecin almost 100-fold"
YLR223C;IFH1;1024.46008;-0.514396343;0.313634227;-1.640115455;0.100981163;0.413816575;OK;1205.186324;843.7338364;"Coactivator	regulates transcription of ribosomal protein (RP) genes; recruited to RP gene promoters during optimal growth conditions via Fhl1p; subunit of CURI	a complex that coordinates RP production and pre-rRNA processing; regulated by acetylation and phosphorylation at different growth states via TORC1 signaling; IFH1 has a paralog	CRF1	that arose from the whole genome duplication"
YLR172C;DPH5;773.8658303;-0.514313835;0.363505214;-1.414873335;0.157105637;0.494152034;OK;910.3629988;637.3686619;"Methyltransferase required for synthesis of diphthamide; diphthamide is a modified histidine residue of translation elongation factor 2 (Eft1p or Eft2p); not essential for viability; GFP-Dph5p fusion protein localizes to the cytoplasm"
YDL112W;TRM3;591.4738347;-0.513414174;0.27074049;-1.896333176;0.057916002;0.325837973;OK;695.6213704;487.3262991;"2'-O-ribose methyltransferase; catalyzes the ribose methylation of the guanosine nucleotide at position 18 of tRNAs"
YPR048W;TAH18;319.9260825;-0.513405224;0.238881219;-2.149207146;0.031617983;0.251161406;OK;376.2581506;263.5940143;"Conserved NAPDH-dependent diflavin reductase; component of an early step in the cytosolic Fe-S protein assembly (CIA) machinery; transfers electrons from NADPH to the Fe-S cluster of Dre2p; plays a pro-death role under oxidative stress; Tah18p-dependent nitric oxide synthesis confer…
YBR031W;RPL4A;18184.63034;-0.513055407;0.383485333;-1.337874915;0.180937216;0.525760435;OK;21384.41434;14984.84634;"Ribosomal 60S subunit protein L4A; N-terminally acetylated; homologous to mammalian ribosomal protein L4 and bacterial L4; RPL4A has a paralog	RPL4B	that arose from the whole genome duplication"
YMR194W;RPL36A;2075.070014;-0.51266579;0.472957941;-1.083956406;0.278384128;0.615523998;OK;2439.929681;1710.210347;"Ribosomal 60S subunit protein L36A; N-terminally acetylated; binds to 5.8 S rRNA; homologous to mammalian ribosomal protein L36	no bacterial homolog; RPL36A has a paralog	RPL36B	that arose from the whole genome duplication"
YHL033C;RPL8A;6043.346466;-0.511439987;0.39679658;-1.288922367;0.197425077;0.541207511;OK;7103.460173;4983.232759;"Ribosomal 60S subunit protein L8A; required for processing of 27SA3 pre-rRNA to 27SB during assembly of large subunit; binds Domain I of 25S	5.8 S rRNAs; mutation results in decreased amounts of free 60S subunits; RPL8A has paralog RPL8B from whole genome duplication; RPL8A or RPL8B ribosomes not functionally interchangeable; proportions of Rpl8ap	Rpl8bp in 80S ribosome differ in glucose and glycerol; homologous to mammalian ribosomal protein L7A	no bacterial homolog"
YKL076C;PSY1;94.5768341;-0.511214386;0.332810231;-1.536053701;0.12452521;0.451459607;OK;111.1601766;77.99349163;"Dubious open reading frame; unlikely to encode a functional protein	based on available experimental and comparative sequence data; not conserved in closely related Saccharomyces species; 69% of ORF overlaps the uncharacterized ORF YKL075C"
YDR064W;RPS13;12246.00319;-0.511135822;0.376538674;-1.357459026;0.174635404;0.519589889;OK;14392.92532;10099.08105;"Protein component of the small (40S) ribosomal subunit; homologous to mammalian ribosomal protein S13 and bacterial S15"
YIL052C;RPL34B;4292.268238;-0.510274496;0.433020944;-1.178406038;0.238634772;0.580824346;OK;5043.530201;3541.006276;"Ribosomal 60S subunit protein L34B; homologous to mammalian ribosomal protein L34	no bacterial homolog; RPL34B has a paralog	RPL34A	that arose from the whole genome duplication"
YDR012W;RPL4B;8500.118797;-0.510231396;0.39928667;-1.277857327;0.201299737;0.544515788;OK;9987.744288;7012.493306;"Ribosomal 60S subunit protein L4B; homologous to mammalian ribosomal protein L4 and bacterial L4; RPL4B has a paralog	RPL4A	that arose from the whole genome duplication"
YCL059C;KRR1;491.4601194;-0.508575856;0.425591659;-1.194985487;0.232092701;0.574331927;OK;577.1983201;405.7219187;"Nucleolar protein required for rRNA synthesis and ribosomal assembly; required for the synthesis of 18S rRNA and for the assembly of 40S ribosomal subunit; essential gene"
YNR038W;DBP6;273.2596376;-0.508092548;0.272588878;-1.863951865;0.062328464;0.335960414;OK;320.8870602;225.632215;"Essential protein involved in ribosome biogenesis; putative ATP-dependent RNA helicase of the DEAD-box protein family; human homolog DDX51 complements yeast dbp6 mutant"
YLR243W;GPN3;389.5736749;-0.507560316;0.279987681;-1.812795175;0.069863418;0.357088453;OK;457.4042178;321.743132;"Putative GTPase with a role in biogenesis of RNA pol II and polIII; may be involved in assembly of RNA polymerases II and III and in their transport into the nucleus; may have a role in sister chromatid cohesion; SWAT-GFP and mCherry fusion proteins localize to the endoplasmic reticul…
YAR008W;SEN34;233.1822013;-0.507361711;0.213009699;-2.381871405;0.017224911;0.189124441;OK;273.7671099;192.5972926;"Subunit of the tRNA splicing endonuclease; tRNA splicing endonuclease (Sen complex) is composed of Sen2p	Sen15p	Sen34p	and Sen54p; Sen complex also cleaves the CBP1 mRNA at the mitochondrial surface; Sen34p contains the active site for tRNA 3' splice site cleavage and has similarity to Sen2p and to Archaeal tRNA splicing endonuclease"
YPR190C;RPC82;338.6011381;-0.507247371;0.243564602;-2.082598894;0.0372878;0.267897389;OK;397.5209963;279.6812798;RNA polymerase III subunit C82
YJR027W;YJR027W;2601.435352;-0.50711952;0.193362862;-2.622631426;0.008725361;0.134869148;OK;3053.998371;2148.872333;"Retrotransposon TYA Gag and TYB Pol genes; transcribed/translated as one unit; polyprotein is processed to make a nucleocapsid-like protein (Gag)	reverse transcriptase (RT)	protease (PR)	and integrase (IN); similar to retroviral genes"
YEL040W;UTR2;3951.663868;-0.506966902;0.194049105;-2.612570166;0.008986424;0.137404109;OK;4638.918939;3264.408796;"Chitin transglycosylase; functions in the transfer of chitin to beta(1-6) and beta(1-3) glucans in the cell wall; similar to and functionally redundant with Crh1; glycosylphosphatidylinositol (GPI)-anchored protein localized to bud neck"
YDR412W;RRP17;362.013728;-0.506714547;0.353600572;-1.433013935;0.151853855;0.487090604;OK;424.9427741;299.084682;"5' exoribonuclease required for 5' end processing of pre-60S rRNA; binds late pre-60S ribosomes	accompanying them from nucleolus to nuclear periphery; required for cell viability under standard (aerobic) conditions but not under anaerobic conditions; yeast null mutant is complemented by expression of human homolog NOL12"
YOR167C;RPS28A;4358.967054;-0.505088939;0.329388837;-1.533412434;0.125174267;0.452257794;OK;5114.306864;3603.627243;"Protein component of the small (40S) ribosomal subunit; has an extraribosomal function in regulation of RPS28B	in which Rps28Ap binds to a decapping complex via Edc3p	which then binds to RPS28B mRNA leading to its decapping and degradation; homologous to mammalian ribosomal protein S28	no bacterial homolog; RPS28A has a paralog	RPS28B	that arose from the whole genome duplication"
YGR146C;ECL1;344.039597;-0.504402275;0.331696189;-1.520675519;0.128341285;0.459265777;OK;403.5767797;284.5024142;"Protein of unknown function; mitochondrial-dependent role in the extension of chronological lifespan; overexpression increases oxygen consumption and respiratory activity while deletion results in reduced oxygen consumption under conditions of caloric restriction; induced by iron home…
YLL024C;SSA2;22045.11544;-0.504402157;0.309337594;-1.630587964;0.102977291;0.419334241;OK;25860.09424;18230.13665;"HSP70 family ATP-binding protein; role in protein folding and vacuolar protein import; required for Ub-dependent degradation of short-lived proteins; associated with the chaperonin-containing T-complex; unique specificity in propagation of [URE3] prions and vacuolar degradation of gl…
YOL011W;PLB3;935.5496703;-0.503405162;0.216114976;-2.329339554;0.019841085;0.207877278;OK;1097.135977;773.9633632;"Phospholipase B (lysophospholipase) involved in lipid metabolism; hydrolyzes phosphatidylinositol and phosphatidylserine and displays transacylase activity in vitro; PLB3 has a paralog	PLB1	that arose from the whole genome duplication"
YDR183C-A;YDR183C-A;11.25366746;-0.503363714;0.868266585;-0.579734062;0.56209397;0.801160814;OK;13.19722204;9.310112885;"Dubious open reading frame unlikely to encode a functional protein; identified by fungal homology and RT-PCR"
YJL190C;RPS22A;8408.715887;-0.503346017;0.409117528;-1.230321318;0.218576804;0.560910117;OK;9860.885609;6956.546165;"Protein component of the small (40S) ribosomal subunit; homologous to mammalian ribosomal protein S15A and bacterial S8; RPS22A has a paralog	RPS22B	that arose from the whole genome duplication"
YBR181C;RPS6B;12834.69282;-0.503193867;0.394647419;-1.275046644;0.202292733;0.545713533;OK;15050.56398;10618.82165;"Protein component of the small (40S) ribosomal subunit; homologous to mammalian ribosomal protein S6	no bacterial homolog; phosphorylated on S233 by Ypk3p in a TORC1-dependent manner	and on S232 in a TORC1/2-dependent manner by Ypk1/2/3p; RPS6B has a paralog	RPS6A	that arose from the whole genome duplication"
YLL035W;GRC3;210.2020238;-0.503168437;0.259815458;-1.9366378;0.052789634;0.315612276;OK;246.4909744;173.9130731;"Polynucleotide kinase present on rDNA; required for efficient transcription termination by RNA polymerase I; functions with Las1p in a conserved mechanism to cleave pre-rRNA at a specific site during rRNA processing and ribosome biogenesis; required for cell growth; mRNA is cell-cycle …
YDL075W;RPL31A;7211.559436;-0.503119963;0.438310251;-1.147862643;0.251025272;0.59444942;OK;8456.434307;5966.684566;"Ribosomal 60S subunit protein L31A; associates with karyopherin Sxm1p; loss of both Rpl31p and Rpl39p confers lethality; homologous to mammalian ribosomal protein L31	no bacterial homolog; RPL31A has a paralog	RPL31B	that arose from the whole genome duplication"
YHR071W;PCL5;810.6854901;-0.501684235;0.342065264;-1.466633091;0.142475893;0.476728156;OK;950.2363609;671.1346192;"Cyclin; interacts with and phosphorylated by Pho85p cyclin-dependent kinase (Cdk)	induced by Gcn4p at level of transcription	specifically required for Gcn4p degradation	may be sensor of cellular protein biosynthetic capacity"
YNL186W;UBP10;752.4348194;-0.501338012;0.343331121;-1.460217212;0.144230386;0.478436471;OK;881.8708453;622.9987934;"Ubiquitin-specific protease	deubiquitinates Ub-protein moieties; interacts with proteins that function in rRNA production and ribosome biogenesis via its intrinsically disordered regions; stabilizes Rpa190p by deubiquitination; controls PCNA deubiquitylation; may regulate silencing by acting on Sir4p; involved in posttranscriptionally regulating Gap1p	possibly other transporters; localized to the nucleolus; null mutant phenotypes are functionally complemented by human USP36"
YFL062W;COS4;663.120379;-0.500857041;0.162625479;-3.079819004;0.002071264;0.055114794;OK;777.0850065;549.1557515;"Endosomal protein involved in turnover of plasma membrane proteins; member of the DUP380 subfamily of conserved	often subtelomeric COS genes; required for the multivesicular vesicle body sorting pathway that internalizes plasma membrane proteins for degradation; Cos proteins provide ubiquitin in trans for nonubiquitinated cargo proteins"
YDL235C;YPD1;598.4762621;-0.500542083;0.177645931;-2.817638886;0.004837819;0.09374812;OK;701.2676786;495.6848456;"Osmotic stress-responsive phosphorelay intermediate sensor protein; phosphorylated by the plasma membrane sensor Sln1p in response to osmotic stress and then in turn phosphorylates the response regulators Ssk1p in the cytosol and Skn7p in the nucleus"
YOL127W;RPL25;13244.25655;-0.500283423;0.374030484;-1.337547191;0.181044089;0.525814238;OK;15517.87436;10970.63875;"Ribosomal 60S subunit protein L25; primary rRNA-binding ribosomal protein component of large ribosomal subunit; binds to 25S rRNA via a conserved C-terminal motif; homologous to mammalian ribosomal protein L23A and bacterial L23"
YAL026C-A;YAL026C-A;112.4410025;-0.500207134;0.521024498;-0.960045325;0.337032404;0.662533468;OK;131.7406627;93.1413423;"Dubious open reading frame; unlikely to encode a functional protein	based on available experimental and comparative sequence data; partially overlaps the uncharacterized ORF YAL027W and the verified gene DRS2"
YOR262W;GPN2;260.0431858;-0.500073766;0.236768935;-2.112075072;0.034680011;0.259755867;OK;304.6659953;215.4203764;"Putative GTPase with a specific role in RNA pol II and polIII biogenesis; involved in the assembly and subsequent nuclear import of RNA polymerases II and III; required for establishment of sister chromatid cohesion; contains a Gly-Pro-Asn motif in the G domain; similar to Npa3p and …
YPR159W;KRE6;2210.332889;-0.499822064;0.144261831;-3.464686808;0.000530849;0.020517985;OK;2589.433763;1831.232015;"Glucosyl hydrolase required for beta-1	6-glucan biosynthesis; type II integral membrane protein that localizes to ER	plasma membrane	sites of polarized growth and secretory vesicles; functionally redundant with Skn1p; KRE6 has a paralog	SKN1	that arose from the whole genome duplication"
YPL207W;TYW1;748.6933016;-0.499719052;0.276135828;-1.809685674;0.070344545;0.358101275;OK;877.078009;620.3085941;"Iron-sulfur protein required for synthesis of wybutosine modified tRNA; wybutosine is a modified guanosine found at 3'-position adjacent to anticodon of phenylalanine tRNA which supports reading frame maintenance by stabilizing codon-anticodon interactions; induction by Yap5p in respo…
YHL013C;OTU2;434.7809849;-0.499147189;0.216031632;-2.310528246;0.020858927;0.212411133;OK;509.2528803;360.3090894;"Protein of unknown function; may interact with ribosomes	based on co-purification experiments; member of the ovarian tumor-like (OTU) superfamily of predicted cysteine proteases; shows cytoplasmic localization; protein abundance increases in response to DNA replication stress"
YLR339C;YLR339C;3.033572806;-0.498565114;1.107920198;-0.450000925;0.652709774;0.849585378;OK;3.552587321;2.51455829;"Dubious open reading frame; unlikely to encode a functional protein	based on available experimental and comparative sequence data; partially overlaps the essential gene RPP0"
YNL024C;YNL024C;112.3193077;-0.498505867;0.230274447;-2.164833632;0.030400428;0.248850915;OK;131.5337994;93.10481596;"Putative S-adenosylmethionine-dependent lysine methyltransferase; responsible for modifying Lys-390 in translational elongation factor EF-1 alpha (eEF1A); has seven beta-strand methyltransferase motif; green fluorescent protein (GFP)-fusion protein localizes to the cytoplasm"
YOR049C;RSB1;22.85045804;-0.498126045;0.689836215;-0.722093206;0.470237175;0.750236307;OK;26.75657155;18.94434453;"Sphingoid long-chain base (LCB) efflux transporter; integral membrane transporter that localizes to the plasma membrane and may transport long chain bases (LCBs) from the cytoplasmic side toward the extracytoplasmic side of the membrane; role in glycerophospholipid translocation; sup…
YFL021C-A;YFL021C-A;2.531134954;-0.498104765;1.648422484;-0.302170572;0.762522036;0.90561357;OK;2.963795269;2.09847464;"Dubious open reading frame; unlikely to encode a functional protein	based on available experimental and comparative sequence data; overlaps ORF GAT1/YFL021W"
YDR152W;GIR2;832.0229336;-0.497345941;0.281690399;-1.765576473;0.07746693;0.374307591;OK;974.0325954;690.0132717;"Highly-acidic RWD domain-containing cytoplasmic protein; forms a highly conserved complex with Rbg2p that is responsible for efficient cell growth under amino acid starvation and binds translational activator Gcn1p in dose-dependent manner according to stress level; associates with tr…
YOL121C;RPS19A;4571.339458;-0.497079062;0.403094476;-1.233157713;0.217516929;0.560271719;OK;5351.165101;3791.513815;"Protein component of the small (40S) ribosomal subunit; required for assembly and maturation of pre-40 S particles; homologous to mammalian ribosomal protein S19	no bacterial homolog; mutations in human RPS19 are associated with Diamond Blackfan anemia; RPS19A has a paralog	RPS19B	that arose from the whole genome duplication"
YMR002W;MIX17;1553.609221;-0.495552615;0.174038059;-2.847380732;0.004408061;0.088324478;OK;1817.841652;1289.376791;"Mitochondrial intermembrane space protein; required for normal oxygen consumption; contains twin cysteine-x9-cysteine motifs; protein abundance increases in response to DNA replication stress"
YNL318C;HXT14;1.486193114;-0.494857445;1.484940077;-0.333250784;0.738944986;NaN;Low;1.738611927;1.233774301;"Protein with similarity to hexose transporter family members; expression is induced in low glucose and repressed in high glucose; the authentic	non-tagged protein is detected in highly purified mitochondria in high-throughput studies"
YGL069C;YGL069C;3.167687968;-0.494619542;1.315370443;-0.376030604;0.706894144;0.878176685;OK;3.705442488;2.629933447;"Dubious open reading frame; unlikely to encode a functional protein	based on available experimental and comparative sequence data; not conserved in closely related Saccharomyces species; 92% of ORF overlaps the uncharacterized ORF YGL068W; deletion in cyr1 mutant results in loss of stress resistance"
YOL013W-B;YOL013W-B;0.781711218;-0.494029118;3.392933748;-0.145605295;0.884232988;NaN;Low;0.914261089;0.649161347;"Dubious open reading frame; unlikely to encode a functional protein	based on available experimental and comparative sequence data; completely overlaps the long terminal repeat (LTR) of a Ty1 element"
YPR102C;RPL11A;10117.27296;-0.49386419;0.343087409;-1.439470457;0.150017274;0.485719695;OK;11832.23383;8402.312092;"Ribosomal 60S subunit protein L11A; expressed at twice the level of Rpl11Bp; involved in ribosomal assembly; depletion causes degradation of 60S proteins and RNA; homologous to mammalian ribosomal protein L11 and bacterial L5; RPL11A has a paralog	RPL11B	that arose from the whole genome duplication"
YML096W;YML096W;211.827091;-0.493600127;0.312101795;-1.581535689;0.113755606;0.435064016;OK;247.7146938;175.9394882;"Putative protein with similarity to asparagine synthetases; green fluorescent protein (GFP)-fusion protein localizes to the cytoplasm; YML096W is not an essential gene and partially overlaps the verified gene RAD10"
YOR260W;GCD1;1317.778573;-0.493173993;0.245222138;-2.011131605;0.044311558;0.288601648;OK;1540.846692;1094.710454;"Gamma subunit of the translation initiation factor eIF2B; the guanine-nucleotide exchange factor for eIF2; activity subsequently regulated by phosphorylated eIF2; first identified as a negative regulator of GCN4 expression"
YDR535C;YDR535C;2.556519502;-0.492520275;1.402544462;-0.351161969;0.72546684;0.888275742;OK;2.98871394;2.124325063;"Dubious open reading frame; unlikely to encode a functional protein	based on available experimental and comparative sequence data; YDR535C is not an essential gene"
YBR023C;CHS3;1293.347463;-0.491624728;0.124729301;-3.941533562;8.10E-05;0.004632756;OK;1511.605379;1075.089547;"Chitin synthase III; catalyzes the transfer of N-acetylglucosamine (GlcNAc) to chitin; required for synthesis of the majority of cell wall chitin	the chitin ring during bud emergence	and spore wall chitosan; contains overlapping di-leucine and di-acidic signals that mediate	respectively	intracellular trafficking by AP-1 and trafficking to plasma membrane by exomer complex; requires AP-3 complex for its intracellular retention"
YML083C;YML083C;1.576053985;-0.491402177;1.454479282;-0.337854367;0.735472937;NaN;Low;1.841901735;1.310206235;"Protein of unknown function; transcriptionally regulated by Upc2p via an upstream sterol response element; strong increase in transcript abundance during anaerobic growth compared to aerobic growth; cells deleted for YML083C do not exhibit growth defects in anerobic or anaerobic conditio…
YIL080W;YIL080W;5.112612583;-0.491178809;2.674638031;-0.183643096;0.854293452;0.944962887;OK;5.974620184;4.250604981;
YDL171C;GLT1;709.8292593;-0.490910678;0.179606344;-2.733259122;0.006271097;0.109222869;OK;829.4453164;590.2132023;"NAD(+)-dependent glutamate synthase (GOGAT); synthesizes glutamate from glutamine and alpha-ketoglutarate; with Gln1p	forms the secondary pathway for glutamate biosynthesis from ammonia; expression regulated by nitrogen source; assembles into filaments as cells approach stationary phase and under cytosolic acidification and starvation conditions"
YER011W;TIR1;52.60817321;-0.490260869;0.570239849;-0.859745018;0.389929613;0.696217114;OK;61.461867;43.75447943;"Cell wall mannoprotein; expression is downregulated at acidic pH and induced by cold shock and anaerobiosis; abundance is increased in cells cultured without shaking; member of the Srp1p/Tip1p family of serine-alanine-rich proteins"
YLL011W;SOF1;531.9268356;-0.489539824;0.408014151;-1.199810896;0.230212791;0.572951588;OK;621.3183088;442.5353625;"Protein required for biogenesis of 40S (small) ribosomal subunit; has similarity to the beta subunit of trimeric G-proteins and the splicing factor Prp4p; essential gene"
YHL011C;PRS3;928.947778;-0.488824681;0.312652927;-1.563473869;0.117941177;0.442869674;OK;1084.835746;773.0598098;"5-phospho-ribosyl-1(alpha)-pyrophosphate synthetase; synthesizes PRPP	which is required for nucleotide	histidine	and tryptophan biosynthesis; one of five related enzymes	which are active as heteromultimeric complexes"
YOR337W;TEA1;123.4449046;-0.488289116;0.402534981;-1.213035235;0.22511635;0.568409538;OK;144.1380906;102.7517185;"Ty1 enhancer activator involved in Ty enhancer-mediated transcription; required for full levels of Ty enhancer-mediated transcription; C6 zinc cluster DNA-binding protein"
YLR405W;DUS4;291.2364042;-0.487115839;0.260320209;-1.871217914;0.061314883;0.332084676;OK;339.9415333;242.5312751;"Dihydrouridine synthase; modifies pre-tRNAs at U20a and U20b of the D loop; member of a widespread family of conserved proteins including Smm1p	Dus1p	and Dus3p"
YDL003W;MCD1;989.0571122;-0.486822032;0.22449284;-2.168541465;0.030117513;0.247896711;OK;1154.364892;823.7493326;"Essential alpha-kleisin subunit of the cohesin complex; required for sister chromatid cohesion in mitosis; subject to proteolytic cleavage by separase Esp1p	resulting in dissociation of cohesin from chromatin and the separation of sister chromatids at the mitotic metaphase-to-anaphase transition; apoptosis induces cleavage and translocation of a C-terminal fragment to mitochondria; expression peaks in S phase"
YIR012W;SQT1;946.9416795;-0.486679165;0.270869527;-1.796729115;0.072378634;0.361659004;OK;1105.164846;788.7185132;"Specific assembly chaperone for ribosomal protein Rpl10p; co-translationally associates with nascent Rpl10p	preventing aggregation; involved in biogenesis of the ribosomal large subunit; contains multiple WD repeats; interacts genetically and physically with Qsr1p; protein abundance increases in response to DNA replication stress"
YGR081C;SLX9;197.6700425;-0.48622943;0.311602758;-1.560414396;0.118661985;0.443287728;OK;230.6685039;164.6715812;"Nuclear export receptor for exportin Crm1p; required for pre-rRNA processing and nuclear export of pre-40S pre-ribosomal particles; associates with the 90S pre-ribosome and 43S small ribosomal subunit precursor; interacts with U3 snoRNA; binds G-quadruplex (G4) structures in DNA; dele…
YKL081W;TEF4;6420.329324;-0.485727183;0.31136883;-1.559973691;0.118766099;0.443287728;OK;7491.033962;5349.624687;"Gamma subunit of translational elongation factor eEF1B; stimulates the binding of aminoacyl-tRNA (AA-tRNA) to ribosomes by releasing eEF1A (Tef1p/Tef2p) from the ribosomal complex"
YHR203C;RPS4B;6823.95854;-0.485477373;0.353100061;-1.374900279;0.169162363;0.51190664;OK;7961.401182;5686.515897;"Protein component of the small (40S) ribosomal subunit; homologous to mammalian ribosomal protein S4	no bacterial homolog; RPS4B has a paralog	RPS4A	that arose from the whole genome duplication"
YBL035C;POL12;279.9308244;-0.484968516;0.171270269;-2.831597792;0.004631607;0.091570406;OK;326.542732;233.3189169;"B subunit of DNA polymerase alpha-primase complex; required for initiation of DNA replication during mitotic and premeiotic DNA synthesis; also functions in telomere capping and length regulation"
YPR175W;DPB2;264.0723201;-0.484783485;0.222765329;-2.176207078;0.02953978;0.245496582;OK;308.0271278;220.1175123;"Second largest subunit of DNA polymerase II (DNA polymerase epsilon); required for maintenance of fidelity of chromosomal replication; essential motif in C-terminus is required for formation of the four-subunit Pol epsilon; expression peaks at the G1/S phase boundary; Cdc28p substrate"
YDL201W;TRM8;339.7206471;-0.484463709;0.320530744;-1.51144225;0.130675812;0.462337548;OK;396.2305029;283.2107912;"Catalytic subunit of a tRNA methyltransferase complex; Trm8p and Trm82p comprise an enzyme that catalyzes a methyl-transfer from S-adenosyl-l-methionine to the N(7) atom of guanine at position 46 in tRNA; Trm8 lacks catalytic activity if not bound to Trm82p"
YDL191W;RPL35A;7507.675163;-0.484302946;0.324247733;-1.493620147;0.13527493;0.468307802;OK;8756.111108;6259.239218;"Ribosomal 60S subunit protein L35A; homologous to mammalian ribosomal protein L35 and bacterial L29; RPL35A has a paralog	RPL35B	that arose from the whole genome duplication"
YKL024C;URA6;915.0679285;-0.483966545;0.299910636;-1.613702505;0.10659197;0.424721756;OK;1067.128965;763.0068924;"Uridylate kinase; catalyzes the seventh enzymatic step in the de novo biosynthesis of pyrimidines	converting uridine monophosphate (UMP) into uridine-5'-diphosphate (UDP)"
YKL056C;TMA19;12237.93917;-0.483496403;0.31355535;-1.541981032;0.123078203;0.449073198;OK;14269.63465;10206.24369;"Protein that associates with ribosomes; homolog of translationally controlled tumor protein; green fluorescent protein (GFP)-fusion protein localizes to the cytoplasm and relocates to the mitochondrial outer surface upon oxidative stress; homolog of human TPT1"
YHR013C;ARD1;650.3824056;-0.483285199;0.279750574;-1.727557486;0.08406759;0.383036108;OK;758.31009;542.4547212;"Subunit of protein N-terminal acetyltransferase NatA; NatA comprises Nat1p	Ard1p	Nat5p; acetylates many proteins to influence telomeric silencing	cell cycle	heat-shock resistance	mating	sporulation	early stages of mitophagy; protein abundance increases under DNA replication stress; mutations in human homolog X-linked NAA10 lead to Ogden syndrome (S37P) and intellectual disability (R116W); expression of human NAA10 and NAA15 can complement ard1 nat1 double mutant"
YLR215C;CDC123;162.5425131;-0.481803456;0.20927928;-2.302203326;0.021323708;0.213967255;OK;189.4344452;135.650581;"Assembly factor for the eIF2 translation initiation factor complex; regulates translational initiation; conserved residues of this ATP-Grasp protein that bind to ATP-Mg2+ in the pombe ortholog are required for complex assembly in budding yeast; interaction with eIF2 subunit Gcd11p fa…
YFR055W;IRC7;407.4670744;-0.481668238;0.187818891;-2.564535633;0.010331397;0.148149744;OK;474.8621076;340.0720412;"Cysteine desulphydrase	enables growth on cysteine as nitrogen source; involved in the production of thiols; null mutant displays increased levels of spontaneous Rad52p foci; expression induced by nitrogen limitation in a GLN3	GAT1-dependent manner and by copper levels in a Mac1-dependent manner"
YER086W;ILV1;1890.02789;-0.481635335;0.204747843;-2.352334116;0.018656009;0.199679693;OK;2202.617443;1577.438336;"Threonine deaminase	catalyzes first step in isoleucine biosynthesis; expression is under general amino acid control; ILV1 locus exhibits highly positioned nucleosomes whose organization is independent of known ILV1 regulation"
YKL029C;MAE1;1468.198165;-0.481393513;0.345208437;-1.394501006;0.163166366;0.502589567;OK;1710.902098;1225.494232;"Mitochondrial malic enzyme; catalyzes the oxidative decarboxylation of malate to pyruvate	which is a key intermediate in sugar metabolism and a precursor for synthesis of several amino acids"
YMR294W-A;YMR294W-A;0.747047317;-0.481240942;3.363087018;-0.143095002;0.886215153;NaN;Low;0.870501299;0.623593335;"Dubious open reading frame; unlikely to encode a functional protein	based on available experimental and comparative sequence data; substantially overlaps YMR295C; deletion causes sensitivity to unfolded protein response-inducing agents"
YBR048W;RPS11B;5549.056814;-0.480378777;0.385198873;-1.247092893;0.212363439;0.556238919;OK;6464.458354;4633.655274;"Protein component of the small (40S) ribosomal subunit; homologous to mammalian ribosomal protein S11 and bacterial S17; RPS11B has a paralog	RPS11A	that arose from the whole genome duplication"
YDL127W;PCL2;340.386978;-0.48024028;0.194307717;-2.471545066;0.013453059;0.167838902;OK;396.5231068;284.2508493;"Cyclin	interacts with cyclin-dependent kinase Pho85p; member of the Pcl1	2-like subfamily	involved in the regulation of polarized growth and morphogenesis and progression through the cell cycle; localizes to sites of polarized cell growth; PCL2 has a paralog	PCL9	that arose from the whole genome duplication"
YKL044W;YKL044W;8.886549822;-0.479916069;1.080276101;-0.444253158;0.656859564;0.850356076;OK;10.3511354;7.421964239;"Protein of unknown function; SWAT-GFP	seamless-GFP and mCherry fusion proteins localize to the mitochondria; mRNA identified as translated by ribosome profiling data; MMO1 is a non-essential gene"
YLR293C;GSP1;4454.685597;-0.479148489;0.323257576;-1.482249838;0.13827383;0.47264076;OK;5187.706065;3721.66513;"Ran GTPase; GTP binding protein (mammalian Ranp homolog) involved in the maintenance of nuclear organization	RNA processing and transport; regulated by Srm1p	Rna1p	Yrb1p	Yrb2p	Yrp4p	Yrb30p	Cse1p and Kap95p; GSP1 has a paralog	GSP2	that arose from the whole genome duplication"
YML106W;URA5;2345.89691;-0.479040733;0.285950188;-1.675259373;0.093883353;0.401073271;OK;2731.830038;1959.963782;"Major orotate phosphoribosyltransferase (OPRTase) isozyme; catalyzes the fifth enzymatic step in de novo biosynthesis of pyrimidines	converting orotate into orotidine-5'-phosphate; URA5 has a paralog	URA10	that arose from the whole genome duplication"
YBR034C;HMT1;707.5624763;-0.478795156;0.339224483;-1.411440449;0.158114783;0.495556765;OK;823.907891;591.2170615;"Nuclear SAM-dependent mono- and asymmetric methyltransferase; modifies hnRNPs	including Npl3p and Hrp1p	affecting their activity and nuclear export; methylates U1 snRNP protein Snp1p	ribosomal protein Rps2p	and histones H3 and H4; interacts genetically with genes encoding components of Rpd3(L) and this interaction is important for Rpd3 recruitment to the subtelomeric region"
YMR173W-A;YMR173W-A;2013.98572;-0.478532092;0.218854109;-2.186534653;0.028776512;0.242014863;OK;2344.969346;1683.002093;"Dubious open reading frame; unlikely to encode a functional protein	based on available experimental and comparative sequence data; overlaps the verified gene DDR48/YML173W"
YOR095C;RKI1;286.5499327;-0.478447449;0.572897401;-0.835136359;0.403640937;0.705057794;OK;333.6341114;239.465754;"Ribose-5-phosphate ketol-isomerase; catalyzes the interconversion of ribose 5-phosphate and ribulose 5-phosphate in the pentose phosphate pathway; participates in pyridoxine biosynthesis"
YBR294W;SUL1;7.446657418;-0.478438293;0.906794017;-0.527615185;0.597766451;0.823988162;OK;8.670224831;6.223090004;"High affinity sulfate permease of the SulP anion transporter family; sulfate uptake is mediated by specific sulfate transporters Sul1p and Sul2p	which control the concentration of endogenous activated sulfate intermediates"
YML018C;YML018C;772.2008123;-0.478242151;0.239319924;-1.99833822;0.045680005;0.292302911;OK;899.0307918;645.3708328;"Protein of unknown function; green fluorescent protein (GFP)-fusion protein localizes to the membrane of the vacuole; physical interaction with Atg27p suggests a possible role in autophagy; YML018C is not an essential gene; relative distribution to the vacuolar membrane decreases u…	THI74	that arose from the whole genome duplication"
YOR378W;AMF1;13.46637455;-0.47810367;0.543928341;-0.878982827;0.379410587;0.691371257;OK;15.67752787;11.25522123;"Low affinity NH4+ transporter; member of the DHA2 family of drug:H+ anti porters; putative paralog of ATR1; but not required for boron tolerance; non-essential gene"
YFL002C;SPB4;397.5971074;-0.47793917;0.279201317;-1.711808434;0.086931977;0.38963558;OK;462.8597464;332.3344684;"Putative ATP-dependent RNA helicase; nucleolar protein required for synthesis of 60S ribosomal subunits at a late step in the pathway; sediments with 66S pre-ribosomes in sucrose gradients"
YDR500C;RPL37B;5881.432953;-0.47746608;0.440510237;-1.083893266;0.278412126;0.615523998;OK;6845.888521;4916.977386;"Ribosomal 60S subunit protein L37B; required for processing of 27SB pre-rRNA and formation of stable 66S assembly intermediates; protein abundance increases in response to DNA replication stress; homologous to mammalian ribosomal protein L37	no bacterial homolog; RPL37B has a paralog	RPL37A	that arose from the whole genome duplication"
YPR187W;RPO26;1561.858712;-0.475322128;0.273011957;-1.741030443;0.081678242;0.379443575;OK;1816.847686;1306.869739;"RNA polymerase subunit ABC23; common to RNA polymerases I	II	and III; part of central core; similar to bacterial omega subunit"
YNL302C;RPS19B;8940.822755;-0.474755775;0.380156184;-1.248844015;0.211722132;0.55578227;OK;10398.79281;7482.852703;"Protein component of the small (40S) ribosomal subunit; required for assembly and maturation of pre-40 S particles; homologous to mammalian ribosomal protein S19	no bacterial homolog; mutations in human RPS19 are associated with Diamond Blackfan anemia; RPS19B has a paralog	RPS19A	that arose from the whole genome duplication"
YJR029W;YJR029W;4845.136666;-0.474529027;0.184790517;-2.567929534;0.010230795;0.147775392;OK;5634.857096;4055.416236;"Retrotransposon TYA Gag and TYB Pol genes; transcribed/translated as one unit; polyprotein is processed to make a nucleocapsid-like protein (Gag)	reverse transcriptase (RT)	protease (PR)	and integrase (IN); similar to retroviral genes"
YLL009C;COX17;99.00050972;-0.474377778;0.275968856;-1.718954032;0.085622742;0.387189164;OK;115.1317882;82.86923119;"Copper metallochaperone that transfers copper to Sco1p and Cox11p; eventual delivery to cytochrome c oxidase; contains twin cysteine-x9-cysteine motifs; interacts with the MICOS complex	and interaction is promoted by copper ions; human homolog COX17 partially complements yeast null mutant"
YDL039C;PRM7;27.22477596;-0.473936567;0.459973459;-1.030356335;0.302842763;0.634709139;OK;31.65676563;22.79278628;"Pheromone-regulated protein; predicted to have one transmembrane segment; promoter contains Gcn4p binding elements; in W303 strain one continuous open reading frame comprising of YDL037C	the intergenic region and YDL039C encodes the IMI1"
YOL017W;ESC8;335.4385741;-0.473911343;0.209900111;-2.257794631;0.023958466;0.225798673;OK;390.0426076;280.8345406;"Protein involved in telomeric and mating-type locus silencing; interacts with Sir2p and also interacts with Gal11p	which is a component of the RNA pol II mediator complex; ESC8 has a paralog	IOC3	that arose from the whole genome duplication"
YDR487C;RIB3;1014.22597;-0.473549511;0.236476217;-2.002524898;0.045228308;0.291086848;OK;1179.201915;849.2500251;"3	4-dihydroxy-2-butanone-4-phosphate synthase (DHBP synthase); required for riboflavin biosynthesis from ribulose-5-phosphate	also has an unrelated function in mitochondrial respiration"
YOR154W;SLP1;192.1634921;-0.47307541;0.318857724;-1.483656732;0.13790001;0.472122958;OK;223.3904349;160.9365493;"Glycosylated integral ER membrane protein of unknown function; forms an ER-membrane associated protein complex with Emp65p; member of the SUN-like family of proteins; genetic interactions suggest a role in folding of ER membrane proteins; required for nuclear envelope localization of M…
YPL143W;RPL33A;5454.829825;-0.472873326;0.420417102;-1.124771861;0.260685721;0.602726722;OK;6340.878371;4568.781278;"Ribosomal 60S subunit protein L33A; N-terminally acetylated; rpl33a null mutant exhibits slow growth while rpl33a rpl33b double null mutant is inviable; homologous to mammalian ribosomal protein L35A	no bacterial homolog; RPL33A has a paralog	RPL33B	that arose from the whole genome duplication"
YNR065C;YNR065C;422.0394465;-0.472647887;0.212697776;-2.222157163;0.026272686;0.234598696;OK;490.560798;353.518095;"Protein of unknown function; protein-protein interactions suggest a possible role in actin patch formation; YNR065C is not an essential gene"
YDR034C-D;YDR034C-D;4443.844277;-0.472259479;0.337641085;-1.398702644;0.161902171;0.500781761;OK;5164.75415;3722.934405;"Retrotransposon TYA Gag and TYB Pol genes; transcribed/translated as one unit; polyprotein is processed to make a nucleocapsid-like protein (Gag)	reverse transcriptase (RT)	protease (PR)	and integrase (IN); similar to retroviral genes"
YOR041C;YOR041C;1.544232119;-0.470859925;1.490960611;-0.315809768;0.752146903;NaN;Low;1.794018316;1.294445922;"Dubious open reading frame; unlikely to encode a functional protein	based on available experimental and comparative sequence data; not conserved in closely related Saccharomyces species; 85% of ORF overlaps the uncharacterized gene CUE5; deletion in cyr1 mutant results in loss of stress resistance"
YBR222C;PCS60;1116.679461;-0.470622479;0.147898257;-3.182069135;0.001462269;0.044625453;OK;1297.217682;936.1412388;"Oxalyl-CoA synthetase; capable of catalyzing conversion of oxalate to oxalyl-CoA; catalyzes first step in pathway of oxalate degradation that functions to protect yeast from inhibitory effects of oxalate; peroxisomal protein that binds mRNA; localizes to both peroxisomal peripheral …	expression is highly inducible by oleic acid; similar to E. coli long chain acyl-CoA synthetase"
YEL058W;PCM1;2494.271112;-0.469906531;0.18698779;-2.513033241;0.011969806;0.15943447;OK;2896.927569;2091.614654;"Essential N-acetylglucosamine-phosphate mutase; converts GlcNAc-6-P to GlcNAc-1-P	which is a precursor for the biosynthesis of chitin and for the formation of N-glycosylated mannoproteins and glycosylphosphatidylinositol anchors"
YIL148W;RPL40A;8582.842098;-0.469823961;0.353141791;-1.330411674;0.18338267;0.528022559;OK;9968.152668;7197.531528;"Ubiquitin-ribosomal 60S subunit protein L40A fusion protein; cleaved to yield ubiquitin and ribosomal protein L40A; ubiquitin may facilitate assembly of the ribosomal protein into ribosomes; homologous to mammalian ribosomal protein L40	no bacterial homolog; RPL40A has a paralog	RPL40B	that arose from the whole genome duplication; relative distribution to the nucleus increases upon DNA replication stress"
YNL022C;RCM1;334.848933;-0.469441509;0.237336357;-1.977958689;0.047933367;0.302493604;OK;388.8518776;280.8459885;"rRNA m5C methyltransferase; methylates cytosine at position 2278 of 25S rRNA while Nop2p methylates cytosine at position 2870; contains seven beta-strand methyltransferase motif; localized to the nucleolus; interacts with Trm112p; homolog of NSUN5A	a human gene which is deleted in Williams-Beuren Syndrome"
YGR234W;YHB1;10516.37545;-0.469224356;0.324491859;-1.44602813;0.148169312;0.483472664;OK;12211.63877;8821.112138;"Nitric oxide oxidoreductase; flavohemoglobin that plays role in oxidative and nitrosative stress responses; protects against nitration of cellular targets and against cell growth inhibition under aerobic or anaerobic conditions; yeast flavohemoglobin Yhb1p and human homolog neuroglobi…	relocalizes from nucleus to cytoplasmic foci upon DNA replication stress"
YPR096C;YPR096C;1.154926406;-0.468362425;2.031771331;-0.230519261;0.817688299;NaN;Low;1.34076708;0.969085732;"Protein of unknown function; may interact with ribosomes	based on co-purification experiments"
YPR027C;YPR027C;3.668264287;-0.468344215;0.957977236;-0.488888668;0.624920519;0.836716752;OK;4.258506798;3.078021775;"Putative protein of unknown function; SWAT-GFP and seamless-GFP fusion proteins localize to the endoplasmic reticulum	while the mCherry fusion protein localizes to the vacuole"
YGL077C;HNM1;3377.432992;-0.467248304;0.207925466;-2.247191325;0.024627802;0.227420924;OK;3919.629598;2835.236385;"Plasma membrane transporter for choline	ethanolamine	and carnitine; involved in the uptake of nitrogen mustard and the uptake of glycine betaine during hypersaline stress; co-regulated with phospholipid biosynthetic genes and negatively regulated by choline and myo-inositol; human FLVCR2 (MFSD7c)	a choline transporter involved in Fowler syndrome	can complement the yeast null mutant"
YDL129W;YDL129W;27.71550012;-0.466785402;0.513211509;-0.909538065;0.363066174;0.67815785;OK;32.16047932;23.27052092;"Protein of unknown function; green fluorescent protein (GFP)-fusion protein localizes to the cytoplasm and the nucleus; YDL129W is not an essential gene; relative distribution to the nucleus increases upon DNA replication stress"
YJL025W;RRN7;120.2611225;-0.466376809;0.347561696;-1.341853302;0.179643565;0.524798136;OK;139.5318672;100.9903778;"Component of the core factor (CF) rDNA transcription factor complex; CF is required for transcription of 35S rRNA genes by RNA polymerase I and is composed of Rrn6p	Rrn7p	and Rrn11p"
YPL156C;PRM4;161.2304029;-0.466297681;0.243458668;-1.915305313;0.055453578;0.321328379;OK;187.0617919;135.3990139;"Pheromone-regulated protein proposed to be involved in mating; predicted to have 1 transmembrane segment; transcriptionally regulated by Ste12p during mating and by Cat8p during the diauxic shift"
YPL237W;SUI3;4992.154278;-0.465922103;0.262398394;-1.775628638;0.075794147;0.36918381;OK;5791.334802;4192.973753;"Beta subunit of the translation initiation factor eIF2; involved in the identification of the start codon; proposed to be involved in mRNA binding"
YBR040W;FIG1;3.856436089;-0.465825983;1.01253242;-0.460060313;0.645472929;0.845336576;OK;4.473677372;3.239194806;"Integral membrane protein required for efficient mating; may participate in or regulate the low affinity Ca2+ influx system	which affects intracellular signaling and cell-cell fusion during mating; targeted to vacuole via AP-3 pathway"
YOL007C;CSI2;312.8820944;-0.465263637;0.257036311;-1.810108599;0.070278948;0.358073646;OK;362.900971;262.8632177;"Protein of unknown function; green fluorescent protein (GFP)- fusion protein localizes to the mother side of the bud neck and the vacuole; YOL007C is not an essential gene"
YDL172C;YDL172C;4.30364732;-0.464838601;1.005112007;-0.462474428;0.643741136;0.844875554;OK;4.991031866;3.616262774;"Dubious open reading frame; unlikely to encode a functional protein	based on available experimental and comparative sequence data"
YGL039W;YGL039W;905.6011067;-0.464053629;0.243417598;-1.906409528;0.056597093;0.321889957;OK;1050.004883;761.1973307;"Aldehyde reductase; reduces aliphatic aldehyde substrates using NADH as cofactor; shown to reduce carbonyl compounds to chiral alcohols"
YCR059C;YIH1;367.1252074;-0.461811992;0.234928625;-1.965754461;0.04932698;0.308345442;OK;425.3876251;308.8627897;"Negative regulator of eIF2 kinase Gcn2p; competes with Gcn2p for binding to Gcn1p; may contribute to regulation of translation in response to starvation via regulation of Gcn2p; binds to monomeric actin and to ribosomes and polyribosomes; ortholog of mammalian IMPACT"
YKL132C;RMA1;108.1764745;-0.461788493;0.246142158;-1.876104839;0.060640885;0.329513854;OK;125.3431183;91.00983075;"Putative dihydrofolate synthetase; similar to E. coli folylpolyglutamate synthetase/dihydrofolate synthetase; the authentic	non-tagged protein is detected in highly purified mitochondria in high-throughput studies; RMA1 has a paralog	FOL3	that arose from the whole genome duplication"
YLR099C;ICT1;423.3549202;-0.460533418;0.148973258;-3.091383134;0.001992264;0.053890738;OK;490.3580541;356.3517863;"Lysophosphatidic acid acyltransferase; responsible for enhanced phospholipid synthesis during organic solvent stress; null displays increased sensitivity to Calcofluor white; highly expressed during organic solvent stress; ICT1 has a paralog	ECM18	that arose from the whole genome duplication; human ABHD5 can complement ict1 null mutant"
YMR316W;DIA1;114.3438125;-0.459784265;0.237165694;-1.938662621;0.052542433;0.31516064;OK;132.4117248;96.27590007;"Protein of unknown function; involved in invasive and pseudohyphal growth; green fluorescent protein (GFP)-fusion protein localizes to the cytoplasm in a punctate pattern"
YML008C;ERG6;7773.266941;-0.459696465;0.129698678;-3.544341944;0.000393594;0.016611917;OK;9001.32058;6545.213301;"Delta(24)-sterol C-methyltransferase; converts zymosterol to fecosterol in the ergosterol biosynthetic pathway by methylating position C-24; localized to lipid particles	the plasma membrane-associated endoplasmic reticulum	and the mitochondrial outer membrane"
YOL165C;AAD15;53.18973896;-0.459410758;0.370768666;-1.239076545;0.215317152;0.560100376;OK;61.58774382;44.79173409;"Putative aryl-alcohol dehydrogenase; similar to P. chrysosporium aryl-alcohol dehydrogenase; mutational analysis has not yet revealed a physiological role; AAD15 has a paralog	AAD3	that arose from a segmental duplication; members of the AAD gene family comprise three pairs (AAD3 + AAD15	AAD6/AAD16 + AAD4	AAD10 + AAD14) whose two genes are more related to one another than to other members of the family"
YGL148W;ARO2;2465.157471;-0.459314297;0.316318967;-1.452060561;0.146484767;0.481500216;OK;2854.295126;2076.019817;"Bifunctional chorismate synthase and flavin reductase; catalyzes the conversion of 5-enolpyruvylshikimate 3-phosphate (EPSP) to form chorismate	which is a precursor to aromatic amino acids; protein abundance increases in response to DNA replication stress"
YBR073W;RDH54;1017.099976;-0.459162848;0.143713097;-3.194996535;0.001398325;0.04379477;OK;1177.602328;856.597624;"DNA-dependent ATPase; DNA recombination/repair translocase	supercoils DNA	promotes DNA strand opening; stimulates strand exchange by modifying dsDNA topology; involved in recombinational repair of DNA double-strand breaks (DSBs) during mitosis	meiosis; implicated in cell divisions in telomerase-negative strains through adaptation to DNA damage	which allows bypass of cell cycle arrest and contributes senescence-specific genome instability; phosphorylated in response to DNA damage"
YNL198C;YNL198C;6.114734409;-0.459115374;0.843735202;-0.544146283;0.586340813;0.816439034;OK;7.079565299;5.149903518;"Dubious open reading frame; unlikely to encode a functional protein	based on available experimental and comparative sequence data"
YPR010C-A;YPR010C-A;85.66092087;-0.459088762;0.267289455;-1.717571547;0.085874794;0.388034091;OK;99.17640436;72.14543739;"Protein that negatively regulates respiratory complex assembly; associated with the inner mitochondrial membrane; antagonistic with Rcf2p to control ETC assembly; conserved among Saccharomyces sensu stricto species"
YOR096W;RPS7A;10961.59695;-0.458439595;0.367071378;-1.248911308;0.211697515;0.55578227;OK;12688.70048;9234.493428;"Protein component of the small (40S) ribosomal subunit; interacts with Kti11p; deletion causes hypersensitivity to zymocin; homologous to mammalian ribosomal protein S7	no bacterial homolog; RPS7A has a paralog	RPS7B	that arose from the whole genome duplication"
YNL289W;PCL1;612.0000653;-0.457769091;0.208191692;-2.198786542;0.027893104;0.238494054;OK;708.2877874;515.7123432;"Cyclin	interacts with cyclin-dependent kinase Pho85p; member of the Pcl1	2-like subfamily	involved in the regulation of polarized growth and morphogenesis and progression through the cell cycle; is ubiquitinated by Dma1p; phosphorylation by Pho85p targets it for degradation; localizes to sites of polarized cell growth"
YER060W-A;FCY22;8.821125345;-0.456792596;1.001796694;-0.455973352;0.648409141;0.847398467;OK;10.20606668;7.436184011;"Putative purine-cytosine permease; very similar to Fcy2p but cannot substitute for its function"
YAL012W;CYS3;3194.129257;-0.456772701;0.227137105;-2.010999924;0.044325465;0.288601648;OK;3695.594996;2692.663517;"Cystathionine gamma-lyase; catalyzes one of the two reactions involved in the transsulfuration pathway that yields cysteine from homocysteine with the intermediary formation of cystathionine; protein abundance increases in response to DNA replication stress"
YOL159C;YOL159C;126.549399;-0.455928676;0.23892668;-1.908236768;0.056360621;0.321889957;OK;146.3810502;106.7177478;"Protein of unknown function	secreted when constitutively expressed; SWAT-GFP	seamless-GFP and mCherry fusion proteins localize to the cell periphery	SWAT-GFP fusion also localizes to the extracellular region	and mCherry fusion also localizes to the vacuole; deletion mutants are viable and have elevated levels of Ty1 retrotransposition and Ty1 cDNA"
YFR032C-A;RPL29;1562.757588;-0.455698094;0.406788353;-1.120233876;0.262614112;0.603404084;OK;1807.536681;1317.978495;"Ribosomal 60S subunit protein L29; not essential for translation	but required for proper joining of large and small ribosomal subunits and for normal translation rate; homologous to mammalian ribosomal protein L29	no bacterial homolog"
YKR105C;VBA5;8.232627318;-0.455467955;0.870277558;-0.523359416;0.600724161;0.82542357;OK;9.521486232;6.943768404;"Plasma membrane protein of the Major Facilitator Superfamily (MFS); involved in amino acid uptake and drug sensitivity; VBA5 has a paralog	VBA3	that arose from a segmental duplication"
YPL212C;PUS1;534.8343254;-0.455381738;0.324741013;-1.402292041;0.160828056;0.499820878;OK;618.5497202;451.1189307;"tRNA:pseudouridine synthase; introduces pseudouridines at positions 26-28	34-36	65	and 67 of tRNA; also acts on U2 snRNA; also pseudouridylates some mRNAs	and pseudouridylation level varies with growth phase; nuclear protein that appears to be involved in tRNA export; PUS1 has a paralog	PUS2	that arose from the whole genome duplication"
YGL076C;RPL7A;9958.517941;-0.454820593;0.400862924;-1.13460379;0.256541364;0.60023263;OK;11515.39406;8401.641826;"Ribosomal 60S subunit protein L7A; required for processing of 27SA3 pre-rRNA to 27SB pre-rRNA during assembly of large ribosomal subunit; depletion leads to a turnover of pre-rRNA; contains a conserved C-terminal Nucleic acid Binding Domain (NDB2); binds to Domain II of 25S and 5.8S r…	RPL7B	that arose from the whole genome duplication"
YGR060W;ERG25;4415.720118;-0.454479929;0.230220579;-1.974106447;0.04836964;0.304600773;OK;5105.548085;3725.892152;"C-4 methyl sterol oxidase; catalyzes the first of three steps required to remove two C-4 methyl groups from an intermediate in ergosterol biosynthesis; mutants accumulate the sterol intermediate 4	4-dimethylzymosterol; human MSMO1 functionally complements the growth defect caused by repression of ERG25 expression"
YLR034C;SMF3;1317.777741;-0.454477702;0.152963378;-2.971153667;0.002966833;0.069237736;OK;1523.641232;1111.91425;"Putative divalent metal ion transporter involved in iron homeostasis; transcriptionally regulated by metal ions; member of Nramp family of metal transport proteins; targeted to vacuole via AP-3 pathway; protein abundance increases in response to DNA replication stress"
YLR213C;CRR1;108.2539063;-0.454340762;0.283223774;-1.604175933;0.108675278;0.428579576;OK;125.1603399;91.34747267;"Putative glycoside hydrolase of the spore wall envelope; required for normal spore wall assembly	possibly for cross-linking between the glucan and chitosan layers; expressed during sporulation"
YBL005W-A;YBL005W-A;19.36589878;-0.454160066;1.099746519;-0.412967951;0.679630095;0.863062963;OK;22.38916331;16.34263426;"Retrotransposon TYA Gag gene co-transcribed with TYB Pol; translated as TYA or TYA-TYB polyprotein; Gag is a nucleocapsid protein that is the structural constituent of virus-like particles (VLPs); similar to retroviral Gag"
YDL160C-A;MHF2;95.93301841;-0.454021433;0.261887112;-1.733653208;0.082979634;0.381321853;OK;110.9048928;80.96114404;"Component of the heterotetrameric MHF histone-fold complex; in humans the MHF complex interacts with both DNA and Mph1p ortholog FANCM to stabilize and remodel blocked replication forks and repair damaged DNA; mhf2 srs2 double mutants are MMS hypersensitive; orthologous to human ce…	also known as MHF2"
YDL164C;CDC9;753.910775;-0.453423497;0.168927691;-2.684127713;0.007271932;0.11954494;OK;871.418119;636.4034311;"DNA ligase I found in nucleus and mitochondria; essential enzyme that joins Okazaki fragments during DNA replication; also acts in ribonucleotide excision repair	base excision repair	and recombination; DNA ligase I mutants trigger ubiquitination of PCNA at K107	facilitating Rad59p-mediated bypass of unligated Okazaki fragments; human homolog LIG1 can complement yeast cdc9 temperature-sensitive mutant at restrictive temperature"
YBL027W;RPL19B;9744.288845;-0.453349069;0.443918827;-1.021243167;0.307139245;0.637970558;OK;11262.82478;8225.752906;"Ribosomal 60S subunit protein L19B; rpl19a and rpl19b single null mutations result in slow growth	while the double null mutation is lethal; homologous to mammalian ribosomal protein L19	no bacterial homolog; RPL19B has a paralog	RPL19A	that arose from the whole genome duplication"
YER074W;RPS24A;7999.099234;-0.452902507;0.405250072;-1.117587725;0.263743114;0.604414276;OK;9244.459379;6753.739088;"Protein component of the small (40S) ribosomal subunit; homologous to mammalian ribosomal protein S24	no bacterial homolog; RPS24A has a paralog	RPS24B	that arose from the whole genome duplication"
YPL098C;MGR2;285.032751;-0.452567985;0.247109307;-1.831448559;0.067033619;0.349476783;OK;329.3765558;240.6889462;"Core component of the TIM23 protein translocase complex; couples Tim21 with the core Tim23 translocase; provides quality control for membrane protein insertion	regulating their release into the inner membrane by the TIM23 complex; required for mitochondrial import of presequence-containing proteins at elevated temperature; forms the translocation path with Tim17p	sealing the lateral opening of the Tim17p cavity; required for viability of cells lacking the mitochondrial genome (petite-negative)"
YLR463C;YLR463C;3.733760819;-0.451357407;2.72177395;-0.165832069;0.868289108;0.950549757;OK;4.313109791;3.154411847;"Dubious open reading frame; unlikely to encode a functional protein	based on available experimental and comparative sequence data; overlaps the uncharacterized ORFs YLR462W and YLR464W"
YOR006C;TSR3;535.2087613;-0.449909188;0.185845101;-2.420882685;0.015482873;0.179316322;OK;617.9922433;452.4252793;"Protein required for 20S pre-rRNA processing; involved in processing of the 20S pre-rRNA at site D to generate mature 18S rRNA; green fluorescent protein (GFP)-fusion protein localizes to both the cytoplasm and the nucleus; relative distribution to the nucleus increases upon DNA repl…
YDL158C;YDL158C;19.17920024;-0.449405889;0.633612748;-0.709275328;0.478153636;0.755758284;OK;22.14247995;16.21592053;"Dubious open reading frame; unlikely to encode a functional protein	based on available experimental and comparative sequence data"
YNL292W;PUS4;393.8698026;-0.449378582;0.286527042;-1.568363596;0.116796302;0.441024615;OK;454.720964;333.0186411;"Pseudouridine synthase; catalyzes only the formation of pseudouridine-55 (Psi55)	a highly conserved tRNA modification	in mitochondrial and cytoplasmic tRNAs; also responsible for pseudouracil modification of some mRNAs; PUS4 overexpression leads to translational derepression of GCN4 (Gcd- phenotype)"
YHR030C;SLT2;1252.764403;-0.448741668;0.123812212;-3.624373252;0.000289663;0.013158662;OK;1446.041082;1059.487724;"Serine/threonine MAP kinase; coordinates expression of all 19S regulatory particle assembly-chaperones (RACs) to control proteasome abundance; involved in regulating maintenance of cell wall integrity	cell cycle progression	nuclear mRNA retention in heat shock	septum assembly; required for mitophagy	pexophagy; affects recruitment of mitochondria to phagophore assembly site; plays role in adaptive response of cells to cold; regulated by the PKC1-mediated signaling pathway"
YDR508C;GNP1;3482.566417;-0.44835537;0.137164369;-3.268745179;0.001080255;0.035517127;OK;4019.402123;2945.730711;"Broad specificity amino acid permease; high-affinity glutamine permease; major serine permease with minor contributions from paralog Agp1p; role in serine uptake impacts cellular sphingolipid homeostasis; also transports Leu	Thr	Cys	Met and Asn; expression is fully dependent on Grr1p and modulated by the Ssy1p-Ptr3p-Ssy5p (SPS) sensor of extracellular amino acids"
YDL157C;YDL157C;469.8740641;-0.448283213;0.28712601;-1.561276919;0.118458427;0.443287728;OK;542.2934225;397.4547058;"Protein disulfide oxidoreductase; mitochondrial inner membrane protein involved in the formation of disulfide bonds in Tim17	as well as Tim22	and Cox20p	that chaperones the assembly of multimeric complexes including the TIM23 complex; contains a conserved redox active CxxC motif; localizes to the peroxisome in addition to the mitochondrial inner membrane"
YLR075W;RPL10;31088.18451;-0.445301827;0.29835147;-1.492541082;0.135557356;0.46858538;OK;35848.28775;26328.08128;"Ribosomal 60S subunit protein L10; homologous to mammalian ribosomal protein L10 and bacterial L16; responsible for joining the 40S and 60S subunits; regulates translation initiation; similar to members of the QM gene family; protein abundance increases under DNA replication stress; m…
YBL106C;SRO77;451.3691803;-0.444864314;0.182598783;-2.436293971;0.01483862;0.175207593;OK;520.4142548;382.3241059;"Protein with roles in exocytosis and cation homeostasis; functions in docking and fusion of post-Golgi vesicles with plasma membrane; regulates cell proliferation and colony development via the Rho1-Tor1 pathway; interacts with SNARE protein Sec9p; homolog of Drosophila lethal giant …	SRO7	that arose from the whole genome duplication"
YIR035C;YIR035C;505.9958822;-0.444206711;0.185461876;-2.395137599;0.016614129;0.187323289;OK;583.2844723;428.7072922;"Benzil oxidoreductase with preference for NADPH; localizes to the cytoplasm; sequence similarity with short-chain dehydrogenase/reductases; putative paralog of IRC24"
YHR174W;ENO2;150130.1298;-0.444077715;0.184070079;-2.41254699;0.015841495;0.181643041;OK;173055.275;127204.9845;"Enolase II	a phosphopyruvate hydratase; catalyzes conversion of 2-phosphoglycerate to phosphoenolpyruvate during glycolysis and the reverse reaction during gluconeogenesis; mRNA is asymmetrically distributed to daughter cells in a Sir2p-dependent manner	and asymmetry is lost during replicative aging; expression induced in response to glucose; ENO2 has a paralog	ENO1	that arose from the whole genome duplication"
YBR238C;YBR238C;123.7750757;-0.443960192;0.427769241;-1.037849733;0.299340019;0.632177407;OK;142.6708322;104.8793192;"Mitochondrial membrane protein; not required for respiratory growth but causes a synthetic respiratory defect in combination with rmd9 mutations; transcriptionally up-regulated by TOR; deletion increases life span; YBR238C has a paralog	RMD9	that arose from the whole genome duplication"
YBR079C;RPG1;2434.015411;-0.443556397;0.196412414;-2.258291056;0.02392752;0.225798673;OK;2805.264491;2062.766331;"eIF3a subunit of the eukaryotic translation initiation factor 3 (eIF3); subunit of the core complex of eIF3; part of a Prt1p-Rpg1p-Nip1p subcomplex that stimulates binding of mRNA and tRNA(i)Met to ribosomes; essential for loading mRNA onto ribosome at entry and exit channels of prein…
YOL027C;MDM38;1045.536027;-0.442967672;0.155644358;-2.846024608;0.004426877;0.08840385;OK;1204.798416;886.2736379;"Membrane-associated mitochondrial ribosome receptor; forms a complex with Mba1p to facilitate recruitment of mRNA-specific translational activators to ribosomes; ribosome-associated protein involved in the insertion of newly synthesized proteins into the mitochondrial inner membrane;…
YDL136W;RPL35B;3912.601196;-0.44288357;0.416027843;-1.064552715;0.287078387;0.621975611;OK;4508.480944;3316.721448;"Ribosomal 60S subunit protein L35B; homologous to mammalian ribosomal protein L35 and bacterial L29; RPL35B has a paralog	RPL35A	that arose from the whole genome duplication"
YNL164C;IBD2;275.1457462;-0.442663383;0.309636593;-1.429622316;0.152825447;0.488205431;OK;317.0292714;233.262221;"Component of the BUB2-dependent spindle checkpoint pathway; interacts with Bfa1p and functions upstream of Bub2p and Bfa1p"
YIL020C;HIS6;345.7945434;-0.44260948;0.331933034;-1.333430041;0.182390719;0.526929352;OK;398.4261338;293.1629529;"Enzyme that catalyzes the fourth step in the histidine pathway; Phosphoribosylformimino-5-aminoimidazole carboxamide ribotide isomerase; mutations cause histidine auxotrophy and sensitivity to Cu	Co	and Ni salts"
YDR385W;EFT2;12847.53568;-0.442431834;0.263501945;-1.679045797;0.093143119;0.400212779;OK;14802.21965;10892.85171;"Eukaryotic translation elongation factor 2 (eEF2	EF-2); also encoded by EFT1; catalyzes ribosomal translocation during protein synthesis; contains diphthamide	the unique posttranslationally modified histidine residue specifically ADP-ribosylated by diphtheria toxin; EFT2 has a paralog	EFT1	that arose from the whole genome duplication"
YOR126C;IAH1;228.7107571;-0.441805601;0.264699762;-1.669081971;0.095101136;0.402881072;OK;263.4593868;193.9621273;"Isoamyl acetate-hydrolyzing esterase; required in balance with alcohol acetyltransferase to maintain optimal amounts of isoamyl acetate	which is particularly important in sake brewing"
YOL120C;RPL18A;11732.49695;-0.441709029;0.405321883;-1.089773455;0.27581295;0.614169524;OK;13514.66261;9950.3313;"Ribosomal 60S subunit protein L18A; intron of RPL18A pre-mRNA forms stem-loop structures that are a target for Rnt1p cleavage leading to degradation; homologous to mammalian ribosomal protein L18	no bacterial homolog; RPL18A has a paralog	RPL18B	that arose from the whole genome duplication"
YNL178W;RPS3;20250.71518;-0.44143741;0.415442145;-1.062572528;0.287975851;0.622036947;OK;23324.93536;17176.495;"Protein component of the small (40S) ribosomal subunit; has apurinic/apyrimidinic (AP) endonuclease activity; essential for viability; nascent Rps3p is bound by specific chaperone Yar1p during translation; homologous to mammalian ribosomal protein S3 and bacterial S3"
YHR143W-A;RPC10;90.63476555;-0.441409081;0.410584903;-1.075073822;0.282341679;0.62064923;OK;104.392977;76.87655415;"RNA polymerase subunit ABC10-alpha	found in RNA pol I	II	and III; relocalizes from nucleolus to cytoplasm upon DNA replication stress; localizes to the peroxisome in a Pex5p-dependent manner"
YDR034C-C;YDR034C-C;16.17078156;-0.441338514;1.248544701;-0.353482349;0.723726859;0.8867785;OK;18.62509378;13.71646935;"Retrotransposon TYA Gag gene co-transcribed with TYB Pol; translated as TYA or TYA-TYB polyprotein; Gag is a nucleocapsid protein that is the structural constituent of virus-like particles (VLPs); similar to retroviral Gag"
YGR079W;YGR079W;308.0806535;-0.441246557;0.565647634;-0.780073194;0.435347793;0.728763634;OK;354.8298469;261.33146;"Protein of unknown function; YGR079W is not an essential gene"
YOR343W-B;YOR343W-B;1444.102559;-0.441170131;0.244451213;-1.804736928;0.071115858;0.359732103;OK;1663.198163;1225.006954;"Retrotransposon TYA Gag and TYB Pol genes; transcribed/translated as one unit; polyprotein is processed to make a nucleocapsid-like protein (Gag)	reverse transcriptase (RT)	protease (PR)	and integrase (IN); similar to retroviral genes"
YBR019C;GAL10;19.63912941;-0.441019119;0.546596259;-0.806846207;0.419755094;0.716377531;OK;22.61772448;16.66053433;"UDP-glucose-4-epimerase; catalyzes interconversion of UDP-galactose and UDP-D-glucose in galactose metabolism; also catalyzes conversion of alpha-D-glucose or alpha-D-galactose to their beta-anomers; human homolog GALE implicated in galactosemia	can complement yeast null mutant"
YGL166W;CUP2;293.3760859;-0.440741717;0.164466033;-2.679834313;0.007365861;0.120093804;OK;337.8438092;248.9083626;"Copper-binding transcription factor; activates transcription of the metallothionein genes CUP1-1 and CUP1-2 in response to elevated copper concentrations; required for regulation of copper genes in response to DNA-damaging reagents; CUP2 has a paralog	HAA1	that arose from the whole genome duplication"
YDL036C;PUS9;283.2560657;-0.440596685;0.211946107;-2.078814716;0.037634384;0.267897389;OK;326.1759623;240.336169;"Mitochondrial tRNA:pseudouridine synthase; catalyzes the formation of pseudouridine at position 32 in mitochondrial tRNAs; contains an N-terminal mitochondrial targeting sequence; PUS9 has a paralog	RIB2	that arose from the whole genome duplication"
YPL245W;YPL245W;329.6814144;-0.440537677;0.228079551;-1.931508871;0.053420153;0.315612276;OK;379.6292461;279.7335827;"Putative protein of unknown function; green fluorescent protein (GFP)-fusion protein localizes to both the nucleus and the cytoplasm"
YLR420W;URA4;2728.774856;-0.440307584;0.305700261;-1.440324524;0.149775606;0.485201215;OK;3141.980718;2315.568993;"Dihydroorotase; catalyzes the third enzymatic step in the de novo biosynthesis of pyrimidines	converting carbamoyl-L-aspartate into dihydroorotate"
YJR082C;EAF6;135.2512831;-0.439076227;0.220514663;-1.991143002;0.046465168;0.295750802;OK;155.6753653;114.827201;"Subunit of the NuA4 acetyltransferase complex; this complex acetylates histone H4 and NuA3 acetyltransferase complex that acetylates histone H3"
YBL061C;SKT5;817.5182023;-0.438669278;0.156141538;-2.809433559;0.004962876;0.0946605;OK;940.8576576;694.1787471;"Activator of Chs3p (chitin synthase III) during vegetative growth; recruits Chs3p to the bud neck via interaction with Bni4p; SKT5 has a paralog	SHC1	that arose from the whole genome duplication"
YNR022C;MRPL50;311.4829405;-0.43844352;0.204711185;-2.141766312;0.032212292;0.251161406;OK;358.4527397;264.5131413;"Mitochondrial ribosomal protein of the large subunit; not essential for mitochondrial translation"
YML132W;COS3;646.0417782;-0.437734312;0.348091406;-1.257526914;0.2085629;0.552854261;OK;743.3058991;548.7776573;"Endosomal protein involved in turnover of plasma membrane proteins; member of the DUP380 subfamily of conserved	often subtelomeric COS genes; required for the multivesicular vesicle body sorting pathway that internalizes plasma membrane proteins for degradation; Cos proteins provide ubiquitin in trans for nonubiquitinated cargo proteins"
YMR015C;ERG5;2717.287784;-0.437388285;0.222974858;-1.9616036;0.049808653;0.30970907;OK;3126.067619;2308.50795;"C-22 sterol desaturase; a cytochrome P450 enzyme that catalyzes the formation of the C-22(23) double bond in the sterol side chain in ergosterol biosynthesis; may be a target of azole antifungal drugs"
YOL047C;LDS2;8.772575454;-0.437201639;0.637885338;-0.685392206;0.493096461;0.763346489;OK;10.09173821;7.453412693;"Protein Involved in spore wall assembly; localizes to lipid droplets found on or outside of the prospore membrane; shares similarity with Lds1p and Rrt8p	and a strain mutant for all 3 genes exhibits reduced dityrosine fluorescence relative to the single mutants; green fluorescent protein (GFP)-fusion protein localizes to the cytoplasm in a punctate pattern"
YHL039W;EFM1;312.9581623;-0.436918095;0.332245869;-1.315044479;0.188494954;0.532392376;OK;359.9887134;265.9276113;"Lysine methyltransferase; involved in the monomethylation of eEF1A (Tef1p/Tef2p); SET-domain family member; predicted involvement in ribosome biogenesis; green fluorescent protein (GFP)-fusion protein localizes to the cytoplasm"
YLR406C;RPL31B;1790.406781;-0.436695381;0.516084929;-0.846169607;0.397458134;0.70191229;OK;2059.32945;1521.484112;"Ribosomal 60S subunit protein L31B; associates with karyopherin Sxm1p; loss of both Rpl31p and Rpl39p confers lethality; homologous to mammalian ribosomal protein L31	no bacterial homolog; RPL31B has a paralog	RPL31A	that arose from the whole genome duplication"
YLR372W;ELO3;2069.32566;-0.436354278;0.276042837;-1.580748416;0.113935573;0.435192938;OK;2379.903385;1758.747934;"Elongase; involved in fatty acid and sphingolipid biosynthesis; synthesizes very long chain 20-26-carbon fatty acids from C18-CoA primers; involved in regulation of sphingolipid biosynthesis; lethality of the elo2 elo3 double null mutation is functionally complemented by human ELOVL1 …
YEL009C-A;YEL009C-A;3.825732214;-0.436322357;0.997859128;-0.437258472;0.661923909;0.852990295;OK;4.39988138;3.251583049;"Putative protein of unknown function; conserved among S. cerevisiae strains; overlaps ORF YEL010W"
YHR064C;SSZ1;5340.963748;-0.436232554;0.309071808;-1.41142784;0.158118499;0.495556765;OK;6142.349752;4539.577743;"Hsp70 protein that interacts with Zuo1p (a DnaJ homolog); interacts with Zuo1p to form a ribosome-associated complex that binds the ribosome via the Zuo1p subunit; also involved in pleiotropic drug resistance via sequential activation of PDR1 and PDR5; binds ATP"
YEL044W;IES6;540.3436791;-0.435504648;0.199449115;-2.183537627;0.028996241;0.243037508;OK;621.2864073;459.4009509;"Component of the INO80 chromatin remodeling complex; critical for INO80 function; involved in regulation of chromosome segregation and maintenance of normal centromeric chromatin structure; human ortholog INO80C is a member of the human INO80 complex; implicated in DNA repair based o…
YPL249C-A;RPL36B;5665.113634;-0.435386343;0.386707113;-1.125881395;0.260215725;0.602726722;OK;6513.512676;4816.714593;"Ribosomal 60S subunit protein L36B; binds to 5.8 S rRNA; homologous to mammalian ribosomal protein L36	no bacterial homolog; RPL36B has a paralog	RPL36A	that arose from the whole genome duplication"
YNL086W;SNN1;42.48679137;-0.43531419;0.35593243;-1.223024803;0.221320328;0.56405879;OK;48.8485118;36.12507093;"Subunit of the BLOC-1 complex involved in endosomal maturation; interacts with Msb3p; green fluorescent protein (GFP)-fusion protein localizes to endosomes"
YDL168W;SFA1;1327.382558;-0.435238122;0.175008261;-2.486957583;0.012884076;0.16475322;OK;1526.102749;1128.662367;"Bifunctional alcohol dehydrogenase and formaldehyde dehydrogenase; formaldehyde dehydrogenase activity is glutathione-dependent; functions in formaldehyde detoxification and formation of long chain and complex alcohols	regulated by Hog1p-Sko1p; protein abundance increases in response to DNA replication stress"
YNR015W;SMM1;234.115283;-0.434362288;0.207088875;-2.097467993;0.035952168;0.264599713;OK;269.0948109;199.1357552;"Dihydrouridine synthase; member of a family of dihydrouridine synthases including Dus1p	Smm1p	Dus3p	and Dus4p; modifies uridine residues at position 20 of the D loop of cytoplasmic pre-tRNAs"
YER001W;MNN1;1721.018469;-0.433971775;0.202386557;-2.144271745;0.032011119;0.251161406;OK;1977.93078;1464.106158;"Alpha-1	3-mannosyltransferase; integral membrane glycoprotein of Golgi complex	required for addition of alpha1	3-mannose linkages to N-linked and O-linked oligosaccharides; one of five S. cerevisiae proteins of MNN1 family; targeted to vacuole via AP-3 pathway"
YOR197W;MCA1;2005.540141;-0.433340971;0.216519025;-2.001399048;0.045349403;0.291440927;OK;2304.496934;1706.583349;"Ca2+-dependent cysteine protease; may cleave specific substrates during the stress response; regulates apoptosis upon H2O2 treatment; required for clearance of insoluble protein aggregates during normal growth; implicated in cell cycle dynamics and lifespan extension; undergoes autoc…	but exists as a monomer due to an extra pair of anti-parallel beta-strands that block potential dimerization"
YMR182C;RGM1;28.50424741;-0.433293725;0.442660133;-0.978840632;0.32765873;0.654242105;OK;32.7527902;24.25570462;"Putative zinc finger DNA binding transcription factor; contains two N-terminal C2H2 zinc fingers and C-terminal proline rich domain; overproduction impairs cell growth and induces expression of genes involved in monosaccharide catabolism and aldehyde metabolism; regulates expression of…	USV1	that arose from the whole genome duplication"
YGL147C;RPL9A;10636.61807;-0.432517258;0.402953914;-1.073366563;0.283106681;0.620958707;OK;12219.20143;9054.03472;"Ribosomal 60S subunit protein L9A; homologous to mammalian ribosomal protein L9 and bacterial L6; RPL9A has a paralog	RPL9B	that arose from a single-locus duplication"
YNL282W;POP3;59.32891262;-0.431241587;0.395665769;-1.089913813;0.275751111;0.614169524;OK;68.13059256;50.52723268;"Subunit of both RNase MRP and nuclear RNase P; RNase MRP cleaves pre-rRNA	while nuclear RNase P cleaves tRNA precursors to generate mature 5' ends and facilitates turnover of nuclear RNAs; increases the activity and thermal stability of the RNase P complex	along with Pop2p; relocalizes to the cytosol in response to hypoxia"
YLL033W;IRC19;86.88103079;-0.431010736;0.278844217;-1.545704408;0.122175972;0.447960623;OK;99.76337875;73.99868283;"Protein involved in DNA double-strand break repair; synergistic defect in DSB repair via single-strand annealing with the RAD52 null mutant; possible role in the end resection process; non-essential gene; null mutant has a sporulation defect	displays increased levels of spontaneous Rad52p foci and has a respiratory growth defect"
YER025W;GCD11;2376.600195;-0.430560937;0.257406766;-1.672686946;0.09438894;0.401794409;OK;2728.629969;2024.570422;"Gamma subunit of the translation initiation factor eIF2; involved in the identification of the start codon; binds GTP when forming the ternary complex with GTP and tRNAi-Met; mutations in human ortholog cause X-linked intellectual disability (XLID) syndrome"
YIL064W;EFM4;255.0518355;-0.430544468;0.471327842;-0.913471325;0.360994708;0.677263401;OK;292.8295215;217.2741494;"Lysine methyltransferase; involved in the dimethylation of eEF1A (Tef1p/Tef2p) at lysine 316; sequence similarity to S-adenosylmethionine-dependent methyltransferases of the seven beta-strand family; role in vesicular transport"
YCL049C;YCL049C;442.3717412;-0.430494753;0.166591786;-2.584129526;0.009762512;0.144025409;OK;507.8873623;376.8561202;"Protein of unknown function; localizes to membrane fraction; YCL049C is not an essential gene"
YDR226W;ADK1;8503.130857;-0.430289334;0.188212142;-2.286193278;0.022242954;0.218068893;OK;9761.859483;7244.402231;"Adenylate kinase	required for purine metabolism; controls ATP homeostasis; localized to the cytoplasm and the mitochondria; lacks cleavable signal sequence; protein abundance increases in response to DNA replication stress; mutations affecting Adk1p catalytic activity deregulate expression of phosphate utilization genes PHO5 and PHO84; human homolog AK1 can complement yeast adk1 mutant"
YDR384C;ATO3;366.4077307;-0.429755826;0.411864715;-1.04343929;0.296744885;0.630425206;OK;420.5812392;312.2342222;"Plasma membrane protein	putative ammonium transporter; regulation pattern suggests a possible role in export of ammonia from the cell; phosphorylated in mitochondria; member of the TC 9.B.33 YaaH family of putative transporters"
YLR027C;AAT2;5202.821374;-0.428797597;0.205821369;-2.083348287;0.037219488;0.267897389;OK;5970.370143;4435.272605;"Cytosolic aspartate aminotransferase involved in the metabolism of nitrogen and amino acids such as aspartate; localizes to and functions in peroxisomes in oleate-grown cells; moonlighting role as a ribosome-associated protein that modulates translation in response to stress"
YBL072C;RPS8A;12783.73052;-0.428123934;0.393956556;-1.086728797;0.277156683;0.614744473;OK;14666.73681;10900.72423;"Protein component of the small (40S) ribosomal subunit; homologous to mammalian ribosomal protein S8	no bacterial homolog; RPS8A has a paralog	RPS8B	that arose from the whole genome duplication"
RUF5-2;RUF5-2;27.47208052;-0.427946078;0.369877815;-1.156993093;0.247275182;0.590503455;OK;31.51698135;23.4271797;
YDR045C;RPC11;135.7520766;-0.427846597;0.357293703;-1.197464701;0.231125478;0.574076223;OK;155.7351971;115.7689562;"RNA polymerase III subunit C11; mediates pol III RNA cleavage activity and is important for termination of transcription; homologous to TFIIS"
YMR143W;RPS16A;7278.984631;-0.427529829;0.37215501;-1.14879504;0.250640505;0.59401101;OK;8349.6916;6208.277662;"Protein component of the small (40S) ribosomal subunit; homologous to mammalian ribosomal protein S16 and bacterial S9; RPS16A has a paralog	RPS16B	that arose from the whole genome duplication"
YEL029C;BUD16;330.2826166;-0.427331713;0.227809844;-1.875826367;0.060679126;0.329513854;OK;378.8435651;281.7216681;"Putative pyridoxal kinase; a key enzyme involved in pyridoxal 5'-phosphate synthesis	the active form of vitamin B6; required for genome integrity; involved in bud-site selection; localizes to cytosol and peroxisomes; similarity to yeast BUD17 and human pyridoxal kinase (PDXK)"
YJL043W;YJL043W;7.431530217;-0.42712443;0.79916803;-0.534461357;0.593022378;0.820333838;OK;8.523654414;6.339406019;"Putative protein of unknown function; YJL043W is a non-essential gene"
YOL002C;IZH2;805.8942611;-0.427078209;0.205012531;-2.083180999;0.037234728;0.267897389;OK;924.3143888;687.4741335;"Plasma membrane receptor for plant antifungal osmotin; involved in zinc ion homeostasis	apoptosis; negatively regulates ZRT1 and other functionally divergent genes through CCCTC promoter motif (IzRE); modulates FET3 activity in iron-independent manner; affects gene expression by influencing balance of competition between Msn2p/Msn4p and Nrg1p/Nrg2p for binding to IzRE; transcription regulated by Zap1p	zinc	fatty acid levels; homolog of mammalian adiponectin receptor"
YJL130C;URA2;3140.309572;-0.42637632;0.304787152;-1.39893141;0.161833553;0.500781761;OK;3601.007118;2679.612025;"Bifunctional carbamoylphosphate synthetase/aspartate transcarbamylase; catalyzes the first two enzymatic steps in the de novo biosynthesis of pyrimidines; both activities are subject to feedback inhibition by UTP"
YNL281W;HCH1;1598.847222;-0.42539884;0.19028842;-2.235547699;0.025381414;0.23025121;OK;1832.875297;1364.819148;"Heat shock protein regulator; binds to Hsp90p and may stimulate ATPase activity; originally identified as a high-copy number suppressor of a HSP90 loss-of-function mutation; role in regulating Hsp90 inhibitor drug sensitivity; GFP-fusion protein localizes to the cytoplasm and nucleus; p…
YHR062C;RPP1;172.1665693;-0.424721562;0.319945653;-1.327480331;0.184349842;0.528431154;OK;197.32756;147.0055786;"Subunit of both RNase MRP and nuclear RNase P; RNase MRP cleaves pre-rRNA	while nuclear RNase P cleaves tRNA precursors to generate mature 5' ends and facilitates turnover of nuclear RNAs; relocalizes to the cytosol in response to hypoxia"
YPL033C;SRL4;4.655692009;-0.424647829;1.029174639;-0.412610079;0.679892316;0.863062963;OK;5.335973775;3.975410243;"Protein of unknown function; involved in regulation of dNTP production; null mutant suppresses the lethality of lcd1 and rad53 mutations; expression is induced by Kar4p"
YJR032W;CPR7;621.3057591;-0.424317363;0.166431518;-2.549501247;0.010787713;0.150497646;OK;712.0202552;530.5912629;"Peptidyl-prolyl cis-trans isomerase (cyclophilin); catalyzes the cis-trans isomerization of peptide bonds N-terminal to proline residues; binds to Hsp82p and contributes to chaperone activity; plays a role in determining prion variants"
YCL012C;YCL012C;140.6514869;-0.424309741;0.298091893;-1.42341926;0.154614652;0.490867847;OK;161.1871131;120.1158606;"Protein of unknown function; SWAT-GFP and mCherry fusion proteins localize to the endoplasmic reticulum and vacuole respectively; orthologs are present in S. bayanus	S. paradoxus and Ashbya gossypii; YCL012C is not an essential gene"
YJR057W;CDC8;477.4810017;-0.424022943;0.238243036;-1.779791554;0.07511008;0.367362018;OK;547.1485073;407.813496;"Nucleoside monophosphate and nucleoside diphosphate kinase; functions in the de novo biosynthesis of pyrimidine deoxyribonucleotides; thymidylate/uridylate kinase that converts nucleoside monophosphates	dTMP and dUMP to nucleoside diphosphates	dTDP and dUDP; nucleoside diphosphate kinase that converts nucleoside diphosphates	dTDP and dUDP to dTTP and dUTP; essential for mitotic and meiotic DNA replication; homologous to S. pombe tmp1; human homolog DTYMK can complement the cdc8 null mutant"
YNL232W;CSL4;515.7967036;-0.423970604;0.224849458;-1.885575386;0.059352197;0.327427884;OK;591.045556;440.5478511;"Exosome non-catalytic core component; involved in 3'-5' RNA processing and degradation in both the nucleus and the cytoplasm; predicted to contain an S1 RNA binding domain; human homolog EXOSC1 partially complements yeast csl4 null mutant	and can complement inviability of strain in which expression of CSL4 is repressed"
YGL072C;YGL072C;24.63057409;-0.423837264;0.475672579;-0.891027321;0.372914513;0.685672149;OK;28.22277973;21.03836845;"Dubious open reading frame; unlikely to encode a functional protein	based on available experimental and comparative sequence data; partially overlaps the verified gene HSF1; null mutant displays increased resistance to antifungal agents gliotoxin	cycloheximide and H2O2"
YHR137W;ARO9;219.6974206;-0.423816417;0.456846335;-0.927700157;0.353563127;0.671363806;OK;251.7372767;187.6575645;"Aromatic aminotransferase II; involved in tyrosine	phenylalanine	and methionine metabolism; involved with Aro8p in production of kynurenic acid to detoxify excess tryptophan"
YMR177W;MMT1;247.7711074;-0.422924745;0.216435811;-1.954042367;0.050696207;0.311023843;OK;283.8301821;211.7120326;"Putative metal transporter involved in mitochondrial iron accumulation; MMT1 has a paralog	MMT2	that arose from the whole genome duplication"
YDR199W;YDR199W;0.76926542;-0.422848429;2.676613362;-0.157978898;0.874473427;NaN;Low;0.881199636;0.657331203;"Dubious open reading frame; unlikely to encode a functional protein	based on available experimental and comparative sequence data; partially overlaps the verified gene VPS64/YDR200C; computationally predicted to have thiol-disulfide oxidoreductase activity"
YDR232W;HEM1;644.0403391;-0.422055252;0.165460806;-2.55078687;0.010748003;0.150497646;OK;737.5800124;550.5006659;"5-aminolevulinate synthase; catalyzes the first step in the heme biosynthetic pathway; an N-terminal signal sequence is required for localization to the mitochondrial matrix; expression is regulated by Hap2p-Hap3p; has a pyridoxal phosphate cofactor whose insertion is mediated by Mcx1…
YER092W;IES5;373.0904046;-0.422005681;0.172716723;-2.443340015;0.01455202;0.172508109;OK;427.2713485;318.9094606;"Non-essential INO80 chromatin remodeling complex subunit; deletion affects telomere maintenance via recombination"
YLR343W;GAS2;40.2783316;-0.421867773;0.394960001;-1.06812784;0.285462849;0.621356773;OK;46.12574794;34.43091527;"1	3-beta-glucanosyltransferase; involved with Gas4p in spore wall assembly; has similarity to Gas1p"
YOL146W;PSF3;239.1266207;-0.421465843;0.292608065;-1.440376713;0.149760848;0.485201215;OK;273.8092759;204.4439654;"Subunit of the GINS complex (Sld5p	Psf1p	Psf2p	Psf3p); complex is localized to DNA replication origins and implicated in assembly of the DNA replication machinery"
YIL021C-A;YIL021C-A;1.205373358;-0.420996266;2.483061;-0.169547291;0.865366178;NaN;Low;1.380007306;1.03073941;"Dubious open reading frame; unlikely to encode a functional protein	based on available experimental and comparative sequence data; completely overlaps verified gene RPB3/YIL021W; identified by gene-trapping	expression analysis	and genome-wide homology searching"
YNL231C;PDR16;2110.599751;-0.420176949;0.128114583;-3.2796965;0.001039188;0.034939032;OK;2415.795733;1805.403768;"Phosphatidylinositol transfer protein (PITP); controlled by the multiple drug resistance regulator Pdr1p; localizes to lipid particles and microsomes; controls levels of various lipids	may regulate lipid synthesis; homologous to Pdr17p; protein abundance increases in response to DNA replication stress"
YGR030C;POP6;84.50524706;-0.4196113;0.29930082;-1.401971769;0.160923677;0.499820878;OK;96.70861584;72.30187828;"Subunit of RNase MRP	nuclear RNase P and telomerase; forms a soluble heterodimer with Pop7p that binds P3 domain of RNase MRP and RNase P RNAs; RNase MRP cleaves pre-rRNA	nuclear RNase P cleaves tRNA precursors to generate mature 5' ends and facilitates turnover of nuclear RNAs	while telomerase replenishes telomeric DNA; relocalizes to the cytosol in response to hypoxia"
YMR307W;GAS1;11128.81878;-0.419296598;0.198005597;-2.117599729;0.034208981;0.259389398;OK;12734.73854;9522.899031;"Beta-1	3-glucanosyltransferase required for cell wall assembly; also has role in transcriptional silencing; localizes to cell surface via glycosylphosphatidylinositol (GPI) anchor	also found at nuclear periphery; genetic interactions with histone H3 lysine acetyltransferases GCN5 and SAS3 indicate functions for Gas1p in DNA damage response and cell cycle regulation; protein demonstrates amyloid properties in vivo"
YLR325C;RPL38;2887.998109;-0.419232592;0.37670539;-1.112892469;0.265754615;0.605964438;OK;3304.681603;2471.314615;"Ribosomal 60S subunit protein L38; homologous to mammalian ribosomal protein L38	no bacterial homolog"
YKL107W;YKL107W;31.2286882;-0.419142251;0.490129321;-0.855166653;0.392458894;0.698421914;OK;35.73343974;26.72393666;"NADH-dependent aldehyde reductase; involved in the detoxification of acetaldehyde	glycolaldehyde	furfural	formaldehyde and propionaldehyde; localizes to the endoplasmic reticulum; member of the classical short-chain dehydrogenase/reductase (SDR) family"
YKL181W;PRS1;1965.892582;-0.419139648;0.275146565;-1.523332292;0.127675592;0.457668609;OK;2249.471685;1682.313479;"5-phospho-ribosyl-1(alpha)-pyrophosphate synthetase; synthesizes PRPP	which is required for nucleotide	histidine	and tryptophan biosynthesis; plays a key role in cell wall integrity (CWI) pathway; one of five related enzymes	which are active as heteromultimeric complexes; missense mutations in human homolog PRPS1 are associated with neuropathic Arts syndrome and Charcot-Marie Tooth (CMTX5) disease"
YGR118W;RPS23A;9777.859584;-0.419131803;0.339502854;-1.234545743;0.216999613;0.560246856;OK;11188.28531;8367.433854;"Ribosomal protein 28 (rp28) of the small (40S) ribosomal subunit; required for translational accuracy; homologous to mammalian ribosomal protein S23 and bacterial S12; RPS23A has a paralog	RPS23B	that arose from the whole genome duplication; deletion of both RPS23A and RPS23B is lethal"
YPL068C;YPL068C;57.8742479;-0.418994639;0.383137903;-1.093587025;0.274136142;0.613579525;OK;66.21973358;49.52876223;"Protein of unknown function; green fluorescent protein (GFP)-fusion protein localizes to the nucleus and is induced in response to the DNA-damaging agent MMS"
YPL246C;RBD2;821.7951313;-0.418886731;0.216112132;-1.938284198;0.052588559;0.31516064;OK;940.2681662;703.3220965;"Possible rhomboid protease; has similarity to eukaryotic rhomboid proteases including Pcp1p"
YOR001W;RRP6;405.7175907;-0.418524023;0.214707862;-1.949271999;0.051262951;0.31288802;OK;464.157402;347.2777794;"Nuclear exosome exonuclease component; has 3'-5' exonuclease activity that is regulated by Lrp1p; involved in RNA processing	maturation	surveillance	degradation	tethering	and export; role in sn/snoRNAs precursor degradation; forms a stable heterodimer with Lrp1p; has similarity to E. coli RNase D and to human PM-Sc1 100 (EXOSC10); mutant displays reduced transcription elongation in the G-less-based"
YPL071C;YPL071C;147.6888459;-0.41845093;0.231448428;-1.807966181;0.070611764;0.358847659;OK;168.9583745;126.4193173;"Putative protein of unknown function; green fluorescent protein (GFP)-fusion protein localizes to both the cytoplasm and the nucleus"
YPL131W;RPL5;13952.24011;-0.418012426;0.41244414;-1.013500705;0.31082106;0.640807336;OK;15959.50681;11944.97341;"Ribosomal 60S subunit protein L5; nascent Rpl5p is bound by specific chaperone Syo1p during translation; homologous to mammalian ribosomal protein L5 and bacterial L18; binds 5S rRNA and is required for 60S subunit assembly"
YJR132W;NMD5;697.2431018;-0.417849191;0.175719708;-2.377930151;0.017410124;0.19045523;OK;797.5147345;596.9714691;"Karyopherin; a carrier protein involved in nuclear import of proteins; importin beta homolog"
YHR045W;YHR045W;580.3718536;-0.417755851;0.166771152;-2.504964708;0.012246361;0.161951324;OK;663.817661;496.9260461;"Protein involved in DNA damage response and ergosterol biosynthesis; acts in cooperation with Dap1p in regulating DNA damage response and ergosterol biosynthesis"
YLR014C;PPR1;135.8499679;-0.417444996;0.351679951;-1.187002542;0.235226618;0.577491938;OK;155.3681294;116.3318064;"Zinc finger transcription factor; contains a Zn(2)-Cys(6) binuclear cluster domain	positively regulates transcription of URA1	URA3	URA4	and URA10	which are involved in de novo pyrimidine biosynthesis	in response to pyrimidine starvation; activity may be modulated by interaction with Tup1p"
YIL159W;BNR1;319.7976622;-0.417358421;0.194488736;-2.145925926;0.031878889;0.251161406;OK;365.7349995;273.8603249;"Formin; nucleates the formation of linear actin filaments; involved in processes such as budding and mitotic spindle orientation which require the formation of polarized actin cables; activity is regulated by Hof1p and by the Bud14p-Kel1p-Kel2p complex; dephosphorylated and delocaliz…
ENSRNA049652654;snR9;9.718407446;-0.417277785;0.672771847;-0.620236692;0.535101968;0.786500243;OK;11.11414216;8.322672736;
YGR175C;ERG1;2903.629306;-0.417119083;0.217520928;-1.917604377;0.055161195;0.320570576;OK;3320.485273;2486.773339;"Squalene epoxidase; catalyzes epoxidation of squalene to 2	3-oxidosqualene; plays essential role in ergosterol-biosynthesis pathway and is specific target of antifungal drug terbinafine; directed to ER via guided entry of tail-anchored proteins (GET) pathway; degradation by ERAD triggered by membrane lipid saturation; human SQLE functionally complements the lethality of the erg1 null mutation"
YBR301W;PAU24;7.718439957;-0.416792859;0.774399018;-0.538214602;0.5904289;0.81871792;OK;8.825673608;6.611206306;"Cell wall mannoprotein; has similarity to Tir1p	Tir2p	Tir3p	and Tir4p; member of the seripauperin multigene family encoded mainly in subtelomeric regions; expressed under anaerobic conditions	completely repressed during aerobic growth"
YPL226W;NEW1;2124.021093;-0.416327934;0.272289523;-1.528989915;0.126266944;0.454823424;OK;2428.38316;1819.659027;"Translation termination and ribosome biogenesis factor; ATP binding cassette protein that cosediments with polysomes and is required for biogenesis of the small ribosomal subunit; Asn/Gln-rich rich region supports [NU+] prion formation and susceptibility to [PSI+] prion induction"
YDR354W;TRP4;1269.060248;-0.416324847;0.26142057;-1.592548158;0.111261591;0.431430155;OK;1450.909183;1087.211312;"Anthranilate phosphoribosyl transferase; transferase of the tryptophan biosynthetic pathway; catalyzes the phosphoribosylation of anthranilate; subject to the general control system of amino acid biosynthesis"
YDR514C;YDR514C;448.1841148;-0.416307513;0.220465239;-1.888313619;0.05898386;0.327427884;OK;512.4036485;383.9645812;"Protein of unknown function that localizes to mitochondria; overexpression affects endocytic protein trafficking; YDR514C has a paralog	GFD2	that arose from the whole genome duplication"
YDR035W;ARO3;1226.814224;-0.416219377;0.185161318;-2.247874349;0.024584203;0.227420924;OK;1402.565627;1051.062821;"3-deoxy-D-arabino-heptulosonate-7-phosphate (DAHP) synthase; catalyzes the first step in aromatic amino acid biosynthesis and is feedback-inhibited by phenylalanine or high concentration of tyrosine or tryptophan"
ENSRNA049651861;snR4;20.25721921;-0.416135478;0.45268614;-0.919258271;0.357960499;0.674334577;OK;23.15865843;17.35577999;
YLR154C;RNH203;106.2880933;-0.415392016;0.344661844;-1.205216134;0.228119875;0.57159637;OK;121.4848991;91.09128753;"Ribonuclease H2 subunit; required for RNase H2 activity; role in ribonucleotide excision repair; related to human AGS3 that causes Aicardi-Goutieres syndrome"
YMR208W;ERG12;1764.067501;-0.415156144;0.113839099;-3.646867809;0.000265456;0.012438827;OK;2016.1482;1511.986802;"Mevalonate kinase; acts in the biosynthesis of isoprenoids and sterols	including ergosterol	from mevalonate; human MVK functionally complements the lethality of the erg12 null mutation"
YHR019C;DED81;4366.804273;-0.41442125;0.322357905;-1.285593569;0.198584942;0.541989951;OK;4989.719816;3743.888729;"Cytosolic asparaginyl-tRNA synthetase; required for protein synthesis	catalyzes the specific attachment of asparagine to its cognate tRNA"
YHR142W;CHS7;1058.199067;-0.414325117;0.238487595;-1.737302595;0.082333774;0.380876006;OK;1209.114423;907.2837107;"Protein of unknown function; may be involved in chitin biosynthesis by regulation of Chs3p export from the ER; relocalizes from bud neck to ER upon DNA replication stress"
YLR438W;CAR2;565.4006505;-0.414294216;0.229634951;-1.804142679;0.071208943;0.359732103;OK;646.0294905;484.7718104;"L-ornithine transaminase (OTAse); catalyzes the second step of arginine degradation	expression is dually-regulated by allophanate induction and a specific arginine induction process; not nitrogen catabolite repression sensitive; protein abundance increases in response to DNA replication stress; human homolog OAT complements yeast null mutant"
YCR041W;YCR041W;112.2537035;-0.413853862;0.40628912;-1.018619109;0.308383829;0.638994486;OK;128.2448356;96.26257145;"Protein of unknown function; overexpression suppresses the high-frequency loss of mini-chromosomes	probably by increasing the rate of proper chromosome segregation; translated gene product of YCR041W	but not its transcript	is responsible for suppression; suppression ability of YCR041W is completely dependent on silencing protein Sir4p"
YLR336C;SGD1;451.0991019;-0.413415923;0.304737814;-1.356628236;0.174899365;0.519893169;OK;515.2934689;386.9047348;"Essential nuclear protein; required for biogenesis of the small ribosomal subunit; has a possible role in the osmoregulatory glycerol response; putative homolog of human NOM1 which is implicated in acute myeloid leukemia"
YIL145C;PAN6;722.6516351;-0.412961068;0.137678831;-2.999452161;0.002704656;0.065428486;OK;825.3780975;619.9251727;"Pantothenate synthase; also known as pantoate-beta-alanine ligase	required for pantothenic acid biosynthesis	deletion causes pantothenic acid auxotrophy	homologous to E. coli panC"
YCR020C-A;MAK31;155.4226397;-0.412960763;0.245295962;-1.683520429;0.092274388;0.399574891;OK;177.5162814;133.3289979;"Non-catalytic subunit of N-terminal acetyltransferase of the NatC type; required for replication of dsRNA virus; member of the Sm protein family"
YLL049W;LDB18;312.5613164;-0.412953567;0.191289291;-2.158790834;0.030866398;0.249304249;OK;356.9917742;268.1308585;"Component of the dynactin complex; dynactin is required for dynein activity; null mutant exhibits defects in nuclear migration and spindle orientation and has reduced affinity for alcian blue dye; has homology to mammalian dynactin subunit p24"
YHR145C;YHR145C;2.079107317;-0.412914885;1.720154726;-0.2400452;0.810295217;0.92910729;OK;2.374624226;1.783590409;"Dubious open reading frame; unlikely to encode a functional protein	based on available experimental and comparative sequence data"
YGR007W;ECT1;675.556508;-0.412660817;0.172747711;-2.388806276;0.016903213;0.187323289;OK;771.51942;579.593596;"Ethanolamine-phosphate cytidylyltransferase; catalyzes the second step of phosphatidylethanolamine biosynthesis; involved in the maintenance of plasma membrane; similar to mammalian CTP: phosphocholine cytidylyl-transferases; inability of the null mutant to synthesize phosphatidylethanol…
YJR020W;YJR020W;11.3690132;-0.412254989;0.677907479;-0.608128693;0.543102123;0.791135461;OK;12.98241656;9.755609828;"Dubious open reading frame; unlikely to encode a functional protein	based on available experimental and comparative sequence data"
YOR020C;HSP10;1622.33949;-0.412201347;0.218003922;-1.890797849;0.058651334;0.327427884;OK;1852.539944;1392.139035;"Mitochondrial matrix co-chaperonin; inhibits the ATPase activity of Hsp60p	a mitochondrial chaperonin; involved in protein folding and sorting in the mitochondria; 10 kD heat shock protein with similarity to E. coli groES"
YJL037W;IRC18;8.44163438;-0.412052498;0.724640915;-0.568629909;0.569607323;0.806431161;OK;9.63902605;7.24424271;"Protein involved in outer spore wall assembly; possible role in assembly of the dityrosine layer; similar to adjacent ORF	LOH1; irc18 loh1 double mutant exhibits reduced dityrosine fluorescence relative to single mutants; SWAT-GFP fusion protein localizes to the ER and vacuole	while mCherry fusion localizes to the vacuole; expression induced in respiratory-deficient cells and carbon-limited chemostat culture; null mutant displays increased levels of spontaneous Rad52p foci"
YPL144W;POC4;291.0993113;-0.411645638;0.249387302;-1.650627899;0.098814578;0.411328975;OK;332.3496588;249.8489637;"Component of a heterodimeric Poc4p-Irc25p chaperone; involved in assembly of alpha subunits into the 20S proteasome; may regulate formation of proteasome isoforms with alternative subunits under different conditions; upregulates proteasome assembly in response to the unfolded protein…
YML125C;PGA3;812.2282957;-0.411295149;0.311744966;-1.319332127;0.187058102;0.531098647;OK;927.228758;697.2278334;"Putative cytochrome b5 reductase	localized to the plasma membrane; may be involved in regulation of lifespan; required for maturation of Gas1p and Pho8p	proposed to be involved in protein trafficking; PGA3 has a paralog	AIM33	that arose from the whole genome duplication"
YLR179C;YLR179C;1372.386905;-0.41051983;0.264556108;-1.551730678;0.120726679;0.445483017;OK;1566.336807;1178.437003;"Protein of unknown function with similarity to Tfs1p; transcription is activated by paralogous proteins Yrm1p and Yrr1p along with proteins involved in multidrug resistance; GFP-tagged protein localizes to the cytoplasm and nucleus"
YEL020W-A;TIM9;408.9245088;-0.410511196;0.19789506;-2.074388294;0.038043264;0.269197933;OK;466.7137681;351.1352495;"Essential protein of the mitochondrial intermembrane space; forms a complex with Tim10p (TIM10 complex) that delivers hydrophobic proteins to the TIM22 complex for insertion into the inner membrane"
YKL096W;CWP1;2094.191814;-0.409974847;0.213896368;-1.916698502;0.055276246;0.320925794;OK;2389.761732;1798.621895;"Cell wall mannoprotein that localizes to birth scars of daughter cells; linked to beta-1	3- and beta-1	6-glucan heteropolymer through phosphodiester bond; required for propionic acid resistance; targeted to vacuole via AP-3 pathway"
YPL108W;YPL108W;136.3786559;-0.409707747;0.238623768;-1.716961186;0.085986264;0.388242988;OK;155.6144852;117.1428265;"Cytoplasmic protein of unknown function; non-essential gene that is induced in a GDH1 deleted strain with altered redox metabolism; GFP-fusion protein is induced in response to the DNA-damaging agent MMS"
YER149C;PEA2;279.1453254;-0.408843088;0.242959217;-1.682764266;0.092420735;0.399574891;OK;318.4360054;239.8546455;"Coiled-coil 12S polarisome subunit; required for polarity establishment	apical bud growth	shmoo formation	filamentous differentiation; involved in Bni1p localization at sites of polarized growth	controlling polarized assembly of actin cables; role in apical growth affects diploid-specific bipolar bud site selection; retains Slt2p at bud tip to regulate ER inheritance; role in Ca2+ influx	cell fusion; S288C allele encoding Leu409 rather than Met linked with non-invasion"
YNL244C;SUI1;1456.984385;-0.408044263;0.225219796;-1.811760205;0.070023256;0.357382847;OK;1661.664635;1252.304134;"Translation initiation factor eIF1; component of complex involved in recognition of initiator codon; modulates translation accuracy at initiation phase by discriminating against suboptimal initiation sites to prevent excessive uORF translation genome-wide"
YOR293W;RPS10A;4931.159933;-0.407862008;0.375713957;-1.085565227;0.277671391;0.615198231;OK;5623.594386;4238.725479;"Protein component of the small (40S) ribosomal subunit; homologous to mammalian ribosomal protein S10	no bacterial homolog; RPS10A has a paralog	RPS10B	that arose from the whole genome duplication; mutations in the human homolog associated with Diamond-Blackfan anemia"
YML116W-A;YML116W-A;192.9228981;-0.407671003;0.398522294;-1.022956582;0.306328375;0.637225964;OK;220.0006504;165.8451458;Putative protein of unknown function
YMR042W;ARG80;71.28219908;-0.407634243;0.251900508;-1.618235095;0.105611942;0.422751866;OK;81.28614367;61.2782545;"Transcription factor involved in regulating arginine-responsive genes; acts with Arg81p and Arg82p"
YCR082W;AHC2;476.1918066;-0.406969292;0.190490604;-2.136427114;0.032644616;0.25256853;OK;542.9143233;409.4692899;"Component of the ADA histone acetyltransferase complex; Ahc2p and Ahc1p are unique to the ADA complex and not shared with the related SAGA and SLIK complexes; may tether Ahc1p to the complex"
YML026C;RPS18B;8043.885648;-0.406642259;0.371051842;-1.095917639;0.273114819;0.612912013;OK;9170.0761;6917.695195;"Protein component of the small (40S) ribosomal subunit; homologous to mammalian ribosomal protein S18 and bacterial S13; RPS18B has a paralog	RPS18A	that arose from the whole genome duplication; protein abundance increases in response to DNA replication stress"
YDR144C;MKC7;859.367655;-0.406354;0.218984989;-1.855624912;0.06350704;0.339865464;OK;979.5999189;739.1353911;"GPI-anchored aspartyl protease; member of the yapsin family of proteases involved in cell wall growth and maintenance; shares functions with Yap3p and Kex2p; MKC7 has a paralog	YPS1	that arose from the whole genome duplication"
YLR397C;AFG2;379.8468434;-0.406223962;0.214913107;-1.890177695;0.058734199;0.327427884;OK;432.9736071;326.7200796;"ATPase of the CDC48/PAS1/SEC18 (AAA) family	forms a hexameric complex; is essential for pre-60S maturation and release of several preribosome maturation factors; releases Rlp24p from purified pre-60S particles in vitro; target of the ribosomal biosynthesis inhibitor diazaborine; may be involved in degradation of aberrant mRNAs"
YBR050C;REG2;56.48282953;-0.406080654;0.313514027;-1.295255137;0.19523223;0.538630969;OK;64.37997343;48.58568562;"Regulatory subunit of the Glc7p type-1 protein phosphatase; involved with Reg1p	Glc7p	and Snf1p in regulation of glucose-repressible genes	also involved in glucose-induced proteolysis of maltose permease; REG2 has a paralog	REG1	that arose from the whole genome duplication"
YMR123W;PKR1;270.1187293;-0.405879183;0.308946672;-1.313751595;0.188929812;0.532392376;OK;307.8668731;232.3705854;"V-ATPase assembly factor; functions with other V-ATPase assembly factors in the ER to efficiently assemble the V-ATPase membrane sector (V0); protein abundance increases in response to DNA replication stress"
YIL002W-A;YIL002W-A;133.5619644;-0.405495554;0.299515674;-1.353837508;0.175788224;0.521116815;OK;152.2093686;114.9145603;"Putative mitochondrial protein of unknown function; identified by expression profiling and mass spectrometry"
YPR058W;YMC1;381.4913062;-0.405493781;0.254392041;-1.593971967;0.110942314;0.431430155;OK;434.753415;328.2291974;"Secondary mitochondrial inner membrane glycine transporter; required with HEM25 for the transport of glycine into mitochondria for the initiation of heme biosynthesis; proposed role in oleate metabolism and glutamate biosynthesis; member of the mitochondrial carrier (MCF) family; loca…	YMC2	that arose from the whole genome duplication"
YPL030W;TRM44;500.8172724;-0.403078503;0.25970308;-1.552074403;0.120644422;0.445483017;OK;570.3280423;431.3065026;"tRNA(Ser) Um(44) 2'-O-methyltransferase; involved in maintaining levels of the tRNA-Ser species tS(CGA) and tS(UGA); conserved among metazoans and fungi but there does not appear to be a homolog in plants; TRM44 is a non-essential gene"
YIL003W;CFD1;282.5818057;-0.402632277;0.219934792;-1.83068933;0.067146927;0.349476783;OK;321.7597948;243.4038166;"Highly conserved iron-sulfur cluster binding protein; localized in the cytoplasm; forms a complex with Nbp35p that is involved in iron-sulfur protein assembly in the cytosol"
YJL198W;PHO90;479.7017869;-0.402372335;0.323340038;-1.244424719;0.21334329;0.557333591;OK;546.1666958;413.2368779;"Low-affinity phosphate transporter; acts upstream of Pho81p in regulation of the PHO pathway; deletion of pho84	pho87	pho89	pho90	and pho91 causes synthetic lethality; transcription independent of Pi and Pho4p activity; overexpression results in vigorous growth; PHO90 has a paralog	PHO87	that arose from the whole genome duplication"
YPR074C;TKL1;8572.017893;-0.402051973;0.193600924;-2.07670482;0.037828811;0.268318542;OK;9758.777268;7385.258518;"Transketolase; catalyzes conversion of xylulose-5-phosphate and ribose-5-phosphate to sedoheptulose-7-phosphate and glyceraldehyde-3-phosphate in the pentose phosphate pathway; needed for synthesis of aromatic amino acids; TKL1 has a paralog	TKL2	that arose from the whole genome duplication"
YPR041W;TIF5;2184.875724;-0.401699836;0.231899768;-1.732213184;0.083235613;0.38150672;OK;2487.100926;1882.650523;"Translation initiation factor eIF5; functions as both a GTPase-activating protein (GAP) that stimulates the hydrolysis of GTP bound to eIF-2	as part of the 43S preinitiation complex	and as a GDP dissociation inhibitor (GDI) to prevent recycling of eIF2; human ortholog eIF5 complements the yeast null mutant"
YHR049W;FSH1;519.013573;-0.401343695;0.299536104;-1.339884209;0.180282993;0.524988172;OK;590.7438273;447.2833186;"Lysophospholipase; hydrolyzes lysophosphatidylserine to release free fatty acid; involved in regulated cell death; localizes to both the nucleus and cytoplasm; contains a catalytic triad of Ser-His-Asp that is part of an alpha/beta hydrolase fold and a lipase motif (GXSXG); sequence s…	OVCA2 "
YPR110C;RPC40;985.3294458;-0.400613026;0.314307077;-1.274591171;0.202453984;0.545851004;OK;1121.262112;849.3967794;"RNA polymerase subunit AC40; common to RNA polymerase I and III; predominant determinant targeting Ty1 integration upstream of Pol III-transcribed genes"
YNL056W;OCA2;439.0810859;-0.400460265;0.249196159;-1.607008173;0.108052575;0.427265825;OK;499.6324005;378.5297713;"Protein of unknown function; similar to predicted tyrosine phosphatases Oca1p and Siw14p; green fluorescent protein (GFP)-fusion protein localizes to the cytoplasm; YNL056W is not an essential gene"
YPL273W;SAM4;1605.91563;-0.400280884;0.275870605;-1.450973303;0.146787294;0.481550503;OK;1827.280891;1384.55037;"S-adenosylmethionine-homocysteine methyltransferase; functions along with Mht1p in the conversion of S-adenosylmethionine (AdoMet) to methionine to control the methionine/AdoMet ratio; SAM4 has a paralog	YMR321C	that arose from a single-locus duplication"
YPR158C-D;YPR158C-D;1710.076373;-0.400154801;0.598143152;-0.668995038;0.503498643;0.767879388;OK;1945.726224;1474.426522;"Retrotransposon TYA Gag and TYB Pol genes; transcribed/translated as one unit; polyprotein is processed to make a nucleocapsid-like protein (Gag)	reverse transcriptase (RT)	protease (PR)	and integrase (IN); similar to retroviral genes"
YPR137W;RRP9;646.630319;-0.399901279;0.367698125;-1.087580414;0.276780381;0.614744473;OK;735.6807414;557.5798965;"Protein involved in pre-rRNA processing; associated with U3 snRNP; component of small ribosomal subunit (SSU) processome; ortholog of the human U3-55k protein"
YCR034W;ELO2;1481.243289;-0.398773531;0.278134184;-1.433745126;0.15164501;0.487090604;OK;1684.664094;1277.822484;"Fatty acid elongase	involved in sphingolipid biosynthesis; acts on fatty acids of up to 24 carbons in length; mutations have regulatory effects on 1	3-beta-glucan synthase	vacuolar ATPase	and the secretory pathway; ELO2 has a paralog	ELO1	that arose from the whole genome duplication; lethality of the elo2 elo3 double null mutation is functionally complemented by human ELOVL1 and weakly complemented by human ELOVL3 or ELOV7"
YOR335C;ALA1;3206.358603;-0.398358386;0.225355857;-1.767685962;0.077113418;0.373698657;OK;3646.238799;2766.478408;"Cytoplasmic and mitochondrial alanyl-tRNA synthetase; required for protein synthesis; point mutation (cdc64-1 allele) causes cell cycle arrest at G1; lethality of null mutation is functionally complemented by human homolog AARS; mutations in human homolog AARS are associated with aut…	Charcot-Marie-Tooth (CMT) disease"
YMR241W;YHM2;2339.067751;-0.397926792;0.326402771;-1.219128106;0.222795574;0.566574954;OK;2659.621056;2018.514447;"Citrate and oxoglutarate carrier protein; exports citrate from and imports oxoglutarate into the mitochondrion	causing net export of NADPH reducing equivalents; also associates with mt nucleoids and has a role in replication and segregation of the mt genome"
YGR133W;PEX4;95.34264981;-0.397742563;0.226406052;-1.756766478;0.078957621;0.376503849;OK;108.4027374;82.28256226;"Peroxisomal ubiquitin conjugating enzyme; required for peroxisomal matrix protein import and peroxisome biogenesis"
YLR029C;RPL15A;14235.79731;-0.397602948;0.412676484;-0.96347372;0.335309846;0.660956905;OK;16185.14858;12286.44603;"Ribosomal 60S subunit protein L15A; binds to 5.8 S rRNA; homologous to mammalian ribosomal protein L15	no bacterial homolog; RPL15A has a paralog	RPL15B	that arose from the whole genome duplication"
YLR108C;YLR108C;584.3849175;-0.396987497;0.271546653;-1.461949511;0.143755046;0.478436471;OK;664.2842171;504.4856178;"Protein of unknown function; green fluorescent protein (GFP)-fusion protein localizes to the nucleus; YLR108C is not an esssential gene; protein abundance increases in response to DNA replication stress; YLR108C has a paralog	YDR132C	that arose from the whole genome duplication"
YBL024W;NCL1;966.6876657;-0.395961529;0.27108787;-1.460639051;0.144114524;0.478436471;OK;1098.519513;834.8558185;"S-adenosyl-L-methionine-dependent tRNA: m5C-methyltransferase; methylates cytosine to m5C at several positions in tRNAs and intron-containing pre-tRNAs; increases proportion of tRNALeu(CAA) with m5C at wobble position in response to hydrogen peroxide	causing selective translation of mRNA from genes enriched in TTG codon; loss of NCL1 confers hypersensitivity to oxidative stress; similar to Nop2p and human proliferation associated nucleolar protein p120"
YDR478W;SNM1;80.28406004;-0.39474036;0.287374861;-1.373607832;0.169563464;0.512219378;OK;91.1994353;69.36868479;"Ribonuclease MRP complex-specific subunit; ribonuclease (RNase) MRP cleaves pre-rRNA and has a role in cell cycle-regulated degradation of daughter cell-specific mRNAs; binds and assists in the folding of NME1	the RNase MRP RNA	to form the substrate-binding module; structural similarity but limited sequence homology with human RMP24 (c18orf21)"
YLR017W;MEU1;619.5800576;-0.39424947;0.340734733;-1.157056889;0.247249119;0.590503455;OK;703.714348;535.4457672;"Methylthioadenosine phosphorylase (MTAP); catalyzes the initial step in the methionine salvage pathway; affects polyamine biosynthesis through regulation of ornithine decarboxylase (Spe1p) activity; regulates ADH2 gene expression"
YBL094C;YBL094C;1.025977151;-0.39409749;2.489616379;-0.158296472;0.874223188;NaN;Low;1.165244052;0.886710251;"Dubious open reading frame; unlikely to encode a functional protein	based on available experimental and comparative sequence data; partially overlaps uncharacterized ORF YBL095W"
YPR114W;YPR114W;715.6944228;-0.392431392;0.205830903;-1.906571779;0.056576062;0.321889957;OK;812.4376379;618.9512078;"Lysophosphatidylethanolamine acyltransferase that regulates phospholipid composition; involved in remodeling membrane phospholipid acyl chains; TRAM���LAG1���CLN8 domain-containing (TLCD) protein family member; homolog of human TLCD1; distant similarity to yeast ceramide synthases	Lag1p and Lac1p; mutation confers sensitivity to inhibitors of sphingolipid biosynthesis"
YER045C;ACA1;183.1007231;-0.392380145;0.193746064;-2.02522899;0.042843856;0.285513761;OK;207.8479716;158.3534746;"ATF/CREB family basic leucine zipper (bZIP) transcription factor; binds as a homodimer to the ATF/CREB consensus sequence TGACGTCA; important for carbon source utilization; target genes include GRE2 and COS8; ACA1 has a paralog	CST6	that arose from the whole genome duplication"
YCR007C;YCR007C;60.88069461;-0.392327701;0.275376015;-1.424698159;0.154244472;0.490335924;OK;69.10802842;52.6533608;"Putative integral membrane protein; member of DUP240 gene family; SWAT-GFP and mCherry fusion proteins localize to the cell periphery and vacuole; YCR007C is not an essential gene"
YBR084W;MIS1;1902.91134;-0.392216688;0.380708399;-1.03022862;0.302902698;0.634709139;OK;2159.996299;1645.82638;"Mitochondrial C1-tetrahydrofolate synthase; involved in interconversion between different oxidation states of tetrahydrofolate (THF); provides activities of formyl-THF synthetase	methenyl-THF cyclohydrolase	and methylene-THF dehydrogenase"
YLL025W;PAU17;20.85040964;-0.391880119;0.484597419;-0.808671494;0.418704129;0.715802434;OK;23.66493017;18.03588912;"Protein of unknown function; member of the seripauperin multigene family encoded mainly in subtelomeric regions; SWAT-GFP and mCherry fusion proteins localize to the vacuole; YLL025W is not an essential gene"
[truncated: 6,271 more rows]
[truncated: 5 more columns]
