# Supplementary material for: The small GTPase Rho5—Yet another player in yeast glucose signaling
Source: PLoS Genet. 2025 Sep 9;21(9):e1011858. doi: 10.1371/journal.pgen.1011858 (PMC12440216; doi:10.1371/journal.pgen.1011858)
Supplement: S2 Table — Three biological replicas were recorded with strains and growth conditions explained in the legend of Fig 2 and in the Material and Methods section. For a quick reference, genes have been ordered according to the log2-Fold Change (column D). Gene names are given in column B, statistical significance of changes (p-value) in column G and protein functions according to the Saccharomyces Genome Database (SGD; https://www.yeastgenome.org; last accessed on July 3, 2025) in column L. (CSV) [file pgen.1011858.s008.csv]

Accession;GeneName;baseMean;log2FoldChange;lfcSE;stat;pvalue;padj;status;control;comparison;description
YNL180C;RHO5;1172.982432;-13.34323024;1.186599084;-11.24493557;2.45E-29;9.16E-27;OK;2345.739145;0.225718509;"Non-essential small GTPase of the Rho/Rac family of Ras-like proteins; regulated by phosphorylation and ubiquitination; likely involved in protein kinase C (Pkc1p)-dependent signal transduction pathway that controls cell integrity; necessary for oxidant and ramped heat stress-induced cell …
YOL156W;HXT11;7.460699803;-6.046836681;1.362671725;-4.437485983;9.10E-06;0.000154546;OK;14.69906327;0.222336334;"Hexose transporter; capable of transporting a broad range of substrates including: glucose	fructose	mannose and galactose; polyol transporter that supports the growth on and uptake of xylitol with low affinity when overexpressed in a strain deleted for hexose family members; nearly identical in sequence to Hxt9p; has similarity to major facilitator superfamily (MFS) transporters; involved in pleiotropic drug resistance"
YDR380W;ARO10;3481.71419;-6.038990143;0.303941175;-19.86894388;7.56E-88;2.26E-84;OK;6859.112423;104.3159565;"Phenylpyruvate decarboxylase; catalyzes decarboxylation of phenylpyruvate to phenylacetaldehyde	which is the first specific step in the Ehrlich pathway; involved in protein N-terminal Met and Ala catabolism"
snR35;snR35;5.408987302;-5.5835801;1.417522782;-3.938970273;8.18E-05;0.000986109;OK;10.59699229;0.220982318;
YIL100W;YIL100W;4.064605686;-5.171004363;1.439251578;-3.592842587;0.00032709;0.002971152;OK;7.909662834;0.219548538;"Dubious open reading frame; unlikely to encode a functional protein	based on available experimental and comparative sequence data; completely overlaps the dubious ORF YIL100C-A"
HRA1;HRA1;9.565489956;-4.482602909;1.316050367;-3.406102853;0.000658973;0.005244453;OK;18.31188339;0.819096518;
YOR343W-A;YOR343W-A;60.22788868;-4.429994867;1.9250143;-2.30127894;0.021375869;0.084555639;OK;115.1153983;5.340379068;"Retrotransposon TYA Gag gene co-transcribed with TYB Pol; translated as TYA or TYA-TYB polyprotein; Gag is a nucleocapsid protein that is the structural constituent of virus-like particles (VLPs); similar to retroviral Gag"
RDN25-2;RDN25-2;2.263582071;-4.326504026;3.4767128;-1.244423763;0.213343642;NaN;Low;4.312235176;0.214928966;
YHR137W;ARO9;3474.709559;-4.286934179;0.200816592;-21.34750983;4.11E-101;2.46E-97;OK;6610.76531;338.6538069;"Aromatic aminotransferase II; involved in tyrosine	phenylalanine	and methionine metabolism; involved with Aro8p in production of kynurenic acid to detoxify excess tryptophan"
YLR308W;CDA2;2.02481385;-4.16598996;1.955173022;-2.130752579;0.033109531;NaN;Low;3.835937976;0.213689723;"Chitin deacetylase; together with Cda1p involved in the biosynthesis ascospore wall component	chitosan; required for proper rigidity of the ascospore wall"
RDN37-1;RDN37-1;1.895028551;-4.069588395;3.588361837;-1.13410759;0.25674942;NaN;Low;3.577020951;0.213036151;
ENSRNA049652546;Fungi_U3;1.806717962;-3.999732744;3.623415417;-1.103857075;0.269655142;NaN;Low;3.400843808;0.212592117;
YPL033C;SRL4;100.3072481;-3.916216009;0.5327366;-7.351130015;1.97E-13;1.53E-11;OK;188.1518571;12.46263916;"Protein of unknown function; involved in regulation of dNTP production; null mutant suppresses the lethality of lcd1 and rad53 mutations; expression is induced by Kar4p"
YKL147C;YKL147C;1.634207095;-3.855127778;1.775993943;-2.170687458;0.029954806;NaN;Low;3.057158299;0.211255891;"Dubious open reading frame; unlikely to encode a functional protein	based on available experimental and comparative sequence data; not conserved in closely related Saccharomyces species; partially overlaps the verified gene AVT3"
YNL179C;YNL179C;55.8975518;-3.832859195;0.442249392;-8.666737066;4.45E-18;6.04E-16;OK;104.4641308;7.330972801;"Dubious open reading frame; unlikely to encode a functional protein	based on available experimental and comparative sequence data; not conserved in closely related Saccharomyces species; deletion in cyr1 mutant results in loss of stress resistance"
YGL117W;YGL117W;4073.78126;-3.81419658;0.234504057;-16.26494924;1.75E-59;1.31E-56;OK;7606.790892;540.7716279;"Protein involved in aromatic amino acid biosynthesis; up-regulated following GCN4 induction	amino acid starvation	rapamycin treatment in GCN4-dependent manner; promoter contains Gcn4 control response element	which is bound by Gcn4p in vivo"
YMR096W;SNZ1;5900.897638;-3.600962881;1.12483462;-3.201326505;0.001367964;0.009792003;OK;10903.21528;898.5799969;"Subunit of a two-component pyridoxal-5'-phosphate synthase; involved in pyridoxine (vitamin B6) biosynthesis from glyceraldehyde-3-phosphate	ribose-5-phosphate and ammonia liberated from glutamine by glutaminase; forms a complex with Sno1p that functions as an active glutaminase; member of a stationary phase-induced gene family where transcriptional induction occurs during the postdiauxic phase; co-regulated with SNO1; paralog of SNZ2 and SNZ3"
YLL017W;YLL017W;5.243134668;-3.56686582;1.257891562;-2.835590863;0.0045741;0.02596334;OK;9.670243677;0.81602566;"Non-essential Ras guanine nucleotide exchange factor (GEF); localized to the membrane; expressed in poor nutrient conditions and on nonfermentable carbon sources; contains a stop codon in S288C	full-length gene includes YLL016W; SDC25 has a paralog	CDC25	that arose from the whole genome duplication"
YIL169C;YIL169C;162.073011;-3.564836019;0.372421682;-9.572042106;1.05E-21;2.24E-19;OK;298.8887202;25.25730183;"Highly variable glycoprotein localized to cell wall via GPI anchor; serine/threonine rich and highly similar to HPF1 haze-protective mannoprotein; necessary and sufficient for haze-positive phenotype in brewing strains which correlates with an expansion in the N-terminal serine-rich regi…
YMR095C;SNO1;771.7953142;-3.558113694;0.694771444;-5.121272215;3.03E-07;8.13E-06;OK;1422.797009;120.7936192;"Protein of unconfirmed function; involved in pyridoxine metabolism; expression is induced during stationary phase; forms putative glutamine amidotransferase complex with Snz1p	with Sno1p serving as the glutaminase; sno1-?� affects abundance of mRNA from downstream gene CTF13"
YBL043W;ECM13;569.8306802;-3.529336969;0.205518319;-17.1728583;4.24E-66;5.07E-63;OK;1048.82365;90.83771046;"Non-essential protein of unknown function; induced by treatment with 8-methoxypsoralen and UVA irradiation; ECM13 has a paralog	YJR115W	that arose from the whole genome duplication"
YOL134C;YOL134C;1.238509932;-3.45325593;2.127167441;-1.623405785;0.104502689;NaN;Low;2.269790124;0.207229741;"Dubious open reading frame; unlikely to encode a functional protein	based on available experimental and comparative sequence data; partially overlaps HRT1	a verified gene that encodes an SCF ubiquitin ligase subunit"
YJR109C;CPA2;16348.95367;-3.450513851;0.202006348;-17.08121494;2.05E-65;2.04E-62;OK;29957.60247;2740.304879;"Large subunit of carbamoyl phosphate synthetase; carbamoyl phosphate synthetase catalyzes a step in the synthesis of citrulline	an arginine precursor"
YNR069C;BSC5;1155.438228;-3.306532688;0.414231997;-7.982320807;1.44E-15;1.45E-13;OK;2098.749843;212.1266122;"Protein of unknown function; shows homology with N-terminal end of Bul1p; ORF exhibits genomic organization compatible with a translational readthrough-dependent mode of expression; readthrough expression includes YNR068C and the locus for this readthrough is termed BUL3; Bul3p is involved…
YPL095C;EEB1;1941.784934;-3.260186338;0.223879475;-14.56223864;4.88E-48;3.24E-45;OK;3516.539789;367.0300785;"Acyl-coenzymeA:ethanol O-acyltransferase; responsible for the major part of medium-chain fatty acid ethyl ester biosynthesis during fermentation; possesses short-chain esterase activity; may be involved in lipid metabolism and detoxification; EEB1 has a paralog	EHT1	that arose from the whole genome duplication"
YAL042C-A;YAL042C-A;2.258450641;-3.207863595;1.655253376;-1.93798946;0.052624508;NaN;Low;4.075789569;0.441111712;"Dubious open reading frame; unlikely to encode a functional protein	based on available experimental and comparative sequence data; partially overlaps verified ORF ERV46/YAL042W; YAL042C-A is a non-essential gene"
YNR068C;YNR068C;741.7006501;-3.168103385;0.462678962;-6.847303742;7.53E-12;4.32E-10;OK;1334.892514;148.5087864;"Putative protein of unknown function; exhibits homology to C-terminal end of Bul1p; expressed as a readthrough product of BSC5	the readthrough locus being termed BUL3; the BUL3 readthrough product is involved in ubiquitin-mediated sorting of plasma membrane proteins and interacts with WW domains of Rsp5p in vitro	but in a functionally different way than the non-readthrough form"
YOR203W;YOR203W;14.25310911;-3.157324416;0.709818074;-4.448075544;8.66E-06;0.000148386;OK;25.63311022;2.873107989;"Dubious open reading frame; unlikely to encode a functional protein	based on available experimental and comparative sequence data; overlaps 5' end of essential DED1 gene required for translation initiation"
YGL024W;YGL024W;11.95268305;-3.113031777;0.808522879;-3.850270487;0.000117987;0.001303532;OK;21.42863649;2.476729604;"Dubious open reading frame; unlikely to encode a functional protein	based on available experimental and comparative sequence data; partially/completely overlaps the verified ORF PGD1/YGL025C"
YLL047W;YLL047W;2.091789189;-3.10615719;1.682171333;-1.84651654;0.06481724;NaN;Low;3.748281355;0.435297023;"Dubious open reading frame; unlikely to encode a functional protein	based on available experimental and comparative sequence data; partially overlaps verified gene RNP1"
YAL065C;YAL065C;0.962964816;-3.091239842;2.840717885;-1.088189664;0.276511387;NaN;Low;1.723674587;0.202255045;"Putative protein of unknown function; shows sequence similarity to FLO1 and other flocculins"
YNL266W;YNL266W;0.957013505;-3.082249682;2.156880674;-1.429031156;0.152995279;NaN;Low;1.711898155;0.202128855;"Dubious open reading frame; unlikely to encode a functional protein	based on available experimental and comparative sequence data; partially overlaps the verified ORF IST1/YNL265C"
YDR024W;FYV1;0.954080918;-3.078475198;2.079394026;-1.480467463;0.138748538;NaN;Low;1.706180351;0.201981485;"Dubious open reading frame; unlikely to encode a functional protein	based on available experimental and comparative sequence data; not conserved in closely related Saccharomyces species; mutation decreases survival upon exposure to K1 killer toxin"
YIL164C;NIT1;622.8075525;-3.074391188;0.36146304;-8.505409545;1.81E-17;2.21E-15;OK;1113.430971;132.1841343;"Nitrilase; member of the nitrilase branch of the nitrilase superfamily; in closely related species and other S. cerevisiae strain backgrounds YIL164C and adjacent ORF	YIL165C	likely constitute a single ORF encoding a nitrilase gene"
YLR428C;YLR428C;0.949305784;-3.072576781;2.078837409;-1.478026501;0.139400685;NaN;Low;1.696905118;0.201706449;"Dubious open reading frame; unlikely to encode a functional protein	based on available experimental and comparative sequence data; partially overlaps the verified ORF CRN1"
YPL257W-A;YPL257W-A;0.948822812;-3.071931216;2.187821048;-1.40410534;0.160287484;NaN;Low;1.695961153;0.201684471;"Retrotransposon TYA Gag gene co-transcribed with TYB Pol; translated as TYA or TYA-TYB polyprotein; Gag is a nucleocapsid protein that is the structural constituent of virus-like particles (VLPs); similar to retroviral Gag"
YHR214C-D;YHR214C-D;0.932063206;-3.046940474;3.945358458;-0.772284827;0.43994575;NaN;Low;1.662916254;0.201210157;"Putative protein of unknown function; identified by gene-trapping	microarray-based expression analysis	and genome-wide homology searching; SWAT-GFP and mCherry fusion proteins localize to the nucleus and endoplasmic reticulum respectively; YHR214C-D has a paralog	YAR069C	that arose from a segmental duplication"
YPL058C;PDR12;3687.927698;-3.037822779;0.214041553;-14.19267768;1.02E-45;6.08E-43;OK;6575.220453;800.6349426;"Plasma membrane ATP-binding cassette (ABC) transporter; weak-acid-inducible multidrug transporter required for weak organic acid resistance; induced by sorbate and benzoate and regulated by War1p; mutants exhibit sorbate hypersensitivity"
YNL226W;YNL226W;1.963477966;-3.025816058;1.655879404;-1.827316682;0.067652168;NaN;Low;3.497519619;0.429436312;"Dubious open reading frame; unlikely to encode a functional protein	based on available experimental and comparative sequence data; overlaps the verified gene JJJ1/YNL227C"
YCL064C;CHA1;459.1021819;-2.989807517;0.435210995;-6.86978856;6.43E-12;3.76E-10;OK;815.5392015;102.6651623;"Catabolic L-serine (L-threonine) deaminase; catalyzes the degradation of both L-serine and L-threonine; required to use serine or threonine as the sole nitrogen source	transcriptionally induced by serine and threonine"
YBR147W;RTC2;1463.549943;-2.974120485;0.497270794;-5.980887113;2.22E-09;9.21E-08;OK;2596.644375;330.4555103;"Putative vacuolar membrane transporter for cationic amino acids; likely contributes to amino acid homeostasis by exporting cationic amino acids from the vacuole; positive regulation by Lys14p suggests that lysine may be the primary substrate; member of the PQ-loop family	with seven transmembrane domains; similar to mammalian PQLC2 vacuolar transporter; RTC2 has a paralog	YPQ1	that arose from the whole genome duplication"
YPL250C;ICY2;1182.78004;-2.868972203;0.263390415;-10.89247004;1.25E-27;3.74E-25;OK;2080.739699;284.8203812;"Protein of unknown function; required for selective and nonselective autophagy	and mitophagy; regulates the rate of autophagosome formation; interacts with Atg9p	and has a similar peri-mitochondrial localization; elevated Gcn4p-dependent expression under autophagy-inducing conditions; mobilized into polysomes upon a shift from a fermentable to nonfermentable carbon source; potential Cdc28p substrate; ATG41 has a paralog	ICY1	that arose from the whole genome duplication"
YPR170W-A;YPR170W-A;0.809189506;-2.843559882;2.245920939;-1.266099724;0.205477381;NaN;Low;1.420482128;0.197896884;"Dubious open reading frame; unlikely to encode a functional protein	based on available experimental and comparative sequence data; identified by expression profiling and mass spectrometry"
YER174C;GRX4;1193.077703;-2.825305687;0.296276645;-9.536039168;1.48E-21;2.96E-19;OK;2091.118178;295.0372277;"Glutathione-dependent oxidoreductase and glutathione S-transferase; hydroperoxide/superoxide-radical responsive monothiol glutaredoxin subfamily member with Grx3p and Grx5p; protects cells from oxidative damage with GRX3 and GRX5; with Grx3p	promotes dissociation of Aft1p from iron regulon gene promoters and subsequent nuclear export in iron-replete conditions	regulating iron homeostasis; involved with Grx3p in Sir2p deglutathionylation	restoring deacetylase activity after disulfide stress"
YBL112C;YBL112C;34.49807633;-2.824668638;2.067497498;-1.366225904;0.171868069;0.360947101;OK;60.46179139;8.53436126;"Putative protein of unknown function; YBL112C is contained within TEL02L"
YGR239C;PEX21;542.1660327;-2.817924062;0.484371612;-5.817690373;5.97E-09;2.27E-07;OK;949.6570243;134.6750411;"Peroxin required for peroxisomal matrix protein targeting; acts on proteins containing the PTS2 targeting sequence; interacts with Pex7p; constitutively expressed; partially redundant with Pex18p; required for import of the Gpd1p-Pnc1p heterodimer in which only Gpd1p has a peroxisomal tar…
YHR018C;ARG4;20130.64547;-2.806835583;0.221082507;-12.69587366;6.23E-37;3.10E-34;OK;35227.04417;5034.246775;"Argininosuccinate lyase; catalyzes the final step in the arginine biosynthesis pathway"
YER024W;YAT2;1795.554764;-2.761941458;0.432281671;-6.389217128;1.67E-10;8.10E-09;OK;3129.710253;461.3992749;"Carnitine acetyltransferase; has similarity to Yat1p	which is a carnitine acetyltransferase associated with the mitochondrial outer membrane"
YIL165C;YIL165C;278.8500682;-2.733206424;0.395634033;-6.908420906;4.90E-12;2.99E-10;OK;484.7916601;72.90847629;"Putative protein of unknown function; mutant exhibits mitophagy defects; in closely related species and other S. cerevisiae strain backgrounds YIL165C and adjacent ORF	YIL164C	likely constitute a single ORF encoding a nitrilase gene"
YGL224C;SDT1;1786.674465;-2.723328634;0.247172986;-11.01790561;3.13E-28;1.04E-25;OK;3103.415522;469.9334085;"Pyrimidine nucleotidase; responsible for production of nicotinamide riboside and nicotinic acid riboside; overexpression suppresses the 6-AU sensitivity of transcription elongation factor S-II	as well as resistance to other pyrimidine derivatives; SDT1 has a paralog	PHM8	that arose from the whole genome duplication"
YIL116W;HIS5;9355.254796;-2.722768464;0.403771742;-6.743335857;1.55E-11;8.49E-10;OK;16249.0486;2461.460997;"Histidinol-phosphate aminotransferase; catalyzes the seventh step in histidine biosynthesis; responsive to general control of amino acid biosynthesis; mutations cause histidine auxotrophy and sensitivity to Cu	Co	and Ni salts"
YMR062C;ARG7;4721.370956;-2.70005546;0.230144357;-11.73200808;8.74E-32;3.73E-29;OK;8183.419;1259.322911;"Mitochondrial ornithine acetyltransferase; catalyzes the fifth step in arginine biosynthesis; also possesses acetylglutamate synthase activity	regenerates acetylglutamate while forming ornithine"
YER175C;TMT1;7477.261547;-2.69430918;0.308237802;-8.741008294;2.31E-18;3.29E-16;OK;12953.232;2001.291096;"Trans-aconitate methyltransferase; cytosolic enzyme that catalyzes the methyl esterification of 3-isopropylmalate	an intermediate of the leucine biosynthetic pathway	and trans-aconitate	which inhibits the citric acid cycle"
YBR145W;ADH5;7820.807412;-2.684241081;0.57973767;-4.630096027;3.65E-06;7.16E-05;OK;13535.68809;2105.926731;"Alcohol dehydrogenase isoenzyme V; involved in ethanol production; ADH5 has a paralog	ADH1	that arose from the whole genome duplication"
YOR202W;HIS3;1547.208057;-2.680944982;0.534598026;-5.014880065;5.31E-07;1.33E-05;OK;2676.971475;417.4446381;"Imidazoleglycerol-phosphate dehydratase; catalyzes the sixth step in histidine biosynthesis; mutations cause histidine auxotrophy and sensitivity to Cu	Co	and Ni salts; transcription is regulated by general amino acid control via Gcn4p"
YDL182W;LYS20;4849.747376;-2.680132795;0.363557796;-7.37195797;1.68E-13;1.32E-11;OK;8390.370744;1309.124009;"Homocitrate synthase isozyme and functions in DNA repair; catalyzes the condensation of acetyl-CoA and alpha-ketoglutarate to form homocitrate	which is the first step in the lysine biosynthesis pathway; LYS20 has a paralog	LYS21	that arose from the whole genome duplication"
YIR034C;LYS1;2350.571653;-2.662315119;0.329056614;-8.090750976;5.93E-16;6.33E-14;OK;4059.828867;641.3144398;"Saccharopine dehydrogenase (NAD+	L-lysine-forming); catalyzes the conversion of saccharopine to L-lysine	which is the final step in the lysine biosynthesis pathway; contains mRNA binding activity; required for targeting of Pls1p to the peroxisomal matrix in the absence of lysine"
YGL184C;STR3;1156.399932;-2.64299089;0.578556265;-4.568252127;4.92E-06;9.19E-05;OK;1993.628007;319.1718565;"Peroxisomal cystathionine beta-lyase; converts cystathionine into homocysteine; may be redox regulated by Gto1p; involved in the release of the aromatic thiol 3-mercaptohexanol during wine fermentation"
YPL092W;SSU1;3266.681383;-2.636095897;0.627754756;-4.199244801;2.68E-05;0.00038946;OK;5628.022406;905.3403594;"Plasma membrane sulfite pump involved in sulfite metabolism; required for efficient sulfite efflux; major facilitator superfamily protein"
YHR048W;YHK8;46.139294;-2.628311872;0.418026125;-6.287434481;3.23E-10;1.48E-08;OK;79.43182202;12.84676599;"Presumed antiporter of the major facilitator superfamily; member of the 12-spanner drug:H(+) antiporter DHA1 family; expression of gene is up-regulated in cells exhibiting reduced susceptibility to azoles"
YEL008W;YEL008W;1.541199692;-2.612681179;1.726683863;-1.513120749;0.13024899;NaN;Low;2.64925871;0.433140673;"Putative protein of unknown function; conserved among S. cerevisiae strains; YEL008W is not an essential gene; predicted to be involved in metabolism"
YOL058W;ARG1;22271.52883;-2.597885645;0.357994847;-7.256768264;3.96E-13;2.96E-11;OK;38228.46482;6314.592851;"Argininosuccinate synthetase; catalyzes the formation of L-argininosuccinate from citrulline and L-aspartate in the arginine biosynthesis pathway; potential Cdc28p substrate"
YLR124W;YLR124W;0.682745273;-2.595918091;3.103675208;-0.836401336;0.402929161;NaN;Low;1.17168674;0.193803807;"Dubious open reading frame; unlikely to encode a functional protein	based on available experimental and comparative sequence data"
YKL136W;YKL136W;0.682505952;-2.594826818;2.342035235;-1.107936712;0.267889149;NaN;Low;1.171150252;0.193861653;"Dubious open reading frame; unlikely to encode a functional protein	based on available experimental and comparative sequence data; partially overlaps the verified ORF APL2/YKL135C"
YML009C-A;YML009C-A;0.677861868;-2.58655592;3.107077891;-0.832472185;0.405142472;NaN;Low;1.162232195;0.193491541;"Dubious open reading frame; unlikely to encode a functional protein	based on available experimental and comparative sequence data; overlaps ORFs SPT5/YML010W and YML009W-B"
ENSRNA049652667;snR8;0.676795911;-2.584335955;3.959849857;-0.652634834;0.513991723;NaN;Low;1.160149569;0.193442253;
YOL119C;MCH4;2137.711749;-2.582444168;0.326153479;-7.917880182;2.42E-15;2.33E-13;OK;3663.734297;611.6892009;"Protein with similarity to mammalian monocarboxylate permeases; monocarboxylate permeases are involved in transport of monocarboxylic acids across the plasma membrane but mutant is not deficient in monocarboxylate transport"
YOR055W;YOR055W;0.675282626;-2.582202716;2.41765862;-1.068059276;0.285493774;NaN;Low;1.157310789;0.193254462;"Dubious open reading frame; unlikely to encode a functional protein	based on available experimental and comparative sequence data"
YLR012C;YLR012C;0.674343999;-2.580529345;2.417819569;-1.067296078;0.285838158;NaN;Low;1.155510263;0.193177735;"Putative protein of unknown function; YLR012C is not an essential gene"
YER073W;ALD5;6848.286123;-2.579375207;0.280527042;-9.194747112;3.76E-20;6.42E-18;OK;11733.41486;1963.157388;"Mitochondrial aldehyde dehydrogenase; involved in regulation or biosynthesis of electron transport chain components and acetate formation; activated by K+; utilizes NADP+ as the preferred coenzyme; constitutively expressed"
YLR236C;YLR236C;0.671408765;-2.574121879;3.111644171;-0.827254576;0.408092784;NaN;Low;1.14974761;0.19306992;"Putative protein of unknown function; conserved across S. cerevisiae strains; overlaps ORF YLR235C"
YDR210W-A;YDR210W-A;22.59977926;-2.5640357;0.589472415;-4.349712782;1.36E-05;0.000218434;OK;38.66178019;6.537778336;"Retrotransposon TYA Gag gene co-transcribed with TYB Pol; translated as TYA or TYA-TYB polyprotein; Gag is a nucleocapsid protein that is the structural constituent of virus-like particles (VLPs); similar to retroviral Gag"
YPR137C-B;YPR137C-B;8.312719313;-2.539037821;0.87635814;-2.897260496;0.00376437;0.022145317;OK;14.18483264;2.440605985;"Retrotransposon TYA Gag and TYB Pol genes; transcribed/translated as one unit; polyprotein is processed to make a nucleocapsid-like protein (Gag)	reverse transcriptase (RT)	protease (PR)	and integrase (IN); similar to retroviral genes"
YJR016C;ILV3;6946.433736;-2.529869187;0.341937277;-7.398635238;1.38E-13;1.10E-11;OK;11842.31817;2050.549299;"Dihydroxyacid dehydratase; putative 2Fe-2S protein; catalyzes third step in the common pathway leading to biosynthesis of branched-chain amino acids"
YDR035W;ARO3;5483.071063;-2.510613748;0.139118812;-18.04654395;8.40E-73;1.67E-69;OK;9329.068421;1637.073704;"3-deoxy-D-arabino-heptulosonate-7-phosphate (DAHP) synthase; catalyzes the first step in aromatic amino acid biosynthesis and is feedback-inhibited by phenylalanine or high concentration of tyrosine or tryptophan"
YER053C-A;YER053C-A;5.320842338;-2.503442708;1.213303239;-2.063328134;0.039081463;0.13042429;OK;9.046318043;1.595366633;"Protein of unknown function; green fluorescent protein (GFP)-fusion protein localizes to the endoplasmic reticulum; protein abundance increases in response to DNA replication stress"
YCL030C;HIS4;29861.97964;-2.493293565;0.419965122;-5.93690627;2.90E-09;1.18E-07;OK;50716.66175;9007.297536;"Multifunctional enzyme containing phosphoribosyl-ATP pyrophosphatase; phosphoribosyl-AMP cyclohydrolase	and histidinol dehydrogenase activities; catalyzes the second	third	ninth and tenth steps in histidine biosynthesis"
YJL200C;ACO2;1219.001615;-2.480067695;0.384520476;-6.449767575;1.12E-10;5.58E-09;OK;2067.443022;370.5602083;"Putative mitochondrial aconitase isozyme; similarity to Aco1p	an aconitase required for the TCA cycle; expression induced during growth on glucose	by amino acid starvation via Gcn4p	and repressed on ethanol"
YJR130C;STR2;3681.704064;-2.468092296;0.257211114;-9.595589625;8.34E-22;1.85E-19;OK;6236.318455;1127.089674;"Cystathionine gamma-synthase	converts cysteine into cystathionine; STR2 has a paralog	YML082W	that arose from the whole genome duplication"
YDL198C;GGC1;3081.004454;-2.465351465;0.286583665;-8.602554054;7.80E-18;1.04E-15;OK;5217.294367;944.714541;"Mitochondrial GTP/GDP transporter; essential for mitochondrial genome maintenance; has a role in mitochondrial iron transport; member of the mitochondrial carrier family"
YGL009C;LEU1;4654.743465;-2.460513757;0.294820094;-8.34581431;7.07E-17;8.29E-15;OK;7878.166948;1431.319982;"Isopropylmalate isomerase; catalyzes the second step in the leucine biosynthesis pathway"
YML116W;ATR1;2334.06562;-2.445139863;0.530797479;-4.606540083;4.09E-06;7.95E-05;OK;3943.916628;724.2146127;"Multidrug efflux pump of the major facilitator superfamily; required for resistance to aminotriazole and 4-nitroquinoline-N-oxide; ATR1 has a paralog	YMR279C	that arose from the whole genome duplication; protein abundance increases in response to DNA replication stress"
YPR145W;ASN1;8319.578527;-2.441221182;0.143622771;-16.99745221;8.58E-65;7.32E-62;OK;14051.8262;2587.330855;"Asparagine synthetase; catalyzes the synthesis of L-asparagine from L-aspartate in the asparagine biosynthetic pathway; ASN1 has a paralog	ASN2	that arose from the whole genome duplication"
YJR111C;YJR111C;991.0122287;-2.440087255;0.316224725;-7.716307621;1.20E-14;1.05E-12;OK;1673.621946;308.4025117;"Peroxisomal matrix protein with naturally active promoter; well-conserved in fungi; localized to peroxisomes under physiological growth conditions; levels of some amino acids are altered upon both knockout and overexpression	suggesting potential involvement of Pxp2p in amino acid metabolism or related cellular metabolic processes (needs further study); GFP-fusion protein displays inherent dual localization with large proportion localizing to cytosol"
YJR048W;CYC1;463.6122734;-2.405213723;0.359519277;-6.690082783;2.23E-11;1.20E-09;OK;779.9792098;147.2453369;"Cytochrome c	isoform 1; also known as iso-1-cytochrome c; electron carrier of mitochondrial intermembrane space that transfers electrons from ubiquinone-cytochrome c oxidoreductase to cytochrome c oxidase during cellular respiration; CYC1 has a paralog	CYC7	that arose from the whole genome duplication; human homolog CYC1 can complement yeast null mutant; mutations in human CYC1 cause insulin-responsive hyperglycemia"
YJR146W;YJR146W;2.558649581;-2.400353037;1.411864933;-1.700129369;0.089106594;0.231964335;OK;4.302354803;0.814944359;"Protein of unknown function; expressed at both mRNA and protein levels; partially overlaps HMS2"
YKL097C;YKL097C;3.699336699;-2.364393668;1.180648002;-2.002623698;0.045217694;0.146373723;OK;6.195512239;1.20316116;"Putative protein of unknown function; conserved across S. cerevisiae strains; not conserved in closely related Saccharomyces species"
YPL264C;YPL264C;762.2696985;-2.360030392;0.292527296;-8.067727087;7.16E-16;7.38E-14;OK;1275.992578;248.5468192;"Endoplasmic reticulum protein of unknown function; physically interacts with Hsp82p; YPL264C is not an essential gene"
YOR130C;ORT1;2063.882383;-2.358150733;0.174509676;-13.51300851;1.31E-41;7.12E-39;OK;3454.077975;673.6867916;"Ornithine transporter of the mitochondrial inner membrane; exports ornithine from mitochondria as part of arginine biosynthesis; functionally complemented by human ortholog	SLC25A15	which is associated with hyperammonaemia-hyperornithinaemia-homocitrullinuria (HHH) syndrome	but HHH-associated variants fail to complement"
YJL088W;ARG3;3543.289255;-2.33807614;0.340391767;-6.868779935;6.48E-12;3.76E-10;OK;5916.457676;1170.120833;"Ornithine carbamoyltransferase; also known as carbamoylphosphate:L-ornithine carbamoyltransferase; catalyzes the biosynthesis of the arginine precursor citrulline"
YER069W;ARG5;10186.14924;-2.337233347;0.324958871;-7.19239743;6.37E-13;4.64E-11;OK;17006.82678;3365.471707;"Acetylglutamate kinase and N-acetyl-gamma-glutamyl-phosphate reductase; N-acetyl-L-glutamate kinase (NAGK) catalyzes the 2nd and N-acetyl-gamma-glutamyl-phosphate reductase (NAGSA)	the 3rd step in arginine biosynthesis; synthesized as a precursor which is processed in the mitochondrion to yield mature NAGK and NAGSA; enzymes form a metabolon complex with Arg2p; NAGK C-terminal domain stabilizes the enzymes	slows catalysis and is involved in feed-back inhibition by arginine"
YBR047W;FMP23;638.610583;-2.321987924;0.26077544;-8.904166455;5.38E-19;8.32E-17;OK;1064.358328;212.862838;"Putative protein of unknown function; proposed to be involved in iron or copper homeostasis; the authentic	non-tagged protein is detected in highly purified mitochondria in high-throughput studies"
YER188C-A;YER188C-A;2.43362731;-2.321346975;1.560886909;-1.487197415;0.136962679;NaN;Low;4.055773183;0.811481437;Putative protein of unknown function
YBR115C;LYS2;5800.9196;-2.32131228;0.298866091;-7.767064743;8.03E-15;7.17E-13;OK;9667.511423;1934.327777;"Alpha aminoadipate reductase; catalyzes the reduction of alpha-aminoadipate to alpha-aminoadipate 6-semialdehyde	which is the fifth step in biosynthesis of lysine; activation requires posttranslational phosphopantetheinylation by Lys5p"
YBR093C;PHO5;1646.047408;-2.307151205;0.215357302;-10.71313202;8.83E-27;2.40E-24;OK;2738.713083;553.3817331;"Repressible acid phosphatase; 1 of 3 repressible acid phosphatases that also mediates extracellular nucleotide-derived phosphate hydrolysis; secretory pathway derived cell surface glycoprotein; induced by phosphate starvation and coordinately regulated by PHO4 and PHO2"
YDL170W;UGA3;1501.173778;-2.30007276;0.260118858;-8.842391423;9.37E-19;1.37E-16;OK;2495.60735;506.7402054;"Transcriptional activator for GABA-dependent induction of GABA genes; binds to DNA elements found in the promoters of target genes and increases their expression in the presence of GABA (gamma-aminobutyrate); zinc finger transcription factor of the Zn(2)-Cys(6) binuclear cluster domain type;…	UGA2	and UGA4"
YOL103W-A;YOL103W-A;0.555913219;-2.297911509;3.971412918;-0.578613092;0.562850269;NaN;Low;0.923937108;0.18788933;"Retrotransposon TYA Gag gene co-transcribed with TYB Pol; translated as TYA or TYA-TYB polyprotein; Gag is a nucleocapsid protein that is the structural constituent of virus-like particles (VLPs); similar to retroviral Gag"
YLL030C;RRT7;0.554170989;-2.292814213;3.355798873;-0.683239461;0.494455541;NaN;Low;0.920490916;0.187851062;"Putative protein of unknown function; conserved across S. cerevisiae strains; identified in a screen for mutants with increased levels of rDNA transcription"
YBR089W;YBR089W;2.487467935;-2.292779209;1.46743418;-1.56244092;0.118184154;0.285012083;OK;4.131725168;0.843210703;"Dubious open reading frame; unlikely to encode a functional protein	based on available experimental and comparative sequence data; almost completely overlaps the verified gene POL30"
YIL066W-A;YIL066W-A;1.305507602;-2.289866418;1.75826161;-1.302346821;0.192797853;NaN;Low;2.167727055;0.443288148;"Dubious open reading frame; unlikely to encode a functional protein	based on available experimental and comparative sequence data; almost completely overlaps ORF YIL067C"
YLR232W;YLR232W;1.2919569;-2.286606522;1.787755581;-1.279037552;0.200883832;NaN;Low;2.14440325;0.439510551;"Dubious open reading frame; unlikely to encode a functional protein	based on available experimental and comparative sequence data; partially overlaps the verified gene BNA5"
YBR256C;RIB5;6880.242676;-2.279524402;0.25676904;-8.877722948;6.82E-19;1.02E-16;OK;11410.3461;2350.139256;"Riboflavin synthase; catalyzes the last step of the riboflavin biosynthesis pathway"
YAR019W-A;YAR019W-A;0.546629365;-2.274184735;2.528193743;-0.899529453;0.368370715;NaN;Low;0.905968445;0.187290285;"Dubious open reading frame; unlikely to encode a functional protein	based on available experimental and comparative sequence data; partially overlaps ORF CDC15/YAR019C"
YLR445W;GMC2;0.54353545;-2.26755536;2.529296553;-0.89651621;0.369977127;NaN;Low;0.900130453;0.186940446;"Protein involved in meiotic crossing over; component of the Synaptonemal Complex (SC) along with Ecm11p; required for the efficient loading of the SC transverse filament protein	Zip1p; promotes SUMOylation of Ecm11p; mutants are delayed in meiotic nuclear division and are defective in synaptonemal complex assembly; transcription is regulated by Ume6p and induced in response to alpha factor; also detected in peroxisomes"
YLL046C;RNP1;17.38732975;-2.267277145;0.555898835;-4.078578698;4.53E-05;0.000599179;OK;28.79360666;5.981052832;"Ribonucleoprotein that contains two RNA recognition motifs (RRM); RNP1 has a paralog	SBP1	that arose from the whole genome duplication"
YGL074C;YGL074C;0.54313461;-2.26667238;3.367638971;-0.673074638;0.500899808;NaN;Low;0.899371948;0.186897271;"Dubious open reading frame unlikely to encode a functional protein; overlaps 5' end of essential HSF1 gene encoding heat shock transcription factor"
YKL036C;YKL036C;0.542148937;-2.264568612;2.529784895;-0.895162516;0.370700219;NaN;Low;0.897514436;0.186783437;"Dubious open reading frame; unlikely to encode a functional protein	based on available experimental and comparative sequence data; not conserved in closely related Saccharomyces species; partially overlaps the essential gene UGP1 gene and uncharacterized ORF YKL037W"
YAL056C-A;YAL056C-A;0.542071157;-2.264390688;2.529818285;-0.895080371;0.370744126;NaN;Low;0.897366609;0.186775706;"Dubious open reading frame; unlikely to encode a functional protein	based on available experimental and comparative sequence data"
YHR028W-A;YHR028W-A;0.539428272;-2.257771269;3.371585027;-0.669646843;0.503082945;NaN;Low;0.892284534;0.18657201;"Dubious open reading frame; unlikely to encode a functional protein	based on available experimental and comparative sequence data; overlaps ORF DAP2/YHR028C"
YER084W-A;YER084W-A;0.538926727;-2.256558401;3.372124893;-0.66917996;0.503380688;NaN;Low;0.891325272;0.186528181;"Dubious open reading frame; unlikely to encode a functional protein	based on available experimental and comparative sequence data; almost completely overlaps uncharacterized ORF YER085C"
YDR340W;YDR340W;0.538230146;-2.254914582;3.372885821;-0.668541629;0.503787918;NaN;Low;0.889997614;0.186462677;Putative protein of unknown function
snR8;snR8;3.390346081;-2.246489876;1.316222995;-1.706769966;0.087864817;0.230247659;OK;5.600470287;1.180221875;
YGL149W;YGL149W;0.532607546;-2.240430997;3.974018383;-0.563769661;0.572910902;NaN;Low;0.879163739;0.186051354;"Putative protein of unknown function; conserved among S. cerevisiae strains; YGL149W is not an essential gene"
YDR010C;YDR010C;5.862906838;-2.204644038;0.925478712;-2.382166126;0.017211131;0.072393336;OK;9.635504713;2.090308964;"Putative protein of unknown function; conserved across S. cerevisiae strains"
YOR161W-B;YOR161W-B;2.323374308;-2.179317791;1.579839505;-1.379455181;0.167754456;NaN;Low;3.806376367;0.84037225;"Protein of unknown function; identified by gene-trapping	microarray-based expression analysis	and genome-wide homology searching"
YJL048C;UBX6;2451.14925;-2.167770599;0.266772417;-8.125917292;4.44E-16;4.91E-14;OK;4009.881954;892.4165456;"UBX (ubiquitin regulatory X) domain-containing protein; interacts with Cdc48p	transcription is repressed when cells are grown in media containing inositol and choline; UBX6 has a paralog	UBX7	that arose from the whole genome duplication"
YGR269W;YGR269W;2.312964486;-2.1575848;1.457622436;-1.480208281;0.138817671;NaN;Low;3.778948766;0.846980206;"Dubious open reading frame; unlikely to encode a functional protein	based on available experimental and comparative sequence data; partially overlaps the uncharacterized ORF HUA1/YGR268C"
YML009W-B;YML009W-B;108.8336977;-2.137671035;0.305974041;-6.986445745;2.82E-12;1.79E-10;OK;177.3624319;40.30496354;"Dubious open reading frame; unlikely to encode a functional protein	based on available experimental and comparative sequence data; deletion mutation confers an increase in Ty1 transposition"
YOR186W;YOR186W;28.97150899;-2.124814013;0.546803175;-3.885884556;0.000101958;0.00116725;OK;47.13571462;10.80730337;"Putative protein of unknown function; proper regulation of expression during heat stress is sphingolipid-dependent; mCherry fusion protein localizes to the vacuole; YOR186W has a paralog	YLR297W	that arose from the whole genome duplication"
YGL059W;PKP2;1716.709048;-2.123800583;0.292292458;-7.266012265;3.70E-13;2.80E-11;OK;2792.664462;640.7536344;"Mitochondrial protein kinase; negatively regulates activity of the pyruvate dehydrogenase complex by phosphorylating the ser-133 residue of the Pda1p subunit; acts in concert with kinase Pkp1p and phosphatases Ptc5p and Ptc6p; relocalizes from mitochondrion to cytoplasm upon DNA replicatio…
YEL059W;HHY1;14.39581211;-2.117470875;0.577673966;-3.665512035;0.000246844;0.002358168;OK;23.39925338;5.392370847;"Putative protein of unknown function; null mutant is sensitive to heat	pH disturbances	ionic stress	and various chemicals; hypersensitivity to hygromycin B indicative of defects in vacuolar trafficking"
YJR154W;YJR154W;334.4337466;-2.116473863;0.330215088;-6.409379635;1.46E-10;7.22E-09;OK;543.5252163;125.3422769;"Putative protein of unknown function; green fluorescent protein (GFP)-fusion protein localizes to the cytoplasm"
YDL247W;MPH2;11.7859169;-2.112062121;1.585829821;-1.331834029;0.182914733;0.375827212;OK;19.14360814;4.428225667;"Alpha-glucoside permease; transports maltose	maltotriose	alpha-methylglucoside	and turanose; almost identical to Mph3p; encoded in a subtelomeric position in a region likely to have undergone duplication"
YKR066C;CCP1;1453.082406;-2.097652836;0.267145419;-7.852101079;4.09E-15;3.88E-13;OK;2355.76781;550.3970013;"Mitochondrial cytochrome-c peroxidase; degrades reactive oxygen species in mitochondria; acts as hydrogen peroxide sensor in mitochondria	involved in the response to oxidative stress"
YLR280C;YLR280C;8.387453502;-2.096004958;0.909555867;-2.304426845;0.021198695;0.083965936;OK;13.59497372;3.179933287;"Dubious open reading frame; unlikely to encode a functional protein	based on available experimental and comparative sequence data"
YEL053W-A;YEL053W-A;1.165343601;-2.087226884;1.891232868;-1.103632937;0.269752398;NaN;Low;1.886688002;0.4439992;"Dubious open reading frame; unlikely to encode a functional protein	based on available experimental and comparative sequence data; partially overlaps the verified gene RPL12A/YEL054C"
YCL026C-A;FRM2;28.12633557;-2.084900906;0.547695777;-3.806676981;0.000140847;0.001500531;OK;45.52246511;10.73020604;"Type II nitroreductase	using NADH as reductant; mutants are defective in fatty acid mediated repression of genes involved in fatty acid biosynthesis indicative of a role in lipid signaling; involved in the oxidative stress response; transcription induction by cadmium and selenite indicates a possible role in the metal stress response; expression induced in cells treated with the mycotoxin patulin"
YIR023C-A;YIR023C-A;1.121652283;-2.083030194;2.421795247;-0.86011821;0.389723884;NaN;Low;1.814944658;0.428359908;"Dubious open reading frame; unlikely to encode a functional protein	based on available experimental and comparative sequence data; almost completely overlaps ORF DAL81/YIR023W"
YOR222W;ODC2;3281.323496;-2.08089385;0.215375817;-9.661687544;4.39E-22;1.05E-19;OK;5308.004911;1254.64208;"Mitochondrial inner membrane transporter; 2-oxodicarboxylate transporter	exports 2-oxoadipate and 2-oxoglutarate from the mitochondrial matrix to the cytosol for use in lysine and glutamate biosynthesis and in lysine catabolism; ODC2 has a paralog	ODC1	that arose from the whole genome duplication"
YGR025W;YGR025W;1.157264739;-2.077191699;2.403545432;-0.864219861;0.387467124;NaN;Low;1.871120279;0.443409198;"Putative protein of unknown function; conserved across S. cerevisiae strains"
YHR185C;PFS1;5.168356091;-2.056911403;0.938214458;-2.192368052;0.028352942;0.10345881;OK;8.333840398;2.002871783;"Sporulation protein required for prospore membrane formation; required for prospore membrane formation at selected spindle poles; ensures functionality of all four spindle pole bodies during meiosis II; not required for meiotic recombination or meiotic chromosome segregation"
YAL016C-A;YAL016C-A;1.972840134;-2.031997408;1.698915688;-1.196055474;0.231674912;NaN;Low;3.170452844;0.775227423;"Dubious open reading frame; unlikely to encode a functional protein	based on available experimental and comparative sequence data; partially overlaps ORF TPD3/YAL016W"
YBR104W;YMC2;1435.937087;-2.029943646;0.430087125;-4.719842855;2.36E-06;4.90E-05;OK;2306.977067;564.8971065;"Putative mitochondrial inner membrane transporter; proposed role in oleate metabolism and glutamate biosynthesis; member of the mitochondrial carrier (MCF) family; YMC2 has a paralog	YMC1	that arose from the whole genome duplication"
YNR058W;BIO3;410.1350265;-2.011870832;0.41523687;-4.845116073;1.27E-06;2.85E-05;OK;657.293277;162.976776;"7	8-diamino-pelargonic acid aminotransferase (DAPA); catalyzes the second step in the biotin biosynthesis pathway; BIO3 is in a cluster of 3 genes (BIO3	BIO4	and BIO5) that mediate biotin synthesis; BIO3 and BIO4 were acquired by horizontal gene transfer (HGT) from bacteria"
YLL052C;AQY2;74.32335634;-2.000784977;0.416284677;-4.806290228;1.54E-06;3.38E-05;OK;118.9303087;29.71640395;"Water channel that mediates water transport across cell membranes; only expressed in proliferating cells; controlled by osmotic signals; may be involved in freeze tolerance; disrupted by a stop codon in many S. cerevisiae strains"
YHR029C;YHI9;1827.939694;-1.989357079;0.319755273;-6.221498898;4.92E-10;2.18E-08;OK;2920.378787;735.5006015;"Protein of unknown function; null mutant is defective in unfolded protein response; possibly involved in a membrane regulation metabolic pathway; member of the PhzF superfamily	though most likely not involved in phenazine production"
YBL111C;YBL111C;566.1102549;-1.981502802;0.277217207;-7.147834807;8.82E-13;6.06E-11;OK;903.444829;228.7756809;"Helicase-like protein encoded within the telomeric Y' element; relocalizes from mitochondrion to cytoplasm upon DNA replication stress"
YER176W;ECM32;3235.95112;-1.971314796;0.220253544;-8.950206944;3.55E-19;5.73E-17;OK;5156.809927;1315.092314;"DNA dependent ATPase/DNA helicase; helicase belonging to the Dna2p- and Nam7p-like family of helicases that is involved in modulating translation termination; interacts with the translation termination factors	localized to polysomes"
YBR190W;YBR190W;3.074917295;-1.968885084;1.275383198;-1.543759622;0.122646576;0.290780875;OK;4.898508734;1.251325856;"Dubious open reading frame; unlikely to encode a functional protein	based on available experimental and comparative sequence data; partially overlaps the verified ribosomal protein gene RPL21A/YBR191W"
YOR376W-A;YOR376W-A;2.012497627;-1.968812457;1.474890593;-1.334887121;0.181913294;NaN;Low;3.205984187;0.819011067;"Putative protein of unknown function; identified by fungal homology and RT-PCR"
YGL138C;YGL138C;2.06420776;-1.967504037;1.553004381;-1.266901795;0.205190407;NaN;Low;3.287753361;0.840662159;"Putative protein of unknown function; has no significant sequence similarity to any known protein"
YPL251W;YPL251W;2.014815523;-1.96258091;1.469644473;-1.33541203;0.18174153;NaN;Low;3.206852043;0.822779003;"Dubious open reading frame; unlikely to encode a functional protein	based on available experimental and comparative sequence data; partially overlaps 5' end of the verified	essential gene YAH1/YPL252C"
YHR208W;BAT1;7432.63365;-1.957941936;0.272875632;-7.175217222;7.22E-13;5.14E-11;OK;11822.2697;3042.997602;"Mitochondrial branched-chain amino acid (BCAA) aminotransferase; preferentially involved in BCAA biosynthesis; homolog of murine ECA39; highly expressed during logarithmic phase and repressed during stationary phase; BAT1 has a paralog	BAT2	that arose from the whole genome duplication"
YDL054C;MCH1;1610.609001;-1.951766678;0.376666901;-5.18167822;2.20E-07;6.14E-06;OK;2559.570374;661.6476283;"Protein with similarity to mammalian monocarboxylate permeases; monocarboxylate permeases are involved in transport of monocarboxylic acids across the plasma membrane but mutant is not deficient in monocarboxylate transport"
YNL104C;LEU4;8731.70234;-1.949621921;0.179703738;-10.84908944;2.01E-27;5.73E-25;OK;13872.131;3591.273681;"Alpha-isopropylmalate synthase (2-isopropylmalate synthase); the main isozyme responsible for the first step in the leucine biosynthesis pathway; LEU4 has a paralog	LEU9	that arose from the whole genome duplication"
YHR122W;CIA2;1142.41832;-1.938351631;0.329260705;-5.886981353;3.93E-09;1.57E-07;OK;1812.047412;472.7892284;"Component of cytosolic iron-sulfur protein assembly (CIA) machinery; acts at a late step of Fe-S cluster assembly; forms the CIA targeting complex with Cia1p and Met18p that directs Fe-S cluster incorporation and maturation of a subset of proteins involved in methionine biosynthesis	DNA replication and repair	transcription	and telomere maintenance; ortholog of human FAM96B"
YOL064C;MET22;3406.741456;-1.936843569;0.200772175;-9.64697208;5.06E-22;1.16E-19;OK;5402.435571;1411.047342;"Bisphosphate-3'-nucleotidase; involved in salt tolerance and methionine biogenesis; dephosphorylates 3'-phosphoadenosine-5'-phosphate and 3'-phosphoadenosine-5'-phosphosulfate	intermediates of the sulfate assimilation pathway; human homolog BPNT1 complements yeast null mutant"
YCR021C;HSP30;1276.289229;-1.936770925;0.511726427;-3.784778005;0.000153846;0.00160198;OK;2023.927708;528.65075;"Negative regulator of the H(+)-ATPase Pma1p; stress-responsive protein; hydrophobic plasma membrane localized; induced by heat shock	ethanol treatment	weak organic acid	glucose limitation	and entry into stationary phase"
YOR303W;CPA1;5351.062791;-1.935893747;0.280721292;-6.896141488;5.34E-12;3.20E-10;OK;8484.597377;2217.528204;"Small subunit of carbamoyl phosphate synthetase; carbamoyl phosphate synthetase catalyzes a step in the synthesis of citrulline	an arginine precursor; translationally regulated by an attenuator peptide encoded by YOR302W within the CPA1 mRNA 5'-leader"
YJR018W;YJR018W;2.897883088;-1.915620257;1.28901811;-1.486108102;0.13725053;0.31215617;OK;4.581423448;1.214342728;"Dubious open reading frame; unlikely to encode a functional protein	based on available experimental and comparative sequence data"
YER055C;HIS1;12927.45922;-1.912912507;0.173620341;-11.0177903;3.14E-28;1.04E-25;OK;20429.69293;5425.225514;"ATP phosphoribosyltransferase; a hexameric enzyme	catalyzes the first step in histidine biosynthesis; mutations cause histidine auxotrophy and sensitivity to Cu	Co	and Ni salts; transcription is regulated by general amino acid control"
YBR043C;QDR3;2646.712527;-1.912389557;0.274280929;-6.972375248;3.12E-12;1.96E-10;OK;4182.369492;1111.055562;"Multidrug transporter of the major facilitator superfamily; member of the 12-spanner drug:H(+) antiporter DHA1 family; has a role in polyamine homeostasis; involved in spore wall asembly; sequence similarity to DTR1 and QDR1	and the triple mutant dtr1 qdr1 qdr3 exhibits reduced dityrosine fluorescence relative to the single mutants; expression is upregulated under polyamine stress; required for resistance to quinidine	barban	cisplatin	and bleomycin"
YLL027W;ISA1;843.290798;-1.912133672;0.326942953;-5.84852389;4.96E-09;1.94E-07;OK;1332.529454;354.0521421;"Protein required for maturation of mitochondrial [4Fe-4S] proteins; functions in a complex with Isa2p and possibly Iba57p; isa1 deletion causes loss of mitochondrial DNA and respiratory deficiency; depletion reduces growth on nonfermentable carbon sources; functional ortholog of bacterial A-…
YHR071W;PCL5;4062.722911;-1.910383244;0.223770561;-8.537241145;1.37E-17;1.79E-15;OK;6418.092784;1707.353037;"Cyclin; interacts with and phosphorylated by Pho85p cyclin-dependent kinase (Cdk)	induced by Gcn4p at level of transcription	specifically required for Gcn4p degradation	may be sensor of cellular protein biosynthetic capacity"
YMR108W;ILV2;7366.1726;-1.903197192;0.356636124;-5.336523876;9.47E-08;2.92E-06;OK;11624.52563;3107.819569;"Acetolactate synthase; catalyses the first common step in isoleucine and valine biosynthesis and is the target of several classes of inhibitors	localizes to the mitochondria; expression of the gene is under general amino acid control"
YNR056C;BIO5;31.31387409;-1.899983107;0.648515848;-2.929740441;0.003392452;0.020256432;OK;49.39305249;13.23469569;"Putative transmembrane protein involved in the biotin biosynthesis; responsible for uptake of 7-keto 8-aminopelargonic acid; BIO5 is in a cluster of 3 genes (BIO3	BIO4	and BIO5) that mediate biotin synthesis"
YER039C-A;YER039C-A;26.80579255;-1.89326473;0.46181028;-4.099659127;4.14E-05;0.000557087;OK;42.24054813;11.37103697;"Putative protein of unknown function; YER039C-A is not an essential gene"
ENSRNA049652360;snR49;0.416934914;-1.882187128;3.992769814;-0.471398857;0.637355932;NaN;Low;0.65593337;0.177936459;
YMR271C;URA10;1006.147065;-1.880946796;0.540896511;-3.477461507;0.000506186;0.004269296;OK;1582.607522;429.6866093;"Minor orotate phosphoribosyltransferase (OPRTase) isozyme; catalyzes the fifth enzymatic step in the de novo biosynthesis of pyrimidines	converting orotate into orotidine-5'-phosphate; URA10 has a paralog	URA5	that arose from the whole genome duplication"
YMR135W-A;YMR135W-A;0.99523785;-1.879715229;1.872739775;-1.003724732;0.315511313;NaN;Low;1.565162573;0.425313127;"Dubious open reading frame; unlikely to encode a functional protein	based on available experimental and comparative sequence data"
YGR051C;YGR051C;0.414341679;-1.873438646;3.609793863;-0.518987709;0.603769312;NaN;Low;0.651008676;0.177674683;"Dubious open reading frame; unlikely to encode a functional protein	based on available experimental and comparative sequence data; YGR051C is not an essential gene"
YDR271C;YDR271C;0.414128036;-1.872782619;3.610163296;-0.518752883;0.603933078;NaN;Low;0.650609557;0.177646516;"Dubious open reading frame; unlikely to encode a functional protein	based on available experimental and comparative sequence data; partially overlaps the verified ORF CCC2/YDR270W"
YDL050C;YDL050C;0.410697614;-1.862112687;3.616137815;-0.514945166;0.606591338;NaN;Low;0.644194584;0.177200644;"Dubious open reading frame; unlikely to encode a functional protein	based on available experimental and comparative sequence data"
YDR542W;PAU10;0.41069245;-1.862096688;3.616146878;-0.514939451;0.606595332;NaN;Low;0.644184944;0.177199957;"Protein of unknown function; SWAT-GFP fusion protein localizes to the endoplasmic reticulum and vacuole	while mCherry fusion localizes to the vacuole; member of the seripauperin multigene family encoded mainly in subtelomeric regions"
YGR122C-A;YGR122C-A;0.409696669;-1.859011537;3.617910088;-0.513835748;0.607366832;NaN;Low;0.642326381;0.177066957;"Dubious open reading frame; unlikely to encode a functional protein	based on available experimental and comparative sequence data; similar to YLR334C and YOL106W"
YLR282C;YLR282C;0.408833184;-1.856288641;3.619438651;-0.512866447;0.608044745;NaN;Low;0.640711039;0.176955329;"Dubious open reading frame; unlikely to encode a functional protein	based on available experimental and comparative sequence data; deletion mutation confers an increase in Ty1 transposition"
YER190C-B;YER190C-B;0.407694219;-1.852712588;3.621453825;-0.511593597;0.608935468;NaN;Low;0.638583105;0.176805333;"Putative protein of unknown function; identified by gene-trapping	microarray-based expression analysis	and genome-wide homology searching"
YMR105W-A;YMR105W-A;0.407525408;-1.852109789;2.746501102;-0.674352465;0.500087256;NaN;Low;0.638260852;0.176789963;Putative protein of unknown function
YLR152C;YLR152C;1656.976188;-1.848296628;0.403068332;-4.585566464;4.53E-06;8.67E-05;OK;2593.645072;720.3073043;"Putative protein of unknown function; YLR152C is not an essential gene"
YFR056C;YFR056C;0.406077547;-1.84755656;3.994836185;-0.462486188;0.643732705;NaN;Low;0.63555746;0.176597633;"Dubious open reading frame; unlikely to encode a functional protein	based on available experimental and comparative sequence data; partially overlaps the uncharacterized gene YFR055W"
YNL097C-B;YNL097C-B;0.406077547;-1.84755656;3.994836185;-0.462486188;0.643732705;NaN;Low;0.63555746;0.176597633;"Peroxisomal matrix protein that regulates lysine biosynthesis; localization to peroxisomes upon lysine deprivation is dependent on targeting factor Pex5p and lysine biosynthesis enzyme Lys1p; affects abundance of Lys1p and the lysine biosynthesis pathway"
YGL180W;ATG1;747.9193191;-1.844675431;0.314028485;-5.874229627;4.25E-09;1.68E-07;OK;1170.070038;325.7686;"Protein serine/threonine kinase; required for vesicle formation in autophagy and the cytoplasm-to-vacuole targeting (Cvt) pathway; structurally required for phagophore assembly site formation; forms a complex with Atg13p and Atg17p during autophagy; required for re-phosphorylation of Atg13p d…	following prolonged nitrogen starvation; essential for cell cycle progression from G2/M to G1 under nitrogen starvation"
YPR195C;YPR195C;23.58282672;-1.841482692;0.436786139;-4.215982437;2.49E-05;0.000365218;OK;36.87597163;10.28968181;"Putative protein of unknown function; conserved across S. cerevisiae strains"
YOR170W;YOR170W;0.403338388;-1.83898407;3.62928616;-0.506706826;0.61236054;NaN;Low;0.630453365;0.17622341;"Dubious open reading frame; unlikely to encode a functional protein	based on available experimental and comparative sequence data; partially overlaps the verified gene LCB4"
YPL102C;YPL102C;0.402146853;-1.835192011;3.631451874;-0.505360411;0.61330572;NaN;Low;0.628229687;0.176064019;"Dubious open reading frame; unlikely to encode a functional protein	based on available experimental and comparative sequence data; not conserved in closely related Saccharomyces species; deletion mutation enhances replication of Brome mosaic virus in S. cerevisiae	but this is likely due to effects on the overlapping gene ELP4"
YKL030W;YKL030W;0.401549625;-1.833281867;3.632542076;-0.504682899;0.613781574;NaN;Low;0.627114825;0.175984426;"Dubious open reading frame; unlikely to encode a functional protein	based on available experimental and comparative sequence data; not conserved in closely related Saccharomyces species; partially overlaps the verified gene MAE1"
YFL063W;YFL063W;0.39945566;-1.826012255;3.99614641;-0.456943282;0.647711813;NaN;Low;0.623154787;0.175756532;"Dubious open reading frame; unlikely to encode a functional protein	based on available experimental and comparative sequence data"
YML034C-A;YML034C-A;0.39945566;-1.826012255;3.99614641;-0.456943282;0.647711813;NaN;Low;0.623154787;0.175756532;"Dubious open reading frame; unlikely to encode a functional protein	based on available experimental and comparative sequence data; overlaps ORF SRC1/YML034W"
YPR002C-A;YPR002C-A;0.39945566;-1.826012255;3.99614641;-0.456943282;0.647711813;NaN;Low;0.623154787;0.175756532;"Dubious open reading frame; unlikely to encode a functional protein	based on available experimental and comparative sequence data; completely overlaps the Ty1 long terminal repeat	YPRWdelta12"
YBL113C;YBL113C;2147.452644;-1.821378163;0.191522988;-9.509971547;1.91E-21;3.68E-19;OK;3347.677971;947.2273166;Helicase-like protein encoded within the telomeric Y' element
YGR088W;CTT1;1068.488431;-1.818511007;0.574492258;-3.165423001;0.001548576;0.010807418;OK;1664.943122;472.0337389;"Cytosolic catalase T; has a role in protection from oxidative damage by hydrogen peroxide"
YHL006W-A;YHL006W-A;1.931548507;-1.817893639;1.509468788;-1.20432675;0.228463312;NaN;Low;3.009498551;0.853598463;"Dubious open reading frame; unlikely to encode a functional protein	based on available experimental and comparative sequence data; overlaps ORF STE20/YHL007C"
YDR222W;YDR222W;350.2943808;-1.81060895;0.459150876;-3.943385593;8.03E-05;0.000971912;OK;545.1753187;155.4134429;"Protein of unknown function; green fluorescent protein (GFP)-fusion protein localizes to the cytoplasm in a punctate pattern; YDR222W has a paralog	YLR225C	that arose from the whole genome duplication"
snR30;snR30;41.52768776;-1.806801277;2.321877967;-0.778163755;0.436472481;0.635981478;OK;64.59311587;18.46225964;
YMR244W;YMR244W;86.8622927;-1.800435691;0.361734205;-4.977233745;6.45E-07;1.58E-05;OK;134.9749218;38.74966358;"Putative protein of unknown function; SWAT-GFP fusion protein localizes to the endoplasmic reticulum and vacuole	while mCherry fusion localizes to just the vacuole"
YGR031C-A;NAG1;1.949574007;-1.796098966;1.727967159;-1.039428879;0.298605319;NaN;Low;3.027401285;0.87174673;"Protein involved in yeast cell wall biogenesis; localizes to the cell periphery; production of Nag1p is dependent upon the presence of Slt2p and Rlm1p; gene is nested within and antisense to IMO32"
YKL218C;SRY1;2931.124298;-1.793510905;0.566937236;-3.163508745;0.001558797;0.010822156;OK;4549.777897;1312.4707;"3-hydroxyaspartate dehydratase; deaminates L-threo-3-hydroxyaspartate to form oxaloacetate and ammonia; required in the presence of hydroxyaspartate; highly similar to mouse serine racemase (Srr) but has no serine racemase activity"
YJL160C;YJL160C;118.5306887;-1.792602522;0.494709945;-3.623542526;0.000290595;0.002692848;OK;183.9609028;53.10047459;"Putative protein of unknown function; member of the PIR (Proteins with Internal Repeats) family of cell wall proteins; SWAT-GFP fusion protein localizes to the endoplasmic reticulum and vacuole	and mCherry fusion localizes to the vacuole; non-essential gene that is required for sporulation; mRNA is weakly cell cycle regulated	peaking in mitosis; YJL160C has a paralog	PIR1	that arose from the whole genome duplication"
YLR341W;SPO77;6.355465764;-1.781099975;1.028863461;-1.731133471;0.083427962;0.223203282;OK;9.846096746;2.864834783;"Meiosis-specific protein of unknown function; required for spore wall formation during sporulation and for timely prospore membrane closure along with SPS1; required with Sps1p for phosphorylation and turnover of Ssp1p; dispensable for both nuclear divisions during meiosis"
YPR167C;MET16;332.3215492;-1.777457879;0.257028797;-6.915403647;4.67E-12;2.90E-10;OK;514.5503419;150.0927565;"3'-phosphoadenylsulfate reductase; reduces 3'-phosphoadenylyl sulfate to adenosine-3'	5'-bisphosphate and free sulfite using reduced thioredoxin as cosubstrate	involved in sulfate assimilation and methionine metabolism"
YOR337W;TEA1;705.6803055;-1.776863905;0.490708194;-3.621019433;0.000293444;0.002706663;OK;1092.539078;318.8215332;"Ty1 enhancer activator involved in Ty enhancer-mediated transcription; required for full levels of Ty enhancer-mediated transcription; C6 zinc cluster DNA-binding protein"
YGR110W;CLD1;295.2328431;-1.753915477;0.325336376;-5.391083212;7.00E-08;2.19E-06;OK;455.4319399;135.0337462;"Mitochondrial cardiolipin-specific phospholipase; functions upstream of Taz1p to generate monolyso-cardiolipin; transcription increases upon genotoxic stress; involved in restricting Ty1 transposition; has homology to mammalian CGI-58"
YPR058W;YMC1;1080.27103;-1.730551379;0.273296193;-6.332145941;2.42E-10;1.12E-08;OK;1660.248225;500.2938341;"Secondary mitochondrial inner membrane glycine transporter; required with HEM25 for the transport of glycine into mitochondria for the initiation of heme biosynthesis; proposed role in oleate metabolism and glutamate biosynthesis; member of the mitochondrial carrier (MCF) family; localizes …	YMC2	that arose from the whole genome duplication"
YNR057C;BIO4;154.9399911;-1.723385283;0.375724944;-4.58682691;4.50E-06;8.65E-05;OK;237.8501039;72.02987832;"Dethiobiotin synthetase; catalyzes the third step in the biotin biosynthesis pathway; BIO4 is in a cluster of 3 genes (BIO3	BIO4	and BIO5) that mediate biotin synthesis; BIO3 and BIO4 were acquired by horizontal gene transfer (HGT) from bacteria; expression appears to be repressed at low iron levels"
YDR210W-B;YDR210W-B;1574.105568;-1.714620943;0.261291312;-6.562104696;5.31E-11;2.73E-09;OK;2413.0092;735.201937;"Retrotransposon TYA Gag and TYB Pol genes; transcribed/translated as one unit; polyprotein is processed to make a nucleocapsid-like protein (Gag)	reverse transcriptase (RT)	protease (PR)	and integrase (IN); similar to retroviral genes"
YML047C;PRM6;3.321896552;-1.714322808;1.203403156;-1.424562333;0.154283755;0.337291149;OK;5.092021936;1.551771168;"Potassium transporter that mediates K+ influx; activates high-affinity Ca2+ influx system (HACS) during mating pheromone response; expression up-regulated in response to alpha factor; regulated by Ste12p during mating; localized to sites of polarized growth; member of a fungal-specif…	KCH1	that arose from the whole genome duplication"
YJL071W;ARG2;1093.822427;-1.703296732;0.267251955;-6.37337426;1.85E-10;8.84E-09;OK;1673.683987;513.9608671;"Acetylglutamate synthase (glutamate N-acetyltransferase); mitochondrial enzyme that catalyzes the first step in the biosynthesis of the arginine precursor ornithine; forms a complex with Arg5	6p"
YPL189C-A;COA2;24.04081214;-1.693501299;0.588681275;-2.876771134;0.004017669;0.023359539;OK;36.72664055;11.35498372;"Cytochrome oxidase assembly factor; null mutation results in respiratory deficiency with specific loss of cytochrome oxidase activity; functions downstream of assembly factors Mss51p and Coa1p and interacts with assembly factor Shy1p"
YNL311C;SKP2;1332.07031;-1.689662961;0.24791849;-6.815397123;9.40E-12;5.35E-10;OK;2033.696157;630.4444621;"F-box protein of unknown function; predicted to be part of an SCF ubiquitin protease complex; involved in regulating protein levels of sulfur metabolism enzymes; may interact with ribosomes	based on co-purification experiments"
YER052C;HOM3;4241.374948;-1.681227977;0.137218119;-12.25223013;1.63E-34;7.51E-32;OK;6466.41197;2016.337927;"Aspartate kinase (L-aspartate 4-P-transferase); cytoplasmic enzyme that catalyzes the first step in the common pathway for methionine and threonine biosynthesis; subject to allosteric feedback inhibition by threonine; expression regulated by Gcn4p and the general control of amino acid synth…
YPR036W-A;SPO24;821.6110704;-1.681164882;0.162411233;-10.35128451;4.13E-25;1.03E-22;OK;1252.617487;390.6046538;"Small (67 amino acids) protein involved in sporulation; localizes to the prospore membrane; phosphorylated during meiosis; a longer	5'-extended mRNA is also transcribed beginning in mid-meiosis	regulated by two MSEs (middle sporulation elements)	and includes an uORF of 15 codons in its 5'-UTR; evidence transcription is regulated by Pdr1p"
YKL211C;TRP3;4228.298945;-1.680044661;0.218932201;-7.673812514;1.67E-14;1.43E-12;OK;6445.219162;2011.378727;"Indole-3-glycerol-phosphate synthase; forms bifunctional hetero-oligomeric anthranilate synthase:indole-3-glycerol phosphate synthase enzyme complex with Trp2p"
YER001W;MNN1;3387.325935;-1.676479008;0.160503781;-10.44510602;1.54E-25;4.01E-23;OK;5160.282216;1614.369654;"Alpha-1	3-mannosyltransferase; integral membrane glycoprotein of Golgi complex	required for addition of alpha1	3-mannose linkages to N-linked and O-linked oligosaccharides; one of five S. cerevisiae proteins of MNN1 family; targeted to vacuole via AP-3 pathway"
YPR158W-B;YPR158W-B;5.515460759;-1.676384369;1.406371618;-1.191992463;0.233264201;0.437059601;OK;8.402170237;2.628751281;"Retrotransposon TYA Gag and TYB Pol genes; transcribed/translated as one unit; polyprotein is processed to make a nucleocapsid-like protein (Gag)	reverse transcriptase (RT)	protease (PR)	and integrase (IN); similar to retroviral genes"
YLR307C-A;YLR307C-A;13.88250589;-1.674413202;0.665758606;-2.515045522;0.011901702;0.05506495;OK;21.14151295;6.62349884;Putative mitochondrial protein of unknown function
YFL028C;CAF16;1787.786725;-1.670673615;0.19608862;-8.519992711;1.60E-17;1.99E-15;OK;2720.915729;854.6577204;"Part of evolutionarily-conserved CCR4-NOT regulatory complex; contains single ABC-type ATPase domain but no transmembrane domain; interacts with several subunits of Mediator"
YKL120W;OAC1;2395.990134;-1.667595214;0.340270153;-4.900797786;9.54E-07;2.25E-05;OK;3644.707872;1147.272397;"Mitochondrial inner membrane transporter; transports oxaloacetate	sulfate	thiosulfate	and isopropylmalate; member of the mitochondrial carrier family"
YKR035C;OPI8;4.243703426;-1.664145661;0.962837205;-1.72837698;0.08392066;0.223908741;OK;6.451695848;2.035711004;"Dubious open reading frame; unlikely to encode a functional protein	based on available experimental and comparative sequence data; partially overlaps verified gene DID2/YKR035W-A"
ENSRNA049652728;snR46;9.916214401;-1.643122258;0.859936176;-1.910749082;0.056036834;0.168138633;OK;15.0227141;4.809714701;
YPL192C;PRM3;2.536145503;-1.632664247;1.342982345;-1.215700454;0.224099051;0.427379711;OK;3.835403616;1.236887391;"Protein required for nuclear envelope fusion during karyogamy; pheromone-regulated; peripheral protein of the nuclear membrane; interacts with Kar5p at the spindle pole body"
YDR234W;LYS4;946.3783647;-1.631937452;0.449718526;-3.628797479;0.000284745;0.002655098;OK;1431.028716;461.7280137;"Homoaconitase; catalyzes the conversion of homocitrate to homoisocitrate	which is a step in the lysine biosynthesis pathway"
YDR158W;HOM2;12191.10753;-1.628237837;0.200616863;-8.116156384;4.81E-16;5.23E-14;OK;18422.76294;5959.452117;"Aspartic beta semi-aldehyde dehydrogenase; catalyzes the second step in the common pathway for methionine and threonine biosynthesis; expression regulated by Gcn4p and the general control of amino acid synthesis"
YOR049C;RSB1;29.60761679;-1.627987415;0.578552216;-2.81389885;0.004894463;0.027391576;OK;44.74006662;14.47516697;"Sphingoid long-chain base (LCB) efflux transporter; integral membrane transporter that localizes to the plasma membrane and may transport long chain bases (LCBs) from the cytoplasmic side toward the extracytoplasmic side of the membrane; role in glycerophospholipid translocation; supp…
YMR195W;ICY1;1421.810729;-1.609813351;0.410122116;-3.925204927;8.67E-05;0.001033817;OK;2141.860655;701.760803;"Protein of unknown function; required for viability in rich media of cells lacking mitochondrial DNA; mutants have an invasive growth defect with elongated morphology; induced by amino acid starvation; ICY1 has a paralog	ATG41	that arose from the whole genome duplication"
YAL045C;YAL045C;0.864983812;-1.608630461;2.041138249;-0.788104609;0.43063552;NaN;Low;1.302775259;0.427192364;"Dubious open reading frame; unlikely to encode a functional protein	based on available experimental and comparative sequence data; almost completely overlaps YAL044W-A"
YNL134C;YNL134C;5051.111944;-1.602007719;0.290105756;-5.522150751;3.35E-08;1.12E-06;OK;7598.981038;2503.242849;"NADH-dependent aldehyde reductase; involved in detoxification of furfural; expression is up-regulated in the presence of furfural and 5-hydroxymethylfurfural	which are compounds generated during lignocellulosic biomass pre-treatment; green fluorescent protein (GFP)-fusion protein localizes to both the cytoplasm and nucleus; protein abundance increases in response to DNA replication stress"
YJR025C;BNA1;4726.902491;-1.599320901;0.242194249;-6.603463568;4.02E-11;2.11E-09;OK;7107.951466;2345.853517;"3-hydroxyanthranilic acid dioxygenase; required for the de novo biosynthesis of NAD from tryptophan via kynurenine; expression regulated by Hst1p"
YDL131W;LYS21;3604.627598;-1.596216252;0.22380808;-7.132076072;9.89E-13;6.64E-11;OK;5417.465041;1791.790155;"Homocitrate synthase isozyme; catalyzes the condensation of acetyl-CoA and alpha-ketoglutarate to form homocitrate	which is the first step in the lysine biosynthesis pathway; LYS21 has a paralog	LYS20	that arose from the whole genome duplication"
snR190;snR190;0.859985089;-1.596092151;2.388500542;-0.66824023;0.50398026;NaN;Low;1.292460711;0.427509467;
YER076W-A;YER076W-A;0.849629631;-1.594486969;2.482627554;-0.642257823;0.520705794;NaN;Low;1.276544398;0.422714863;"Dubious open reading frame; unlikely to encode a functional protein	based on available experimental and comparative sequence data; partially overlaps the uncharacterized ORF YER076C"
YPL044C;YPL044C;1.600269174;-1.590751648;1.91767388;-0.829521466;0.406809395;NaN;Low;2.402809388;0.79772896;"Dubious open reading frame; unlikely to encode a functional protein	based on available experimental and comparative sequence data; partially overlaps the verified gene NOP4/YPL043W"
YOL037C;YOL037C;2.505325651;-1.582535802;1.44283834;-1.096821285;0.272719524;0.481691665;OK;3.756407523;1.25424378;"Dubious open reading frame; unlikely to encode a functional protein	based on available experimental and comparative sequence data; partially overlaps the uncharacterized ORF YOL036W"
YER119C-A;YER119C-A;1.638923511;-1.582304708;1.646081433;-0.961255426;0.336423754;NaN;Low;2.45725251;0.820594511;"Dubious open reading frame; unlikely to encode a functional protein	based on available experimental and comparative sequence data; not conserved in closely related Saccharomyces species; deletion mutation blocks replication of Brome mosaic virus in S. cerevisiae	but this is likely due to effects on the overlapping gene SCS2"
YBR148W;YSW1;165.1815536;-1.581816291;0.375343026;-4.21432179;2.51E-05;0.000367014;OK;247.6371722;82.72593505;"Protein required for normal prospore membrane formation; interacts with Gip1p	which is the meiosis-specific regulatory subunit of the Glc7p protein phosphatase; expressed specifically in spores and localizes to the prospore membrane; YSW1 has a paralog	SPO21	that arose from the whole genome duplication"
YFR055W;IRC7;794.7198777;-1.574167135;0.219031486;-7.186944493;6.63E-13;4.77E-11;OK;1189.84563;399.5941249;"Cysteine desulphydrase	enables growth on cysteine as nitrogen source; involved in the production of thiols; null mutant displays increased levels of spontaneous Rad52p foci; expression induced by nitrogen limitation in a GLN3	GAT1-dependent manner and by copper levels in a Mac1-dependent manner"
YMR057C;YMR057C;3.290682822;-1.552171777;1.146285978;-1.35408773;0.17570839;0.366181677;OK;4.907817698;1.673547946;"Dubious open reading frame; unlikely to encode a functional protein	based on available experimental and comparative sequence data; partially overlaps verified ORF AAC1"
YHR139C-A;YHR139C-A;1.659512916;-1.552001149;1.816752125;-0.854272373;0.392954091;NaN;Low;2.474970196;0.844055636;"Putative protein of unknown function; conserved across S. cerevisiae strains"
YPL252C;YAH1;521.7030594;-1.548876661;0.185583384;-8.345987797;7.06E-17;8.29E-15;OK;777.6305851;265.7755337;"Ferredoxin of the mitochondrial matrix; required for formation of cellular iron-sulfur proteins; involved in heme A biosynthesis; human homolog FDX1L can complement yeast by allowing growth during down-regulation of yeast YAH1"
YDR127W;ARO1;9030.470488;-1.548427279;0.168989006;-9.162887653;5.05E-20;8.39E-18;OK;13459.40514;4601.535839;"Pentafunctional arom protein; catalyzes steps 2 through 6 in the biosynthesis of chorismate	which is a precursor to aromatic amino acids"
YER038W-A;YER038W-A;2.581094936;-1.547003653;1.480117064;-1.045190067;0.295935133;0.503642455;OK;3.846008508;1.316181365;"Mitochondrial protein of unknown function; almost completely overlaps ORF HVG1/YER039C"
YOL091W;SPO21;139.3037073;-1.540811211;0.285300375;-5.40066312;6.64E-08;2.10E-06;OK;207.3446774;71.26273715;"Component of the meiotic outer plaque of the spindle pole body; involved in modifying the meiotic outer plaque that is required prior to prospore membrane formation; SPO21 has a paralog	YSW1	that arose from the whole genome duplication"
YBR012C;YBR012C;157.3903621;-1.535058759;0.214319167;-7.162489375;7.92E-13;5.57E-11;OK;234.0263539;80.75437028;"Dubious open reading frame; appears conserved and shows evidence of preservation by purifying selection within the Saccharomycotina subphylum; expression induced by iron-regulated transcriptional activator Aft2p"
YOR199W;YOR199W;1.664481659;-1.534810913;1.60043905;-0.958993667;0.337561936;NaN;Low;2.474836453;0.854126865;"Dubious open reading frame; unlikely to encode a functional protein	based on available experimental and comparative sequence data"
YJL152W;YJL152W;2.329732126;-1.533307353;1.27799395;-1.199776691;0.230226079;NaN;Low;3.463038374;1.196425879;"Dubious open reading frame; unlikely to encode a functional protein	based on available experimental and comparative sequence data"
YOR044W;IRC23;336.5317376;-1.531517202;0.274934519;-5.570479863;2.54E-08;8.63E-07;OK;500.0793336;172.9841415;"Protein of unknown function involved in multidrug resistance; green fluorescent protein (GFP)-fusion localizes to the ER; null mutant displays increased levels of spontaneous Rad52p foci; IRC23 has a paralog	BSC2	that arose from the whole genome duplication"
YOL140W;ARG8;1269.462492;-1.52390032;0.387704788;-3.93056874;8.47E-05;0.001015074;OK;1883.832543;655.0924414;"Acetylornithine aminotransferase; catalyzes the fourth step in the biosynthesis of the arginine precursor ornithine"
YLR193C;UPS1;487.6787074;-1.521164801;0.266161406;-5.715196752;1.10E-08;3.99E-07;OK;723.3418522;252.0155626;"Phosphatidic acid transfer protein; plays a role in phospholipid metabolism by transporting phosphatidic acid from the outer to the inner mitochondrial membrane; localizes to the mitochondrial intermembrane space; null mutant has altered cardiolipin and phosphatidic acid levels; ortholog o…
YIL056W;VHR1;706.9246428;-1.517676378;0.263125497;-5.767880336;8.03E-09;2.98E-07;OK;1047.879501;365.969785;"Transcriptional activator; required for the vitamin H-responsive element (VHRE) mediated induction of VHT1 (Vitamin H transporter) and BIO5 (biotin biosynthesis intermediate transporter) in response to low biotin concentrations; VHR1 has a paralog	VHR2	that arose from the whole genome duplication"
YKR073C;YKR073C;3.079958631;-1.516359969;1.196425804;-1.267408279;0.205009341;0.40418494;OK;4.564366368;1.595550894;"Putative protein of unknown function; conserved across S. cerevisiae strains"
YDR354W;TRP4;2626.737093;-1.497952907;0.207506117;-7.218837341;5.24E-13;3.87E-11;OK;3879.80737;1373.666815;"Anthranilate phosphoribosyl transferase; transferase of the tryptophan biosynthetic pathway; catalyzes the phosphoribosylation of anthranilate; subject to the general control system of amino acid biosynthesis"
YHR137C-A;YHR137C-A;2.349921379;-1.49113427;1.561034081;-0.95522211;0.339465387;NaN;Low;3.466643951;1.233198807;"Dubious open reading frame; unlikely to encode a functional protein	based on available experimental and comparative sequence data; completely overlaps verified gene ARO9/YHR137W; identified by gene-trapping	expression analysis	and genome-wide homology searching"
YDR327W;YDR327W;1.46037439;-1.48887269;2.181062621;-0.682636379;0.49483664;NaN;Low;2.153482636;0.767266143;"Dubious open reading frame; unlikely to encode a functional protein	based on available experimental and comparative sequence data; partially overlaps the verified gene SKP1"
YEL028W;YEL028W;29.25348018;-1.487731051;0.46874013;-3.173893073;0.001504091;0.010588871;OK;43.12850459;15.37845578;"Putative protein of unknown function; conserved among S. cerevisiae strains; YEL028W is not an essential gene"
YIR017C;MET28;758.5141224;-1.487302355;0.362790396;-4.099618878;4.14E-05;0.000557087;OK;1118.192582;398.8356631;"bZIP transcriptional activator in the Cbf1p-Met4p-Met28p complex; participates in the regulation of sulfur metabolism"
YPL238C;YPL238C;3.084321497;-1.483991368;1.08339174;-1.369764336;0.170760478;0.359252157;OK;4.544125474;1.624517521;"Dubious open reading frame; unlikely to encode a functional protein	based on available experimental and comparative sequence data; partially overlaps 5' end of the verified essential gene SUI3/YPL237W"
YKR015C;YKR015C;14.24307191;-1.479223771;0.687956866;-2.150169356;0.031541821;0.112008838;OK;20.96601644;7.520127372;Putative protein of unknown function
YBR248C;HIS7;4556.420707;-1.476435495;0.42690581;-3.458457252;0.000543278;0.004491252;OK;6703.696299;2409.145114;"Imidazole glycerol phosphate synthase; glutamine amidotransferase:cyclase that catalyzes the fifth step of histidine biosynthesis and also produces 5-aminoimidazole-4-carboxamide ribotide (AICAR)	a purine precursor"
SRG1;SRG1;368.0752559;-1.476006512;0.169374845;-8.714437547;2.92E-18;4.06E-16;OK;541.493183;194.6573289;
YHL016C;DUR3;832.1627747;-1.471187145;0.236852819;-6.211398079;5.25E-10;2.31E-08;OK;1223.152371;441.1731788;"Plasma membrane transporter for both urea and polyamines; expression is highly sensitive to nitrogen catabolite repression and induced by allophanate	the last intermediate of the allantoin degradative pathway"
YLR329W;REC102;7.793799433;-1.465049264;0.751538175;-1.949400992;0.051247556;0.158662259;OK;11.44276446;4.144834409;"Protein involved in early stages of meiotic recombination; required for chromosome synapsis; forms a complex with Rec104p and Spo11p necessary during the initiation of recombination"
YPL135W;ISU1;2976.336701;-1.455537758;0.214696495;-6.779513376;1.21E-11;6.74E-10;OK;4362.149981;1590.523421;"Conserved protein of the mitochondrial matrix; performs a scaffolding function during assembly of iron-sulfur clusters	interacts physically and functionally with yeast frataxin (Yfh1p); ISU1 has a paralog	ISU2	that arose from the whole genome duplication; isu1 isu2 double mutant is inviable; human homolog ISCU implicated in mitochondrial myopathy	can complement isu1 isu2 double mutant"
YPR111W;DBF20;874.8638581;-1.454271768;0.256444853;-5.670894744;1.42E-08;5.02E-07;OK;1281.908858;467.8188581;"Ser/Thr kinase involved in late nuclear division; one of the mitotic exit network (MEN) proteins; necessary for the execution of cytokinesis; also plays a role in regulating the stability of SWI5 and CLB2 mRNAs; DBF20 has a paralog	DBF2	that arose from the whole genome duplication"
YBL098W;BNA4;1765.080558;-1.452192925;0.39282194;-3.696822344;0.000218315;0.002135628;OK;2585.316985;944.8441307;"Kynurenine 3-monooxygenase; required for the de novo biosynthesis of NAD from tryptophan via kynurenine; expression regulated by Hst1p; localizes to mitochondria and peroxisomes; putative therapeutic target for Huntington disease"
YPR194C;OPT2;741.7770854;-1.451196046;0.662545049;-2.19033566;0.028499902;0.103868242;OK;1086.281397;397.2727739;"Oligopeptide transporter; localized to peroxisomes and affects glutathione redox homeostasis; also localizes to the plasma membrane (PM) and to the late Golgi	and has a role in maintenance of lipid asymmetry between the inner and outer leaflets of the PM; member of the OPT family	with potential orthologs in S. pombe and C. albicans; also plays a role in formation of mature vacuoles and in polarized cell growth"
YNL240C;NAR1;698.8624248;-1.449938513;0.326558791;-4.440053531;8.99E-06;0.000153148;OK;1023.196901;374.5279486;"Subunit of the cytosolic iron-sulfur (FeS) protein assembly machinery; required for maturation of cytosolic and nuclear FeS proteins and for normal resistance to oxidative stress; deficiency results in shortened lifespan and sensitivity to paraquat; homologous to human Narf"
YLL053C;YLL053C;120.488094;-1.448551632;0.266309695;-5.439349963;5.35E-08;1.72E-06;OK;176.3598622;64.61632573;"Putative protein; in the Sigma 1278B strain background YLL053C is contiguous with AQY2 which encodes an aquaporin"
YLR130C;ZRT2;4265.112493;-1.446786279;0.249132891;-5.807287322;6.35E-09;2.40E-07;OK;6240.847132;2289.377854;"Low-affinity zinc transporter of the plasma membrane; transcription is induced under low-zinc conditions by the Zap1p transcription factor"
YDL171C;GLT1;1935.998211;-1.443384967;0.227795393;-6.336322019;2.35E-10;1.10E-08;OK;2831.02022;1040.976202;"NAD(+)-dependent glutamate synthase (GOGAT); synthesizes glutamate from glutamine and alpha-ketoglutarate; with Gln1p	forms the secondary pathway for glutamate biosynthesis from ammonia; expression regulated by nitrogen source; assembles into filaments as cells approach stationary phase and under cytosolic acidification and starvation conditions"
YJR020W;YJR020W;12.0482442;-1.440241844;0.598712852;-2.405563601;0.016147541;0.068747952;OK;17.60788535;6.488603041;"Dubious open reading frame; unlikely to encode a functional protein	based on available experimental and comparative sequence data"
YNL228W;YNL228W;6.704258177;-1.427545878;0.841506613;-1.696416707;0.089806992;0.232975864;OK;9.774661373;3.63385498;"Dubious open reading frame; unlikely to encode a functional protein	based on available experimental and comparative sequence data; almost completely overlaps ORF YNL227C/JJJ1"
YJL072C;PSF2;604.7688215;-1.425302853;0.254373462;-5.603190055;2.10E-08;7.27E-07;OK;881.3680209;328.1696222;"Subunit of the GINS complex (Sld5p	Psf1p	Psf2p	Psf3p); complex is localized to DNA replication origins and implicated in assembly of the DNA replication machinery"
YNL043C;YNL043C;12.87365003;-1.423153638;0.554133409;-2.568250921;0.010221314;0.048952559;OK;18.75400216;6.993297892;"Dubious open reading frame; unlikely to encode a functional protein	based on available experimental and comparative sequence data; partially overlaps the verified gene YIP3/YNL044W"
YLL059C;YLL059C;20.36359168;-1.42302466;0.447221512;-3.18192355;0.001463004;0.010372926;OK;29.66443612;11.06274725;"Dubious open reading frame; unlikely to encode a functional protein	based on available experimental and comparative sequence data"
YKL086W;SRX1;117.1527673;-1.420229733;0.275444766;-5.156132587;2.52E-07;6.94E-06;OK;170.5711467;63.73438783;"Sulfiredoxin; contributes to oxidative stress resistance by reducing cysteine-sulfinic acid groups in the peroxiredoxin Tsa1p	which is formed upon exposure to oxidants; conserved in higher eukaryotes; protein abundance increases in response to DNA replication stress"
YDR417C;YDR417C;2.212742571;-1.415243888;1.35981791;-1.040759853;0.297987017;NaN;Low;3.218660218;1.206824924;"Dubious open reading frame; unlikely to encode a functional protein	based on available experimental and comparative sequence data; partially overlaps the verified ORF RPL12B/YDR418W"
YJL077C;ICS3;4.440164527;-1.401879406;0.908828841;-1.542512014;0.122949221;0.291382828;OK;6.442323146;2.438005908;"Protein with a role in copper homeostasis; possible role in vacuolar sorting and processing of secretory proteins; null mutants are hypersensitive to sortin2"
YIR005W;IST3;254.8296094;-1.399443475;0.232300979;-6.024268528;1.70E-09;7.20E-08;OK;369.5658989;140.09332;"Component of the U2 snRNP; required for the first catalytic step of splicing and for spliceosomal assembly; interacts with Rds3p and is required for Mer1p-activated splicing; diploid mutants have a specific defect in MATa1 pre-mRNA splicing which leads to haploid gene expression in diploids"
YNL221C;POP1;2469.181024;-1.390084355;0.221869584;-6.265321867;3.72E-10;1.68E-08;OK;3574.527801;1363.834248;"Subunit of RNase MRP	nuclear RNase P and telomerase complexes; RNase MRP cleaves pre-rRNA	nuclear RNase P cleaves tRNA precursors to generate mature 5' ends and facilitates turnover of nuclear RNAs	while telomerase replenishes telomeric DNA; binds to the RPR1 RNA subunit in RNase P"
YPL188W;POS5;1279.616835;-1.384140352;0.264872169;-5.225691908;1.74E-07;5.06E-06;OK;1850.336843;708.8968266;"Mitochondrial NADH kinase; preferentially phosphorylates NADH; required for the response to oxidative stress"
YNL220W;ADE12;10598.37638;-1.383365165;0.532222768;-2.599222073;0.009343531;0.045888482;OK;15323.06131;5873.691458;"Adenylosuccinate synthase; catalyzes the first step in synthesis of adenosine monophosphate from inosine 5'monophosphate during purine nucleotide biosynthesis; exhibits binding to single-stranded autonomously replicating (ARS) core sequence"
YBR296C;PHO89;423.2849845;-1.382389425;0.381999273;-3.618827368;0.000295941;0.002725484;OK;611.867873;234.7020959;"Plasma membrane Na+/Pi cotransporter; active in early growth phase; similar to phosphate transporters of Neurospora crassa; transcription regulated by inorganic phosphate concentrations and Pho4p; mutations in related human transporter genes hPit1 and hPit2 are associated with hyperp…
YIR017W-A;YIR017W-A;2.228549117;-1.379962056;1.30296889;-1.059090564;0.289558537;NaN;Low;3.219914157;1.237184077;"Dubious open reading frame; unlikely to encode a functional protein	based on available experimental and comparative sequence data"
YNL036W;NCE103;2494.526709;-1.367032932;0.276528801;-4.943546305;7.67E-07;1.84E-05;OK;3595.227677;1393.825741;"Carbonic anhydrase; metalloenzyme that catalyzes CO2 hydration to bicarbonate	which is an important metabolic substrate	and protons; not expressed under conditions of high CO2	such as inside a growing colony	but transcription is induced in response to low CO2 levels	such as on the colony surface in ambient air; poorly transcribed under aerobic conditions and at an undetectable level under anaerobic conditions; abundance increases in response to DNA replication stress"
YGR065C;VHT1;5126.70658;-1.365948128;0.298775784;-4.571816734;4.84E-06;9.09E-05;OK;7387.295036;2866.118124;"High-affinity plasma membrane H+-biotin (vitamin H) symporter; mutation results in fatty acid auxotrophy; 12 transmembrane domain containing major facilitator subfamily member; mRNA levels negatively regulated by iron deprivation and biotin"
YHR162W;MPC2;3371.411379;-1.364602798;0.181955402;-7.499655322;6.40E-14;5.39E-12;OK;4856.747085;1886.075674;"Highly conserved subunit of the mitochondrial pyruvate carrier (MPC); expressed during growth on fermentable carbon sources	and heterodimerizes with Mpc1p to form the fermentative isoform of MPC; MPC localizes to the mitochondrial inner membrane and mediates pyruvate uptake; MPC2 paralog	MPC3	heterodimerizes with Mpc1p to form the respiratory MPC isoform"
YGL033W;HOP2;2.805122844;-1.359513097;1.185782283;-1.146511561;0.251583546;0.459009419;OK;4.036979205;1.573266484;"Meiosis-specific protein that localizes to chromosomes; prevents synapsis between nonhomologous chromosomes and ensures synapsis between homologs; forms complex with Mnd1p to promote homolog pairing and meiotic double-strand break repair; heterodimer of Hop2p-Mnd1p stimulates the Dmc…
YJL223C;PAU1;1.516456578;-1.357725804;2.172502003;-0.624959518;0.531997628;NaN;Low;2.181642882;0.851270275;"Member of the seripauperin multigene family; encoded mainly in subtelomeric regions; SWAT-GFP and mCherry fusion proteins localize to the vacuole; active during alcoholic fermentation; regulated by anaerobiosis	negatively regulated by oxygen; repressed by heme; identical to Pau14p"
YPL018W;CTF19;281.8737609;-1.35742676;0.333256;-4.073225268;4.64E-05;0.000609549;OK;405.4927217;158.2548001;"Outer kinetochore protein	needed for accurate chromosome segregation; component of kinetochore sub-complex COMA (Ctf19p	Okp1p	Mcm21p	Ame1p) that functions as platform for kinetochore assembly; required for spindle assembly checkpoint; minimizes potentially deleterious centromere-proximal crossovers by preventing meiotic DNA break formation proximal to centromere; homolog of human centromere constitutive-associated network (CCAN) subunit CENP-P and fission yeast fta2"
RUF20;RUF20;32.514158;-1.355491583;0.432381081;-3.134946559;0.001718854;0.011648063;OK;46.75599615;18.27231985;
YBR046C;ZTA1;1734.30905;-1.354932563;0.356813205;-3.7973162;0.000146271;0.00154191;OK;2493.698824;974.9192754;"NADPH-dependent quinone reductase; GFP-tagged protein localizes to the cytoplasm and nucleus; has similarity to E. coli quinone oxidoreductase and to human zeta-crystallin"
YGR161W-C;YGR161W-C;124.8642838;-1.345288216;0.261491814;-5.144666662;2.68E-07;7.31E-06;OK;179.1999026;70.52866501;"Putative protein of unknown function; identified by sequence comparison with hemiascomycetous yeast species"
YGL152C;YGL152C;2.798613202;-1.342976022;1.216847543;-1.103651833;0.269744197;0.478727702;OK;4.014631869;1.582594535;"Dubious open reading frame; unlikely to encode a functional protein	based on available experimental and comparative sequence data; partially overlaps the verified ORF PEX14/YGL153W"
YLR338W;OPI9;2.783197512;-1.339144697;1.231261257;-1.087620267;0.27676278;0.484821552;OK;3.989518309;1.576876715;"Dubious open reading frame; unlikely to encode a functional protein	based on available experimental and comparative sequence data; partially overlaps the verified ORF VRP1/YLR337C"
YNL111C;CYB5;721.0555044;-1.335903267;0.304606547;-4.385668265;1.16E-05;0.000189348;OK;1032.924286;409.1867232;"Cytochrome b5; involved in the sterol and lipid biosynthesis pathways; acts as an electron donor to support sterol C5-6 desaturation"
YDR533C;HSP31;2228.715915;-1.334911075;0.438447053;-3.044634615;0.002329631;0.014775257;OK;3192.050384;1265.381447;"Methylglyoxalase that converts methylglyoxal to D-lactate; involved in oxidative stress resistance	diauxic shift	and stationary phase survival; has similarity to E. coli Hsp31 and C. albicans Glx3p; member of the DJ-1/ThiJ/PfpI superfamily	which includes human DJ-1 involved in Parkinson's disease and cancer; exists as a dimer and contains a putative metal-binding site; protein abundance increases in response to DNA replication stress"
YLR156W;YLR156W;31.88480239;-1.327237683;0.935198503;-1.419204243;0.155839479;0.33945407;OK;45.59757641;18.17202836;"Putative protein of unknown function; exhibits a two-hybrid interaction with Jsn1p in a large-scale analysis; YLR156W has a paralog	YLR159W	that arose from a segmental duplication"
YDR210C-C;YDR210C-C;23.22035831;-1.323143378;0.439679475;-3.009336241;0.002618192;0.016199723;OK;33.17992273;13.26079389;"Retrotransposon TYA Gag gene co-transcribed with TYB Pol; translated as TYA or TYA-TYB polyprotein; Gag is a nucleocapsid protein that is the structural constituent of virus-like particles (VLPs); similar to retroviral Gag"
YGL183C;MND1;29.13791553;-1.320720261;0.507495974;-2.602425101;0.009256703;0.045574395;OK;41.6156349;16.66019615;"Protein required for recombination and meiotic nuclear division; forms a complex with Hop2p	which is involved in chromosome pairing and repair of meiotic double-strand breaks"
YNL120C;YNL120C;0.732146885;-1.311091323;2.533450127;-0.51751219;0.604798662;NaN;Low;1.043675817;0.420617953;"Dubious open reading frame; unlikely to encode a functional protein	based on available experimental and comparative sequence data; deletion enhances replication of Brome mosaic virus in S. cerevisiae	but likely due to effects on the overlapping gene"
YER090W;TRP2;3510.701438;-1.308096915;0.251062649;-5.210241022;1.89E-07;5.45E-06;OK;5001.521943;2019.880934;"Anthranilate synthase; catalyzes the initial step of tryptophan biosynthesis	forms multifunctional hetero-oligomeric anthranilate synthase:indole-3-glycerol phosphate synthase enzyme complex with Trp3p"
YLL057C;JLP1;64.2989284;-1.307934016;0.311547841;-4.198180329;2.69E-05;0.000390345;OK;91.60051364;36.99734317;"Fe(II)-dependent sulfonate/alpha-ketoglutarate dioxygenase; involved in sulfonate catabolism for use as a sulfur source; contains sequence that resembles a J domain (typified by the E. coli DnaJ protein); induced by sulphur starvation"
YER040W;GLN3;1021.475579;-1.302763104;0.227232674;-5.733168031;9.86E-09;3.61E-07;OK;1453.696549;589.2546086;"Transcriptional activator in nitrogen catabolite repression system; localization and activity regulated by quality of nitrogen source and Ure2p; full-length protein forms prion-like aggregates when overproduced"
RUF5-1;RUF5-1;90.70355726;-1.301642419;0.228769227;-5.689761852;1.27E-08;4.53E-07;OK;129.0543829;52.35273161;
ENSRNA049652644;snR81;0.766122554;-1.296242063;2.0723805;-0.625484588;0.531653061;NaN;Low;1.088872189;0.443372919;
ENSRNA049652327;snR161;0.27795661;-1.295935473;4.035196612;-0.32115795;0.748090696;NaN;Low;0.395028978;0.160884241;
YIR020C-B;YIR020C-B;0.27795661;-1.295935473;4.035196612;-0.32115795;0.748090696;NaN;Low;0.395028978;0.160884241;"Dubious open reading frame; unlikely to encode a functional protein	based on available experimental and comparative sequence data; partially overlaps verified ORF MRS1"
YLR366W;YLR366W;0.27795661;-1.295935473;4.035196612;-0.32115795;0.748090696;NaN;Low;0.395028978;0.160884241;"Dubious open reading frame; unlikely to encode a functional protein	based on available experimental and comparative sequence data; partially overlaps the dubious ORF YLR364C-A"
YNL017C;YNL017C;0.27795661;-1.295935473;4.035196612;-0.32115795;0.748090696;NaN;Low;0.395028978;0.160884241;"Dubious open reading frame; unlikely to encode a functional protein	based on available experimental and comparative sequence data; completely overlaps the tRNA ORF tI(AAU)N2"
YGL125W;MET13;2120.975713;-1.294720903;0.187757539;-6.895706623;5.36E-12;3.20E-10;OK;3013.573586;1228.377839;"Major isozyme of methylenetetrahydrofolate reductase; catalyzes the reduction of 5	10-methylenetetrahydrofolate to 5-methyltetrahydrofolate in the methionine biosynthesis pathway"
YOR050C;YOR050C;0.728219127;-1.29041331;3.302778001;-0.390705433;0.696014982;NaN;Low;1.033789907;0.422648347;"Dubious open reading frame; unlikely to encode a functional protein	based on available experimental and comparative sequence data; null mutant is viable"
YAR062W;YAR062W;0.753077378;-1.287247369;2.078282761;-0.619380285;0.535665866;NaN;Low;1.0683979;0.437756855;
YMR019W;STB4;1347.252015;-1.2860279;0.230488822;-5.579567327;2.41E-08;8.24E-07;OK;1910.889346;783.6146847;"Putative transcription factor; contains a Zn(II)2Cys6 zinc finger domain characteristic of DNA-binding proteins; computational analysis suggests a role in regulation of expression of genes encoding transporters; binds Sin3p in a two-hybrid assay;"
YLR461W;PAU4;0.753723011;-1.283598066;2.07825375;-0.617632984;0.536817297;NaN;Low;1.068527302;0.438918719;"Member of the seripauperin multigene family; encoded mainly in subtelomeric regions; SWAT-GFP fusion protein localizes to the endoplasmic reticulum and vacuole	while mCherry fusion localizes to just the vacuole; active during alcoholic fermentation; regulated by anaerobiosis; negatively regulated by oxygen; repressed by heme"
YNL125C;ESBP6;1423.912316;-1.28200018;0.243484857;-5.265215234;1.40E-07;4.17E-06;OK;2017.980595;829.8440361;"Protein with similarity to monocarboxylate permeases; appears not to be involved in transport of monocarboxylates such as lactate	pyruvate or acetate across the plasma membrane"
YLL041C;SDH2;702.0741848;-1.281382056;0.272528429;-4.701828944;2.58E-06;5.20E-05;OK;994.8612479;409.2871217;"Iron-sulfur protein subunit of succinate dehydrogenase; the complex couples the oxidation of succinate to the transfer of electrons to ubiquinone as part of the TCA cycle and the mitochondrial respiratory chain; other members are Sdh1p	Sdh3p	and Sdh4p"
YER137W-A;YER137W-A;0.274377174;-1.279586431;4.036645895;-0.316992489;0.751249301;NaN;Low;0.388660013;0.160094334;"Dubious open reading frame; unlikely to encode a functional protein	based on available experimental and comparative sequence data; overlaps ORF YER137C"
YLR349W;YLR349W;26.18941416;-1.279297225;0.590568309;-2.166213805;0.030294853;0.108426548;OK;37.09558852;15.2832398;"Dubious open reading frame; unlikely to encode a functional protein	based on available experimental and comparative sequence data; overlaps the verified ORF DIC1/YLR348C"
YDR199W;YDR199W;0.760501903;-1.278437608;2.432906723;-0.525477445;0.599251329;NaN;Low;1.077013796;0.44399001;"Dubious open reading frame; unlikely to encode a functional protein	based on available experimental and comparative sequence data; partially overlaps the verified gene VPS64/YDR200C; computationally predicted to have thiol-disulfide oxidoreductase activity"
YOR273C;TPO4;2139.503296;-1.277282022;0.30955626;-4.126170867;3.69E-05;0.000506016;OK;3029.23069;1249.775902;"Polyamine transporter of the major facilitator superfamily; member of the 12-spanner drug:H(+) antiporter DHA1 family; recognizes spermine	putrescine	and spermidine; localizes to the plasma membrane"
YBL062W;YBL062W;0.717183669;-1.276971162;2.534685613;-0.503798639;0.614402884;NaN;Low;1.015365601;0.419001737;"Dubious open reading frame; unlikely to encode a functional protein	based on available experimental and comparative sequence data"
YJL188C;BUD19;0.74702394;-1.276164839;2.442565941;-0.522468941;0.601343866;NaN;Low;1.057439808;0.436608071;"Dubious open reading frame; unlikely to encode a functional protein	based on available experimental and comparative sequence data; not conserved in closely related Saccharomyces species; 88% of ORF overlaps the verified gene RPL39; diploid mutant displays a weak budding pattern phenotype in a systematic assay"
YOR102W;YOR102W;0.759280813;-1.274480784;2.50258426;-0.509265883;0.610565868;NaN;Low;1.074423139;0.444138486;"Dubious open reading frame; unlikely to encode a functional protein	based on available experimental and comparative sequence data; extensively overlaps essential OST2 gene encoding a subunit of the ER lumen oligosaccharyltransferase complex"
YIR030W-A;YIR030W-A;0.746948146;-1.273165344;2.512144866;-0.50680411;0.612292272;NaN;Low;1.056689831;0.43720646;"Dubious open reading frame; unlikely to encode a functional protein	based on available experimental and comparative sequence data; overlaps ORF DAL7/YIR031C"
YER006C-A;YER006C-A;0.716711624;-1.270858596;2.465179758;-0.515523702;0.606187111;NaN;Low;1.013440331;0.419982917;"Dubious open reading frame; unlikely to encode a functional protein	based on available experimental and comparative sequence data; partially overlaps the verified ORF PAC2/YER007W"
YBR174C;YBR174C;1.317784392;-1.270455881;1.739247562;-0.730462936;0.465107261;NaN;Low;1.863213283;0.7723555;"Dubious open reading frame; unlikely to encode a functional protein	based on available experimental and comparative sequence data; partially overlaps the verified ORF YBR175W; null mutant is viable and sporulation defective"
YLR412C-A;YLR412C-A;0.272130191;-1.269251761;4.037555242;-0.31436146;0.753246524;NaN;Low;0.384670325;0.159590058;Putative protein of unknown function
YJL202C;YJL202C;0.272112761;-1.269186408;4.037557004;-0.314345137;0.75325892;NaN;Low;0.384640576;0.159584945;"Dubious open reading frame; unlikely to encode a functional protein	based on available experimental and comparative sequence data; overlaps 3' end of essential PRP21 gene encoding a subunit of the SF3a splicing factor complex"
YDL175C;AIR2;513.4603597;-1.268945;0.225106352;-5.637091041;1.73E-08;6.05E-07;OK;725.7579442;301.1627752;"RNA-binding subunit of the TRAMP nuclear RNA surveillance complex; involved in nuclear RNA processing and degradation; involved in TRAMP complex assembly as a bridge between Mtr4p and Trf4p; stimulates the poly(A) polymerase activity of Pap2p in vitro; has 5 zinc knuckle motifs; AIR2 has a pa…	AIR1	that arose from the whole genome duplication; Air2p and Air1p have nonredundant roles in regulation of substrate specificity of the exosome"
YBL113W-A;YBL113W-A;0.270718364;-1.262801815;4.038131733;-0.312719321;0.754493915;NaN;Low;0.382172509;0.15926422;"Dubious open reading frame; unlikely to encode a functional protein	based on available experimental and comparative sequence data; identified by gene-trapping	microarray-based expression analysis	and genome-wide homology searching"
YBR134W;YBR134W;0.270718364;-1.262801815;4.038131733;-0.312719321;0.754493915;NaN;Low;0.382172509;0.15926422;"Dubious open reading frame; unlikely to encode a functional protein	based on available experimental and comparative sequence data"
YCR049C;YCR049C;0.270718364;-1.262801815;4.038131733;-0.312719321;0.754493915;NaN;Low;0.382172509;0.15926422;"Dubious open reading frame; unlikely to encode a functional protein	based on available experimental and comparative sequence data"
YGR270C-A;YGR270C-A;0.270718364;-1.262801815;4.038131733;-0.312719321;0.754493915;NaN;Low;0.382172509;0.15926422;"Dubious open reading frame; unlikely to encode a functional protein	based on available experimental and comparative sequence data; completely overlaps the verified ORF YTA7/YGR270W"
YPL222C-A;YPL222C-A;0.270718364;-1.262801815;4.038131733;-0.312719321;0.754493915;NaN;Low;0.382172509;0.15926422;"Protein of unknown function; identified by gene-trapping	microarray-based expression analysis	and genome-wide homology searching"
YCL074W;YCL074W;29.45374657;-1.258806322;0.442255154;-2.846334993;0.004422564;0.025319604;OK;41.54589618;17.36159695;Pseudogene: encodes fragment of Ty Pol protein
YDR034C;LYS14;1348.09725;-1.258779406;0.242527816;-5.190247561;2.10E-07;5.95E-06;OK;1901.544182;794.6503179;"Transcriptional activator involved in regulating lysine biosynthesis; involved in the regulation of genes of the lysine biosynthesis pathway; requires 2-aminoadipate semialdehyde as co-inducer"
RUF5-2;RUF5-2;91.29535734;-1.257150035;0.232995408;-5.39560004;6.83E-08;2.15E-06;OK;128.7328164;53.85789824;
RNA170;RNA170;0.268512228;-1.252531773;4.0390551;-0.310105146;0.756480999;NaN;Low;0.378263218;0.158761238;
YOR029W;YOR029W;0.268506166;-1.25250876;4.03905574;-0.3100994;0.756485369;NaN;Low;0.378252894;0.158759438;"Putative protein of unknown function; conserved among S. cerevisiae strains; YOR029W is not an essential gene"
YPR092W;YPR092W;0.268504516;-1.252502494;4.039055914;-0.310097835;0.756486559;NaN;Low;0.378250084;0.158758948;"Dubious open reading frame; unlikely to encode a functional protein	based on available experimental and comparative sequence data"
RUF23;RUF23;0.268504455;-1.252502265;4.039055921;-0.310097778;0.756486602;NaN;Low;0.378249981;0.15875893;
YJL022W;YJL022W;0.268504171;-1.252501185;4.039055951;-0.310097508;0.756486807;NaN;Low;0.378249496;0.158758845;"Dubious open reading frame; unlikely to encode a functional protein	based on available experimental and comparative sequence data; partially overlaps the verified gene PET130"
YER148W-A;YER148W-A;0.268504166;-1.252501166;4.039055951;-0.310097503;0.756486811;NaN;Low;0.378249488;0.158758844;"Dubious open reading frame; unlikely to encode a functional protein	based on available experimental and comparative sequence data; almost completely overlaps ORF PEA2/YER149C"
YER014C-A;BUD25;0.268501997;-1.252492931;4.03905618;-0.310095447;0.756488375;NaN;Low;0.378245794;0.1587582;"Protein involved in bud-site selection; diploid mutants display a random budding pattern instead of the wild-type bipolar pattern"
YDR242W;AMD2;517.9334491;-1.248886254;0.30461402;-4.099897482;4.13E-05;0.000557087;OK;729.0868846;306.7800135;Putative amidase
YDR467C;YDR467C;6.322976039;-1.246823837;0.796034086;-1.566294533;0.11727968;0.283568224;OK;8.896985866;3.748966212;"Dubious open reading frame; unlikely to encode a functional protein	based on available experimental and comparative sequence data"
YER185W;PUG1;70.06939343;-1.244269636;0.392297173;-3.171752744;0.00151522;0.010654667;OK;98.54206032;41.59672653;"Plasma membrane protein involved in protoprophyrin and heme transport; roles in the uptake of protoprophyrin IX and the efflux of heme; expression is induced under both low-heme and low-oxygen conditions; member of the fungal lipid-translocating exporter (LTE) family of proteins"
YFL046W;FMP32;685.262468;-1.242913018;0.156016236;-7.966561993;1.63E-15;1.63E-13;OK;963.4495272;407.0754087;"Regulator of mitochondrial proline metabolism; tethered with Put7p to inner mitochondrial membrane in large hetero-oligomeric complex	abundance of which is regulated by proline; involved in mitochondrial proline homeostasis and cellular redox balance; null exhibits pronounced defect in proline utilization	and can be functionally complemented by expression of human homolog MCUR1"
YCL022C;YCL022C;0.266303773;-1.242199453;4.039989955;-0.307475877;0.758481182;NaN;Low;0.37435663;0.158250916;"Dubious open reading frame; unlikely to encode a functional protein	based on available experimental and comparative sequence data; completely overlaps verified gene KCC4/YCL024W"
YCR050C;YCR050C;0.266303773;-1.242199453;4.039989955;-0.307475877;0.758481182;NaN;Low;0.37435663;0.158250916;"Non-essential protein of unknown function; deletion mutant is synthetically sick or lethal with alpha-synuclein"
YFR032C-B;YFR032C-B;0.266303773;-1.242199453;4.039989955;-0.307475877;0.758481182;NaN;Low;0.37435663;0.158250916;"Mitochondrial protein of unknown function; identified by gene-trapping	microarray-based expression analysis	and genome-wide homology searching"
YHR095W;YHR095W;0.266303773;-1.242199453;4.039989955;-0.307475877;0.758481182;NaN;Low;0.37435663;0.158250916;"Dubious open reading frame; unlikely to encode a functional protein	based on available experimental and comparative sequence data"
YKL177W;YKL177W;0.266303773;-1.242199453;4.039989955;-0.307475877;0.758481182;NaN;Low;0.37435663;0.158250916;"Dubious open reading frame; unlikely to encode a functional protein	based on available experimental and comparative sequence data; partially overlaps the verified gene STE3"
YLR169W;YLR169W;0.266303773;-1.242199453;4.039989955;-0.307475877;0.758481182;NaN;Low;0.37435663;0.158250916;"Dubious open reading frame; unlikely to encode a functional protein	based on available experimental and comparative sequence data"
YBR054W;YRO2;2902.030711;-1.241883079;0.281621413;-4.409760836;1.03E-05;0.000172773;OK;4079.264948;1724.796474;"Protein with a putative role in response to acid stress; null mutant is sensitive to acetic acid; transcription is regulated by Haa1p and induced in the presence of acetic acid; protein observed in plasma membrane foci in the presence of acetic acid; the authentic	non-tagged protein is detected in a phosphorylated state in highly purified mitochondria in high-throughput studies"
YMR063W;RIM9;128.0541993;-1.241685414;0.272860813;-4.550618325;5.35E-06;9.90E-05;OK;179.9931804;76.1152181;"Plasma membrane protein of unknown function; involved in the proteolytic activation of Rim101p in response to alkaline pH; interacts with Rim21p and Dfg16p to form a pH-sensing complex in the Rim101 pathway and is required to maintain Rim21p levels; has similarity to A. nidulans PalI;"
YJR079W;YJR079W;1.35338785;-1.240236595;1.927100645;-0.643576451;0.519850125;NaN;Low;1.901756169;0.805019531;"Putative protein of unknown function; mutation results in impaired mitochondrial respiration"
YBR249C;ARO4;5989.893439;-1.239142706;0.218646099;-5.667344211;1.45E-08;5.10E-07;OK;8414.991776;3564.795103;"3-deoxy-D-arabino-heptulosonate-7-phosphate (DAHP) synthase; catalyzes the first step in aromatic amino acid biosynthesis and is feedback-inhibited by tyrosine or high concentrations of phenylalanine or tryptophan; relative distribution to the nucleus increases upon DNA replication stress"
YKR040C;YKR040C;4.776476259;-1.237730398;0.909229227;-1.361296316;0.173420067;0.362757608;OK;6.708349325;2.844603194;"Dubious open reading frame; unlikely to encode a functional protein	based on available experimental and comparative sequence data; partially overlaps the uncharacterized ORF YKR041W"
YFR025C;HIS2;1732.939141;-1.231347442;0.193306414;-6.369925425;1.89E-10;8.97E-09;OK;2430.626958;1035.251325;"Histidinolphosphatase; catalyzes the eighth step in histidine biosynthesis; mutations cause histidine auxotrophy and sensitivity to Cu	Co	and Ni salts; transcription is regulated by general amino acid control"
YPL165C;SET6;4.053227942;-1.229420585;0.956571332;-1.285236703;0.198709581;0.395895723;OK;5.682804144;2.42365174;"SET domain protein of unknown function; deletion heterozygote is sensitive to compounds that target ergosterol biosynthesis	may be involved in compound availability"
YHL027W;RIM101;2304.341543;-1.221602782;0.288463815;-4.23485622;2.29E-05;0.000341732;OK;3225.548377;1383.134708;"Cys2His2 zinc-finger transcriptional repressor; involved in alkaline responsive gene repression; involved in cell wall assembly; plays role in lager yeast flocculation under brewing conditions; required for alkaline pH-stimulated haploid invasive growth and sporulation; activated by al…
YCL001W-A;YCL001W-A;6.519785678;-1.22052244;0.814921606;-1.49771761;0.134206634;0.307401336;OK;9.124149707;3.915421649;"Putative protein of unknown function; YCL001W-A gene has similarity to DOM34 and is present in a region duplicated between chromosomes XIV and III"
YDL232W;OST4;4.102077481;-1.213629279;0.949364483;-1.278359683;0.201122633;0.398974436;OK;5.732430795;2.471724167;"Subunit of the oligosaccharyltransferase complex of the ER lumen; complex catalyzes protein asparagine-linked glycosylation; type I membrane protein required for incorporation of Ost3p or Ost6p into the OST complex"
YDR076W;RAD55;208.1917908;-1.208261508;0.343887855;-3.513533524;0.000442189;0.003797358;OK;290.61037;125.7732116;"Protein that stimulates strand exchange; stimulates strand exchange by stabilizing the binding of Rad51p to single-stranded DNA; involved in the recombinational repair of double-strand breaks in DNA during vegetative growth and meiosis; forms heterodimer with Rad57p"
YLR290C;YLR290C;1434.311584;-1.205020724;0.259158242;-4.649748796;3.32E-06;6.56E-05;OK;2000.765079;867.8580882;"Putative oxidoreductase	subunit of Coenzyme Q biosynthetic complexes; required for synthesis of wild-type levels of Coenzyme Q (ubiquinone); member of the short-chain dehydrogenase/reductase (SDR) superfamily; orthologous gene in some other fungi is fused to the COQ10 ortholog"
YGL186C;TPN1;4319.18577;-1.204986914;0.427283514;-2.820110945;0.004800705;0.026998571;OK;6024.921563;2613.449977;"Plasma membrane pyridoxine (vitamin B6) transporter; member of the purine-cytosine permease subfamily within the major facilitator superfamily; proton symporter with similarity to Fcy21p	Fcy2p	and Fcy22p"
YOR108W;LEU9;2095.286711;-1.202456154;0.279686653;-4.29929759;1.71E-05;0.000266693;OK;2921.20709;1269.366332;"Alpha-isopropylmalate synthase II (2-isopropylmalate synthase); catalyzes the first step in the leucine biosynthesis pathway; the minor isozyme	responsible for the residual alpha-IPMS activity detected in a leu4 null mutant; LEU9 has a paralog	LEU4	that arose from the whole genome duplication"
YBR040W;FIG1;10.05004599;-1.197947824;0.684872677;-1.74915406;0.080264393;0.217330122;OK;13.99830322;6.101788759;"Integral membrane protein required for efficient mating; may participate in or regulate the low affinity Ca2+ influx system	which affects intracellular signaling and cell-cell fusion during mating; targeted to vacuole via AP-3 pathway"
YHL043W;ECM34;1.340713623;-1.193241459;1.881236056;-0.634285875;0.525894273;NaN;Low;1.865575355;0.815851892;"Protein of unknown function; member of the DUP380 subfamily of conserved	often subtelomerically-encoded proteins; SWAT-GFP	seamless-GFP and mCherry C-terminal fusion proteins localize to the cytosol"
YBR294W;SUL1;24.06016392;-1.189806291;0.597950047;-1.989808844;0.046611997;0.149143418;OK;33.45495597;14.66537187;"High affinity sulfate permease of the SulP anion transporter family; sulfate uptake is mediated by specific sulfate transporters Sul1p and Sul2p	which control the concentration of endogenous activated sulfate intermediates"
YIL003W;CFD1;589.1276919;-1.18977132;0.265542164;-4.480536364;7.45E-06;0.000130889;OK;819.158816;359.0965679;"Highly conserved iron-sulfur cluster binding protein; localized in the cytoplasm; forms a complex with Nbp35p that is involved in iron-sulfur protein assembly in the cytosol"
YER039C;HVG1;246.0401635;-1.185360279;0.298721412;-3.968112871;7.24E-05;0.000896476;OK;341.7901627;150.2901643;"Protein of unknown function; HVG1 has a paralog	VRG4	that arose from the whole genome duplication"
YOR356W;CIR2;781.4076949;-1.184328568;0.200770055;-5.89893035;3.66E-09;1.47E-07;OK;1085.266398;477.5489921;"Putative ortholog of human ETF-dH; found in a large supramolecular complex with other mitochondrial dehydrogenases; may have a role in oxidative stress response; ETF-dH is also known as electron transfer flavoprotein dehydrogenase"
YGL015C;YGL015C;3.310011644;-1.184172217;1.170563196;-1.011626046;0.311716888;0.522324597;OK;4.596992676;2.023030612;"Formin inhibitor; inhibits Bnr1p-mediated actin filament nucleation but not elongation during vegetative growth; performs distinct but overlapping roles with Hof1p to control actin cable assembly and polarized secretion; spatially focuses Bni1p at mating projection tips	and with Bud6p organizes Bni1p into clusters that nucleate actin assembly during mating projection formation; bnr1 bil2 double mutants are inviable; localizes to the cytosol	secretory vesicles and sites of polarized growth"
YKR047W;YKR047W;1.378642106;-1.180369463;1.799850112;-0.655815423;0.511942892;NaN;Low;1.913135292;0.84414892;"Dubious open reading frame; unlikely to encode a functional protein	based on available experimental and comparative sequence data; partially overlaps the verified gene NAP1"
YKL033W-A;YKL033W-A;2243.586573;-1.179836208;0.167135727;-7.059150264;1.68E-12;1.09E-10;OK;3113.062397;1374.110749;"Protein of unknown function; similar to uncharacterized proteins from other fungi"
YOR196C;LIP5;701.1467893;-1.177984198;0.19607735;-6.007752543;1.88E-09;7.92E-08;OK;972.485512;429.8080666;"Protein involved in biosynthesis of the coenzyme lipoic acid; has similarity to E. coli lipoic acid synthase"
YCL009C;ILV6;6481.858733;-1.175766445;0.23549441;-4.992757346;5.95E-07;1.48E-05;OK;8986.053875;3977.663591;"Regulatory subunit of acetolactate synthase; acetolactate synthase catalyzes the first step of branched-chain amino acid biosynthesis; enhances activity of the Ilv2p catalytic subunit	localizes to mitochondria"
YGL218W;YGL218W;1.366657936;-1.17480201;1.796642333;-0.653887526;0.513184271;NaN;Low;1.894262593;0.839053279;"Dubious open reading frame; unlikely to encode a functional protein	based on available experimental and comparative sequence data; not conserved in closely related Saccharomyces species; 93% of ORF overlaps the verified gene MDM34; deletion in cyr1 mutant results in loss of stress resistance"
YPR137C-A;YPR137C-A;69.89558508;-1.173026116;2.662804105;-0.440522874;0.659558449;0.806926323;OK;96.84248462;42.94868554;"Retrotransposon TYA Gag gene co-transcribed with TYB Pol; translated as TYA or TYA-TYB polyprotein; Gag is a nucleocapsid protein that is the structural constituent of virus-like particles (VLPs); similar to retroviral Gag"
YAL034C-B;YAL034C-B;1.397096371;-1.170472665;1.730390125;-0.676421258;0.498773224;NaN;Low;1.934667062;0.85952568;"Dubious open reading frame; unlikely to encode a functional protein	based on available experimental and comparative sequence data"
YKR099W;BAS1;783.9969432;-1.165013913;0.456640939;-2.551269093;0.010733142;0.050833589;OK;1084.396478;483.5974087;"Myb-related transcription factor; involved in regulating basal and induced expression of genes of the purine and histidine biosynthesis pathways; controls cellular ATP levels; also involved in regulation of meiotic recombination at specific genes"
YBR056W-A;YBR056W-A;8.971505283;-1.158355189;0.759707399;-1.524738591;0.127324312;0.297272427;OK;12.39138477;5.551625797;"Putative membrane protein; upregulated by toxic concentrations of heavy metal ions including Mn2+	Co2+	Ni2+	Cu2+	and Zn2+; mRNA identified as translated by ribosome profiling data; localizes to the cytoplasm	possibly in intracellular membranes; CYSTM (cysteine-rich transmembrane module) family member; partially overlaps dubious ORF YBR056C-B; YBR056W-A has a paralog	YDR034W-B	that arose from the whole genome duplication"
YHR044C;DOG1;337.0072886;-1.157668551;0.239475723;-4.834179162;1.34E-06;2.98E-05;OK;465.4037253;208.6108518;"2-deoxyglucose-6-phosphate phosphatase; member of a family of low molecular weight phosphatases; confers 2-deoxyglucose resistance when overexpressed; DOG1 has a paralog	DOG2	that arose from a single-locus duplication; the last half of DOG1 and DOG2 are subject to gene conversions among S. cerevisiae	S. paradoxus	and S. mikatae"
YPR138C;MEP3;818.7726312;-1.155299394;0.180679959;-6.394175648;1.61E-10;7.91E-09;OK;1130.142009;507.4032531;"Ammonium permease of high capacity and low affinity; belongs to Mep-Amt-Rh family of well-conserved ammonium (NH4+) transporters that includes the human Rh factors; expression is under the nitrogen catabolite repression regulation ammonia permease activity regulated by TORC1 effectors	Npr1p and Par32p; MEP3 has a paralog	MEP1	that arose from the whole genome duplication"
YOR032C;HMS1;74.9769435;-1.155186665;0.380314936;-3.037447534;0.002385909;0.015058691;OK;103.4872671;46.46661987;"Core promoter binding basic helix-loop-helix bHLH protein; overexpression confers hyperfilamentous growth and suppresses the pseudohyphal filamentation defect of a diploid mep1 mep2 homozygous null mutant; similarity to myc-family transcription factors "
YOL131W;YOL131W;7.13967698;-1.15468895;0.75114128;-1.53724603;0.124233072;0.293170724;OK;9.85351806;4.4258359;"Putative protein of unknown function; YOL131W has a paralog	STB1	that arose from the whole genome duplication"
YDR522C;SPS2;3.110073633;-1.153998487;1.176283962;-0.981054341;0.326565945;0.538005693;OK;4.291597579;1.928549686;"Protein expressed during sporulation; SPS2 has a paralog	SPS22	that arose from the whole genome duplication; redundant with Sps22p for organization of the beta-glucan layer of the spore wall; S. pombe ortholog is a spore wall component"
YER068C-A;YER068C-A;1.376303382;-1.1525222;1.645717447;-0.700315964;0.483730004;NaN;Low;1.898561462;0.854045302;"Dubious open reading frame; unlikely to encode a functional protein	based on available experimental and comparative sequence data; overlaps ORF ARG5	6/YER069W"
YJR155W;AAD10;666.7118362;-1.15239498;0.313229239;-3.679078571;0.000234078;0.00225047;OK;919.6800516;413.7436208;"Putative aryl-alcohol dehydrogenase; similar to P. chrysosporium aryl-alcohol dehydrogenase; mutational analysis has not yet revealed a physiological role; members of the AAD gene family comprise three pairs (AAD3 + AAD15	AAD6/AAD16 + AAD4	AAD10 + AAD14) whose two genes are more related to one another than to other members of the family"
YHR140W;YHR140W;290.1897059;-1.151514264;0.303611269;-3.792725709;0.000149003;0.001565183;OK;400.2195713;180.1598404;"Endoplasmic reticulum protein; may contribute to maintenance of ER and nuclear morphology; null mutant shows discontinuity in nuclear envelope	clustering of nuclear pores	and lacks cortical ER"
YAL037W;YAL037W;111.6028234;-1.145962943;0.224675425;-5.100526431;3.39E-07;8.96E-06;OK;153.7347587;69.47088809;"Putative protein of unknown function; YAL037W has a paralog	YOR342C	that arose from the whole genome duplication"
YBR244W;GPX2;341.4011862;-1.139717246;0.165405883;-6.890427525;5.56E-12;3.29E-10;OK;469.6516615;213.1507109;"Phospholipid hydroperoxide glutathione peroxidase; late-acting antioxidant system that decreases mitochondrial ROS production and preserves electron transport chain (ETC) function; protects cells from phospholipid hydroperoxides and nonphospholipid peroxides during oxidative stress; induce…
YCL018W;LEU2;2128.200311;-1.138649098;0.241740335;-4.710215599;2.47E-06;5.10E-05;OK;2927.001449;1329.399173;"Beta-isopropylmalate dehydrogenase (IMDH); catalyzes the third step in the leucine biosynthesis pathway; can additionally catalyze the conversion of beta-ethylmalate into alpha-ketovalerate"
YKL162C-A;YKL162C-A;3.313880776;-1.137840791;1.003236693;-1.134169832;0.256723316;0.463575607;OK;4.556918934;2.070842619;"Dubious open reading frame; unlikely to encode a functional protein	based on available experimental and comparative sequence data"
YDR316W-B;YDR316W-B;28.6899841;-1.134866633;0.61792144;-1.836587241;0.066270852;0.189340767;OK;39.42618837;17.95377982;"Retrotransposon TYA Gag and TYB Pol genes; transcribed/translated as one unit; polyprotein is processed to make a nucleocapsid-like protein (Gag)	reverse transcriptase (RT)	protease (PR)	and integrase (IN); similar to retroviral genes"
YGL205W;POX1;111.2872792;-1.134459922;0.364380964;-3.113389654;0.001849517;0.012392505;OK;152.9190876;69.65547088;"Fatty-acyl coenzyme A oxidase; involved in the fatty acid beta-oxidation pathway; localized to the peroxisomal matrix; component of a light sensing pathway	converting light into a hydrogen peroxide signal	modulating nucleo-cytoplasmic shuttling of stress-responsive transcription factor	Msn2p"
YGL202W;ARO8;6145.889464;-1.133446209;0.236559143;-4.791386173;1.66E-06;3.61E-05;OK;8443.167301;3848.611628;"Aromatic aminotransferase I; expression is regulated by general control of amino acid biosynthesis; involved with Aro9p in production of kynurenic acid to detoxify excess tryptophan"
YKL029C;MAE1;3460.86124;-1.131624112;0.254451101;-4.447314661;8.70E-06;0.000148486;OK;4752.619249;2169.103231;"Mitochondrial malic enzyme; catalyzes the oxidative decarboxylation of malate to pyruvate	which is a key intermediate in sugar metabolism and a precursor for synthesis of several amino acids"
YIL037C;PRM2;41.90909893;-1.131573015;0.464323728;-2.43703465;0.01480826;0.064510912;OK;57.55092903;26.26726883;"Pheromone-regulated protein; predicted to have 4 transmembrane segments and a coiled coil domain; regulated by Ste12p; required for efficient nuclear fusion"
YOL085W-A;YOL085W-A;1.39449342;-1.125946494;1.79841336;-0.626077697;0.53126398;NaN;Low;1.912621262;0.876365578;"Dubious open reading frame; unlikely to encode a functional protein	based on available experimental and comparative sequence data; partially overlaps the dubious ORF YOL085C"
YBL103C;RTG3;949.3795163;-1.125687049;0.211499289;-5.322415281;1.02E-07;3.14E-06;OK;1302.050488;596.708545;"bHLH/Zip transcription factor for retrograde (RTG) and TOR pathways; forms a complex with another bHLH/Zip protein	Rtg1p	to activate the pathways; target of Hog1p"
YBR128C;ATG14;284.1508348;-1.12174342;0.252926444;-4.435057893;9.20E-06;0.000155855;OK;389.3708875;178.9307821;"Autophagy-specific subunit of phosphatidylinositol 3-kinase complex I; Atg14p targets complex I to the phagophore assembly site (PAS); required for localizing additional ATG proteins to the PAS; required for overflow degradation of misfolded proteins when ERAD is saturated; homolog of h…	Vps15	and Vps30p"
YGL256W;ADH4;807.3805588;-1.118006449;0.243230864;-4.596482665;4.30E-06;8.31E-05;OK;1105.448016;509.3131016;"Alcohol dehydrogenase isoenzyme type IV; dimeric enzyme demonstrated to be zinc-dependent despite sequence similarity to iron-activated alcohol dehydrogenases; transcription is induced in response to zinc deficiency"
YLR402W;YLR402W;4.727311143;-1.117585361;0.912083531;-1.225310317;0.220458323;0.422875287;OK;6.471936376;2.982685911;"Dubious open reading frame; unlikely to encode a functional protein	based on available experimental and comparative sequence data"
YFR030W;MET10;1412.838733;-1.117564108;0.242060768;-4.616874169;3.90E-06;7.58E-05;OK;1934.241181;891.4362836;"Subunit alpha of assimilatory sulfite reductase; complex converts sulfite into sulfide"
YJR078W;BNA2;746.1441139;-1.116819582;0.320944943;-3.479785569;0.000501815;0.004242362;OK;1021.339273;470.9489552;"Tryptophan 2	3-dioxygenase or indoleamine 2	3-dioxygenase; required for de novo biosynthesis of NAD+ from tryptophan via kynurenine; up-regulated by telomere uncapping	and interacts genetically with capping gene CDC13; overexpression reduces lipid droplet accumulation by skewing glycolytic flux towards biosynthesis of shikimate	aromatic amino acids	and NAD+ during aging and extends lifespan; regulated by Hst1p and Aftp "
YLR410W-B;YLR410W-B;3370.79787;-1.115657514;0.138230283;-8.071006516;6.97E-16;7.31E-14;OK;4612.852804;2128.742936;"Retrotransposon TYA Gag and TYB Pol genes; transcribed/translated as one unit; polyprotein is processed to make a nucleocapsid-like protein (Gag)	reverse transcriptase (RT)	protease (PR)	and integrase (IN); similar to retroviral genes"
YOR339C;UBC11;28.13941906;-1.114977268;0.541353698;-2.059609589;0.039435879;0.13153362;OK;38.50235928;17.77647883;"Ubiquitin-conjugating enzyme; most similar in sequence to Xenopus ubiquitin-conjugating enzyme E2-C	but not a true functional homolog of this E2; unlike E2-C	not required for the degradation of mitotic cyclin Clb2"
YPR065W;ROX1;1067.997695;-1.111263188;0.29093755;-3.819593544;0.000133672;0.001436971;OK;1460.121741;675.8736496;"Heme-dependent repressor of hypoxic genes; mediates aerobic transcriptional repression of hypoxia induced genes such as COX5b and CYC7; repressor function regulated through decreased promoter occupancy in response to oxidative stress; contains an HMG domain that is responsible for DNA…
YCL027W;FUS1;148.3028295;-1.110164102;0.314236073;-3.532898344;0.00041103;0.003581238;OK;202.7045381;93.90112097;"Membrane protein localized to the shmoo tip; required for cell fusion; expression regulated by mating pheromone; proposed to coordinate signaling	fusion	and polarization events required for fusion; potential Cdc28p substrate"
YEL029C;BUD16;658.4690675;-1.110080762;0.223117609;-4.975316676;6.51E-07;1.59E-05;OK;899.997846;416.9402889;"Putative pyridoxal kinase; a key enzyme involved in pyridoxal 5'-phosphate synthesis	the active form of vitamin B6; required for genome integrity; involved in bud-site selection; localizes to cytosol and peroxisomes; similarity to yeast BUD17 and human pyridoxal kinase (PDXK)"
YAL044C;GCV3;3902.332405;-1.108701247;0.925694982;-1.197696076;0.231035358;0.434791666;OK;5332.106729;2472.558081;"H subunit of the mitochondrial glycine decarboxylase complex; glycine decarboxylase is required for the catabolism of glycine to 5	10-methylene-THF; also required for all protein lipoylation; expression is regulated by levels of 5	10-methylene-THF"
YCR047C;BUD23;388.0203173;-1.10232767;0.312814372;-3.52390353;0.000425239;0.003675529;OK;529.444313;246.5963216;"Ribosome biogenesis factor; methyltransferase that methylates residue G1575 of 18S rRNA; required for rRNA processing and nuclear export of 40S ribosomal subunits independently of methylation activity; required for recruitment of Rps2p; functions with DEAH-box RNA helicase Ecm16p; dipl…
YMR321C;YMR321C;16.38873967;-1.101268006;0.503925243;-2.18537972;0.028861017;0.104610246;OK;22.3568179;10.42066145;"Putative protein of unknown function; proposed to be a palmitoylated membrane protein; YMR321C has a paralog	SAM4	that arose from a single-locus duplication"
YHR193C-A;YHR193C-A;5.172466586;-1.099611363;0.973192997;-1.129900613;0.258518106;0.465270315;OK;7.053481268;3.291451904;"Dubious open reading frame; unlikely to encode a functional protein	based on available experimental and comparative sequence data; completely overlaps verified ORF MDM31/YHR194W"
YCR064C;YCR064C;15.84940705;-1.098962639;0.533862162;-2.058513822;0.039540836;0.131736664;OK;21.61009615;10.08871795;"Dubious open reading frame; unlikely to encode a functional protein	based on available experimental and comparative sequence data; partially overlaps the verified gene BUD31"
YOR393W;ERR1;67.19528093;-1.097869628;3.728470032;-0.2944558;0.768409633;0.875316253;OK;91.59625287;42.79430899;Putative phosphopyruvate hydratase
YKL053W;YKL053W;3.098325096;-1.097814065;1.592637871;-0.689305513;0.490631029;0.678977;OK;4.223384211;1.973265981;"Dubious open reading frame; unlikely to encode a functional protein	based on available experimental and comparative sequence data; partially overlaps verified ORF ASK1"
YPL273W;SAM4;3371.436815;-1.097313191;0.240049844;-4.571188937;4.85E-06;9.09E-05;OK;4595.159733;2147.713898;"S-adenosylmethionine-homocysteine methyltransferase; functions along with Mht1p in the conversion of S-adenosylmethionine (AdoMet) to methionine to control the methionine/AdoMet ratio; SAM4 has a paralog	YMR321C	that arose from a single-locus duplication"
YFL041W-A;YFL041W-A;6.534358138;-1.091703578;0.815042825;-1.33944321;0.180426431;0.373280988;OK;8.895081722;4.173634553;"Putative protein of unknown function; identified by fungal homology and RT-PCR"
YAL020C;ATS1;484.8578501;-1.088028716;0.173214494;-6.281395356;3.36E-10;1.53E-08;OK;659.4894357;310.2262644;"Protein required for modification of wobble nucleosides in tRNA; acts with Elongator complex	Kti11p	and Kti12p; has a potential role in regulatory interactions between microtubules and the cell cycle; forms a stable heterodimer with Kti11p"
YCL025C;AGP1;4093.704439;-1.087674278;0.217741127;-4.995263382;5.88E-07;1.46E-05;OK;5567.699132;2619.709745;"Broad-specificity	low-affinity amino acid permease; minor serine permease with major contributions from paralog Gnp1p; involved in uptake of asparagine	glutamine	and other amino acids; expression induced by amino acids and regulated by SPS plasma membrane amino acid sensor system (Ssy1p-Ptr3p-Ssy5p)"
YKL023W;YKL023W;1023.031013;-1.084798292;0.255395613;-4.247521251;2.16E-05;0.000327899;OK;1390.499611;655.5624152;"SKI complex-associated protein; involved in 3'-5' degradation of long 3'UTR-containing mRNA	poorly translated mRNA	and other RNA regions devoid of ribosomes; proposed to assist the cytoplasmic exosome in a Ska1-SKI complex when a direct interaction between the ribosome and the SKI complex is absent"
YGL154C;LYS5;490.2628014;-1.083106781;0.204336264;-5.300609688;1.15E-07;3.48E-06;OK;666.1128356;314.4127671;"Phosphopantetheinyl transferase involved in lysine biosynthesis; converts inactive apo-form of Lys2p (alpha-aminoadipate reductase) into catalytically active holo-form by posttranslational addition of phosphopantetheine"
YBR218C;PYC2;8363.478465;-1.080596787;0.279180205;-3.870606748;0.000108565;0.001222019;OK;11356.99347;5369.963456;"Pyruvate carboxylase isoform; cytoplasmic enzyme that converts pyruvate to oxaloacetate; differentially regulated than isoform Pyc1p; mutations in the human homolog are associated with lactic acidosis; PYC2 has a paralog	PYC1	that arose from the whole genome duplication"
YDL114W;YDL114W;14.64638394;-1.08054601;0.496570922;-2.176015473;0.029554104;0.106220612;OK;19.88849592;9.404271959;"Putative short-chain dehydrogenase/reductase; YDL114W is not an essential gene"
YHL042W;YHL042W;38.32755135;-1.072362062;0.379276623;-2.827387709;0.004692947;0.026512046;OK;51.95054969;24.70455301;"Endoplasmic reticulum protein; member of DUP380 subfamily of conserved	often subtelomerically-encoded proteins; may contribute to maintenance of ER and nuclear morphology; null mutants have distorted nuclear envelope shape	and discontinuous	misshapen perinuclear ER"
YJL100W;LSB6;594.5835875;-1.072287113;0.253153829;-4.235713586;2.28E-05;0.000341284;OK;805.9066115;383.2605634;"Type II phosphatidylinositol 4-kinase; binds Las17p	a homolog of human Wiskott-Aldrich Syndrome protein involved in actin patch assembly and actin polymerization"
YCR018C-A;YCR018C-A;5.73133445;-1.070592159;0.777766567;-1.376495474;0.168668288;0.356734025;OK;7.765385924;3.697282976;"Putative protein of unknown function; encoded opposite a Ty1 LTR"
YHR006W;STP2;1524.987323;-1.067585685;0.264831438;-4.031189398;5.55E-05;0.000708751;OK;2064.8162;985.1584454;"Transcription factor; activated by proteolytic processing in response to signals from the SPS sensor system for external amino acids; activates transcription of amino acid permease genes; STP2 has a paralog	STP1	that arose from the whole genome duplication"
YIL092W;YIL092W;288.9514583;-1.055548479;0.242947988;-4.34475086;1.39E-05;0.000222239;OK;390.1811799;187.7217367;"Putative protein of unknown function; green fluorescent protein (GFP)-fusion protein localizes to the cytoplasm and to the nucleus"
YHR136C;SPL2;800.7286716;-1.055331315;0.213516692;-4.942617386;7.71E-07;1.84E-05;OK;1081.198838;520.2585055;"Protein with similarity to cyclin-dependent kinase inhibitors; downregulates low-affinity phosphate transport during phosphate limitation by targeting Pho87p to the vacuole; upstream region harbors putative hypoxia response element (HRE) cluster; overproduction suppresses a plc1 null mutat…
YCR023C;YCR023C;1484.845043;-1.052222863;0.222838825;-4.721900969;2.34E-06;4.88E-05;OK;2003.535832;966.1542533;"Vacuolar membrane protein of unknown function; homolog of human CLN7 which is an organellar chloride channel regulating lysosomal function; targeted to vacuole via AP-3 pathway; member of multidrug resistance family; not an essential gene"
YOR313C;SPS4;132.3510355;-1.04948251;0.282696627;-3.712398414;0.000205304;0.002028272;OK;178.4739236;86.22814747;"Protein whose expression is induced during sporulation; not required for sporulation; heterologous expression in E. coli induces the SOS response that senses DNA damage"
YDR046C;BAP3;4417.180777;-1.049460569;0.143938145;-7.2910525;3.08E-13;2.36E-11;OK;5956.490447;2877.871106;"Amino acid permease; involved in uptake of cysteine	leucine	isoleucine and valine; BAP3 has a paralog	BAP2	that arose from the whole genome duplication"
YIL152W;YIL152W;420.2001899;-1.048252445;0.304141427;-3.446595404;0.000567698;0.004660895;OK;566.4779562;273.9224235;Putative protein of unknown function
snR32;snR32;2.596461861;-1.044624464;1.431600554;-0.729689899;0.465579757;0.660208208;OK;3.497457484;1.695466238;
YGR161C;RTS3;1119.725917;-1.044350818;0.180295893;-5.792427103;6.94E-09;2.61E-07;OK;1508.187474;731.2643597;Putative component of the protein phosphatase type 2A complex
YPR083W;MDM36;476.4140149;-1.043581854;0.22977735;-4.541708975;5.58E-06;0.000102306;OK;641.5825262;311.2455036;"Mitochondrial protein; required for normal mitochondrial morphology and inheritance; component of the mitochondria-ER-cortex-anchor (MECA); interacts with Num1p to link the ER and mitochondria at the cell cortex; proposed involvement in the formation of Dnm1p and Num1p-containing cortic…
YHR139C;SPS100;58.50537002;-1.043253355;0.431045616;-2.420285271;0.015508336;0.066781932;OK;78.7828022;38.22793783;"Protein required for spore wall maturation; expressed during sporulation; may be a component of the spore wall; expression also induced in cells treated with the mycotoxin patulin; SPS100 has a paralog	YGP1	that arose from the whole genome duplication"
YMR187C;YMR187C;337.3029674;-1.042794988;0.174937276;-5.960965058;2.51E-09;1.03E-07;OK;454.1619766;220.4439583;"Putative protein of unknown function; YMR187C is not an essential gene"
YLR214W;FRE1;9817.132116;-1.042604779;0.421671528;-2.472552002;0.013415219;0.060017041;OK;13217.71957;6416.54466;"Ferric reductase and cupric reductase; reduces siderophore-bound iron and oxidized copper prior to uptake by transporters; expression induced by low copper and iron levels"
YFL030W;AGX1;738.7211371;-1.037502658;0.34463194;-3.010465769;0.002608473;0.016167593;OK;993.4588692;483.9834049;"Alanine:glyoxylate aminotransferase (AGT); catalyzes the synthesis of glycine from glyoxylate	which is one of three pathways for glycine biosynthesis in yeast; similar to mammalian and plant alanine:glyoxylate aminotransferases; human homolog AGXT complements yeast null mutant"
YML057C-A;YML057C-A;2.973601468;-1.037488075;1.184338973;-0.876006024;0.381026759;0.592917713;OK;3.998993424;1.948209511;"Dubious open reading frame; unlikely to encode a functional protein	based on available experimental and comparative sequence data; overlaps the verified gene CMP2/YML057W"
YDR529C;QCR7;1538.039041;-1.035808557;0.241982412;-4.280511751;1.86E-05;0.000287241;OK;2067.61465;1008.463433;"Subunit 7 of ubiquinol cytochrome-c reductase (Complex III); Complex III is a component of the mitochondrial inner membrane electron transport chain; oriented facing the mitochondrial matrix; N-terminus appears to play a role in complex assembly"
YKL106W;AAT1;1041.13641;-1.032438801;0.273442294;-3.775709985;0.000159553;0.001644216;OK;1398.54696;683.7258595;"Mitochondrial aspartate aminotransferase; catalyzes the conversion of oxaloacetate to aspartate in aspartate and asparagine biosynthesis"
YAR029W;YAR029W;7.489233378;-1.031016596;0.923228502;-1.116751263;0.264100693;0.472330892;OK;10.05694694;4.921519812;"Member of DUP240 gene family but contains no transmembrane domains; green fluorescent protein (GFP)-fusion protein localizes to the cytoplasm in a punctate pattern"
YDR119W-A;COX26;25.68263652;-1.029744331;0.556644226;-1.849914691;0.064325846;0.185736996;OK;34.47803631;16.88723673;"Subunit of cytochrome C oxidase complex; stabilizes or regulates formation of respiratory chain supercomplexes composed of Complex III (ubiquinol-cytochrome c reductase) and Complex IV (cytochrome c oxidase)"
YPR145C-A;YPR145C-A;15.8362951;-1.02665298;0.631003431;-1.627016478;0.103733598;0.259203895;OK;21.24468694;10.42790326;Putative protein of unknown function
YGL032C;AGA2;1.806980062;-1.025993146;1.486543358;-0.690187165;0.490076494;NaN;Low;2.423732595;1.19022753;"Adhesion subunit of a-agglutinin of a-cells; C-terminal sequence acts as a ligand for alpha-agglutinin (Sag1p) during agglutination	modified with O-linked oligomannosyl chains	linked to anchorage subunit Aga1p via two disulfide bonds"
YDR481C;PHO8;3138.884737;-1.025656874;0.138332804;-7.414415415;1.22E-13;1.00E-11;OK;4209.915411;2067.854063;"Repressible vacuolar alkaline phosphatase; controls polyphosphate content; regulated by levels of Pi and by Pho4p	Pho9p	Pho80p	Pho81p and Pho85p; dephosphorylates phosphotyrosyl peptides; contributes to NAD+ metabolism by producing nicotinamide riboside from NMN"
YER037W;PHM8;4363.169312;-1.020386291;0.256083387;-3.984586047;6.76E-05;0.000839984;OK;5844.896306;2881.442318;"Lysophosphatidic acid (LPA) phosphatase	nucleotidase; principle and physiological nucleotidase working on GMP	UMP and CMP; involved in LPA hydrolysis in response to phosphate starvation and ribose salvage pathway; phosphatase activity is soluble and Mg2+ dependent; expression is induced by low phosphate levels and by inactivation of Pho85p; repressed by Gcn4p under normal conditions; PHM8 has a paralog	SDT1	that arose from the whole genome duplication"
YGR144W;THI4;100.9596162;-1.01965143;0.216649214;-4.706462627;2.52E-06;5.14E-05;OK;135.2226299;66.69660261;"Thiazole synthase; abundant protein involved in the formation of the thiazole moiety of thiamine during thiamine biosynthesis; acts more as a co-substrate rather than an enzyme by providing the sulphur source for thiazole formation; undergoes a single turnover only; required for mitochondri…
YHR032W-A;YHR032W-A;5.592921634;-1.016468281;0.83999881;-1.210083001;0.226247045;0.429567531;OK;7.485549272;3.700293997;"Dubious open reading frame; unlikely to encode a functional protein	based on available experimental and comparative sequence data; partially overlaps the dubious ORF YHR032C-A"
YCR045C;RRT12;10.22769367;-1.016436985;0.660360144;-1.53921613;0.123751541;0.292703981;OK;13.68861581;6.766771526;"Probable subtilisin-family protease; role in formation of the dityrosine layer of spore walls; localizes to the spore wall and also the nuclear envelope and ER region in mature spores"
YER086W;ILV1;3411.519548;-1.015646146;0.224035996;-4.53340607;5.80E-06;0.000105764;OK;4565.10655;2257.932546;"Threonine deaminase	catalyzes first step in isoleucine biosynthesis; expression is under general amino acid control; ILV1 locus exhibits highly positioned nucleosomes whose organization is independent of known ILV1 regulation"
YDR178W;SDH4;449.8183032;-1.014773583;0.298422666;-3.40045747;0.000672732;0.005332784;OK;601.8014583;297.8351481;"Membrane anchor subunit of succinate dehydrogenase (SDH); involved in coupling the oxidation of succinate to the transfer of electrons to ubiquinone as part of the TCA cycle and the mitochondrial respiratory chain; has similarity to human SDH subunit D (SDHD)	which is implicated in paraganglioma"
YPL111W;CAR1;2261.730153;-1.014252145;0.223587052;-4.536274068;5.73E-06;0.000104656;OK;3025.554137;1497.906169;"Arginase	catabolizes arginine to ornithine and urea; expression responds to both induction by arginine and nitrogen catabolite repression; disruption decreases production of carcinogen ethyl carbamate during wine fermentation and also enhances freeze tolerance"
YML076C;WAR1;861.7652208;-1.012282945;0.202876504;-4.989650977;6.05E-07;1.49E-05;OK;1152.276531;571.2539104;"Homodimeric Zn2Cys6 zinc finger transcription factor; binds to a weak acid response element to induce transcription of PDR12 and FUN34	encoding an acid transporter and a putative ammonia transporter	respectively"
YAL048C;GEM1;587.5782096;-1.007379809;0.277119955;-3.635176;0.000277791;0.00261478;OK;784.7723099;390.3841094;"Outer mitochondrial membrane GTPase	subunit of the ERMES complex; potential regulatory subunit of the ERMES complex that links the ER to mitochondria and may promote inter-organellar calcium and phospholipid exchange as well as coordinating mitochondrial DNA replication and growth; cells lacking Gem1p contain collapsed	globular	or grape-like mitochondria; ortholog of metazoan Miro GTPases"
YOR213C;SAS5;330.7515836;-1.007317867;0.25604299;-3.934174749;8.35E-05;0.001002439;OK;441.7471204;219.7560468;"Subunit of the SAS complex (Sas2p	Sas4p	Sas5p); acetylates free histones and nucleosomes and regulates transcriptional silencing; stimulates Sas2p HAT activity"
YAL018C;LDS1;3.653820634;-1.004654225;0.979814501;-1.025351456;0.305197385;0.514283837;OK;4.876996895;2.430644373;"Protein Involved in spore wall assembly; localizes to lipid droplets found on or outside of the prospore membrane; shares similarity with Lds2p and Rrt8p	and a strain mutant for all 3 genes exhibits reduced dityrosine fluorescence relative to the single mutants"
YFL053W;DAK2;9.674903007;-1.003735804;0.607409048;-1.652487408;0.09843523;0.249088641;OK;12.91100044;6.438805574;"Dihydroxyacetone kinase; required for detoxification of dihydroxyacetone (DHA); involved in stress adaptation"
YOR192C;THI72;134.0585264;-1.0031937;0.32745149;-3.063640662;0.002186614;0.014113813;OK;178.8765492;89.24050367;"Transporter of thiamine or related compound; contributes to uptake of 5-aminoimidazole-4-carboxamide-1-beta-D-ribofuranoside (acadesine); shares sequence similarity with Thi7p"
YPR064W;YPR064W;1.79042391;-1.002380803;1.482875038;-0.675971189;0.499058937;NaN;Low;2.388544693;1.192303127;"Putative protein of unknown function; conserved among S. cerevisiae strains; YPR064W is not an essential gene"
YHR047C;AAP1;2394.990265;-0.995493209;0.218622648;-4.553477035;5.28E-06;9.83E-05;OK;3189.993453;1599.987078;"Arginine/alanine amino peptidase; overproduction stimulates glycogen accumulation; AAP1 has a paralog	APE2	that arose from the whole genome duplication"
YML066C;SMA2;3.627587628;-0.99380152;1.002861598;-0.990965775;0.321702293;0.53278321;OK;4.829851538;2.425323719;"Meiosis-specific prospore membrane protein; required to produce bending force necessary for proper assembly of the prospore membrane during sporulation"
YDR401W;YDR401W;6.072558941;-0.99211843;0.830189438;-1.195050653;0.23206724;0.435758498;OK;8.081987444;4.063130439;"Dubious open reading frame; unlikely to encode a functional protein	based on available experimental and comparative sequence data"
YNR070W;PDR18;43.25056185;-0.991737584;0.391880978;-2.530711208;0.011383153;0.053162213;OK;57.55722246;28.94390123;"Transporter of the ATP-binding cassette (ABC) family; role in plasma membrane sterol incorporation; implicated in pleiotropic drug resistance; provides resistance to ethanol stress and contributes to a decreased intracellular accumulation of ethanol; the authentic	non-tagged protein is detected in highly purified mitochondria in high-throughput studies"
YDL025C;RTK1;2044.103788;-0.989283932;0.438038393;-2.258441148;0.02391817;0.091518915;OK;2718.715287;1369.492289;"Putative protein kinase	potentially phosphorylated by Cdc28p; interacts with ribosome biogenesis factors	Cka2	Gus1 and Arc1; protein abundance increases in response to DNA replication stress"
YBR035C;PDX3;4064.896828;-0.988140491;0.227633002;-4.340936874;1.42E-05;0.000225531;OK;5404.991028;2724.802628;"Pyridoxine (pyridoxamine) phosphate oxidase; has homologs in E. coli and Myxococcus xanthus; transcription is under the general control of nitrogen metabolism"
YOR333C;YOR333C;2.424051183;-0.986654157;1.15320945;-0.855572383;0.392234351;NaN;Low;3.2220867;1.626015666;"Dubious open reading frame; unlikely to encode a functional protein	based on available experimental and comparative sequence data; overlaps 5' end of MRS2 gene required for respiratory growth"
YGL072C;YGL072C;40.77203664;-0.98619733;0.382431596;-2.57875484;0.009915713;0.047911251;OK;54.18907216;27.35500112;"Dubious open reading frame; unlikely to encode a functional protein	based on available experimental and comparative sequence data; partially overlaps the verified gene HSF1; null mutant displays increased resistance to antifungal agents gliotoxin	cycloheximide and H2O2"
YBL018C;POP8;201.9286821;-0.979732132;0.32645933;-3.001084796;0.002690196;0.016536649;OK;267.9744963;135.8828678;"Subunit of both RNase MRP and nuclear RNase P; RNase MRP cleaves pre-rRNA	while nuclear RNase P cleaves tRNA precursors to generate mature 5' ends and facilitates turnover of nuclear RNAs; relocalizes to the cytosol in response to hypoxia"
YBR045C;GIP1;263.4359762;-0.972403957;0.303347045;-3.205582427;0.001347894;0.00965991;OK;349.0013034;177.870649;"Meiosis-specific regulatory subunit of the Glc7p protein phosphatase; regulates spore wall formation and septin organization	required for expression of some late meiotic genes and for normal localization of Glc7p"
YLR142W;PUT1;172.4593734;-0.972296557;0.317179047;-3.065450152;0.002173426;0.014059056;OK;228.4693012;116.4494455;"Proline oxidase; nuclear-encoded mitochondrial protein involved in utilization of proline as sole nitrogen source; PUT1 transcription is induced by Put3p in the presence of proline and the absence of a preferred nitrogen source"
YGR273C;YGR273C;2.416540926;-0.969021298;1.409546771;-0.687470127;0.491786519;NaN;Low;3.198910452;1.634171401;"Putative protein of unknown function; expression downregulated by treatment with 8-methoxypsoralen plus UVA irradiation; not an essential gene; YGR273C has a paralog	YMR295C	that arose from the whole genome duplication"
YNL129W;NRK1;714.0776072;-0.964859824;0.172696472;-5.587026844;2.31E-08;7.93E-07;OK;944.3421247;483.8130897;"Nicotinamide riboside kinase; catalyzes the phosphorylation of nicotinamide riboside and nicotinic acid riboside in salvage pathways for NAD+ biosynthesis"
YOL104C;NDJ1;178.9350248;-0.964195945;0.199272985;-4.838568278;1.31E-06;2.93E-05;OK;236.5982861;121.2717635;"Protein that regulates meiotic SPB cohesion and telomere clustering; localizes to both spindle pole bodies (SPBs) and telomeres; required for bouquet formation	effective homolog pairing	ordered cross-over distribution	sister chromatid cohesion at meiotic telomeres	chromosomal segregation and telomere-led rapid prophase movement"
YCL020W;YCL020W;548.8257554;-0.961761756;0.510720884;-1.883145543;0.059680647;0.175979884;OK;725.2742679;372.3772429;"Retrotransposon TYA Gag gene co-transcribed with TYB Pol; translated as TYA or TYA-TYB polyprotein; Gag is a nucleocapsid protein that is the structural constituent of virus-like particles (VLPs); similar to retroviral Gag"
YLR410W-A;YLR410W-A;218.3327695;-0.960951782;0.666933441;-1.440851101;0.149626753;0.330585163;OK;288.4722063;148.1933328;"Retrotransposon TYA Gag gene co-transcribed with TYB Pol; translated as TYA or TYA-TYB polyprotein; Gag is a nucleocapsid protein that is the structural constituent of virus-like particles (VLPs); similar to retroviral Gag"
YLR267W;BOP2;1177.618088;-0.960070662;0.187593988;-5.117811467;3.09E-07;8.25E-06;OK;1555.605553;799.6306229;Protein of unknown function
YDR281C;PHM6;91.81847111;-0.957683637;0.306405158;-3.125546715;0.001774749;0.011972543;OK;121.2218699;62.41507231;"Protein of unknown function; expression is regulated by phosphate levels"
YLR108C;YLR108C;619.2272554;-0.954578569;0.128785345;-7.412167636;1.24E-13;1.00E-11;OK;816.9266518;421.5278589;"Protein of unknown function; green fluorescent protein (GFP)-fusion protein localizes to the nucleus; YLR108C is not an esssential gene; protein abundance increases in response to DNA replication stress; YLR108C has a paralog	YDR132C	that arose from the whole genome duplication"
YGL066W;SGF73;1067.142969;-0.954193188;0.212158745;-4.497543525;6.87E-06;0.000122285;OK;1407.719475;726.566463;"Subunit of DUBm module of SAGA and SLIK; has roles in anchoring deubiquitination module (DUBm) into SAGA and SLIK complexes	maintaining organization and ubiquitin-binding conformation of Ubp8p	thereby contributing to overall DUBm activity; involved in preinitiation complex assembly at promoters; relocalizes to cytosol under hypoxia; human homolog ATXN7 implicated in spinocerebellar ataxia	and can complement yeast null mutant"
YLR042C;YLR042C;41.59501644;-0.954146308;0.447282794;-2.133205927;0.032907837;0.115022306;OK;54.86937428;28.3206586;"Negative regulator of the filamentous growth pathway; inhibits invasive growth by dampening the activity of the filamentous MAPK pathway; localizes to the cell wall and to the vacuole and cell periphery in HTP studies; deletion improves xylose fermentation in industrially engineere…
YHR020W;YHR020W;5200.029467;-0.942754397;0.390626305;-2.413443192;0.015802591;0.067704477;OK;6841.06976;3558.989175;"Prolyl-tRNA synthetase; N-terminal domain shows weak homology to prokaryotic posttransfer editing domain	but does not possess posttransfer editing activity; may interact with ribosomes	based on co-purification experiments"
YLR456W;YLR456W;251.8170968;-0.942504598;0.18310555;-5.147329493;2.64E-07;7.24E-06;OK;331.2666322;172.3675614;"Protein of unknown function; predicted to encode a pyridoxal 5'-phosphate synthase based on sequence similarity but purified protein does not possess this activity	nor does it bind flavin mononucleotide (FMN); null mutant displays increased resistance to antifungal agents gliotoxin	cycloheximide and H2O2; YLR456W has a paralog	YPR172W	that arose from the whole genome duplication"
YOR071C;NRT1;641.289409;-0.939643128;0.126685255;-7.417146727;1.20E-13;9.93E-12;OK;843.0465335;439.5322845;"High-affinity nicotinamide riboside transporter; also transports thiamine with low affinity; major transporter for 5-aminoimidazole-4-carboxamide-1-beta-D-ribofuranoside (acadesine) uptake; shares sequence similarity with Thi7p and Thi72p; proposed to be involved in 5-fluorocytosine sensiti…
YKL040C;NFU1;743.179503;-0.939433632;0.131293428;-7.155222076;8.35E-13;5.81E-11;OK;976.9438198;509.4151863;"Protein involved in Fe-S cluster transfer to mitochondrial clients; protects [4Fe-4S] clusters from damage due to oxidative stress; acts along with Bol3 at a late step in the transfer of [4Fe-4S] clusters from the ISA complex to client proteins; Fe-S loaded homodimer at steady state; simila…	a bacterial protein required for Fe/S cluster maturation; ortholog of the human NFU1	mutations of which are associated with Multiple Mitochondria Dysfunctions Syndrome (MMDS1)"
YBL033C;RIB1;1305.255476;-0.939175811;0.169375152;-5.544944451;2.94E-08;9.93E-07;OK;1715.713583;894.7973703;"GTP cyclohydrolase II; catalyzes the first step of the riboflavin biosynthesis pathway"
YHR131W-A;YHR131W-A;1.254267395;-0.938264454;1.664513728;-0.563686822;0.572967287;NaN;Low;1.648334474;0.860200315;"Dubious open reading frame; unlikely to encode a functional protein	based on available experimental and comparative sequence data; partially overlaps the uncharacterized ORF YHR131C"
YNL332W;THI12;9.120374346;-0.937983273;0.71850565;-1.305464018;0.191734892;0.387169863;OK;11.9850223;6.255726394;"Protein involved in synthesis of the thiamine precursor HMP; member of a subtelomeric gene family including THI5	THI11	THI12	and THI13; hydroxymethylpyrimidine is also known as HMP"
YOL047C;LDS2;17.30362088;-0.93714888;0.485753698;-1.929267619;0.053697648;0.163459975;OK;22.73406068;11.87318108;"Protein Involved in spore wall assembly; localizes to lipid droplets found on or outside of the prospore membrane; shares similarity with Lds1p and Rrt8p	and a strain mutant for all 3 genes exhibits reduced dityrosine fluorescence relative to the single mutants; green fluorescent protein (GFP)-fusion protein localizes to the cytoplasm in a punctate pattern"
YDR218C;SPR28;50.81555874;-0.936577815;0.339892669;-2.755510492;0.005860063;0.031726081;OK;66.75406886;34.87704862;"Sporulation-specific homolog of the CDC3/10/11/12 family of genes; meiotic septin expressed at high levels during meiotic divisions and ascospore formation; the yeast CDC3/10/11/12 family is a family of bud neck microfilament genes"
YHL045W;YHL045W;4.343081274;-0.935933423;1.512657088;-0.618734696;0.536091149;0.71586613;OK;5.704432097;2.98173045;"Peroxisomal protein of unknown function; last 10 C-terminal amino acids contains a novel PTS1 motif	both necessary and sufficient for Pex5p-dependent peroxisomal targeting; also localizes to the nucleus; PXP3 is not an essential gene"
YML054C;CYB2;1361.269949;-0.935098881;0.479979697;-1.948205074;0.05139043;0.158903569;OK;1787.608706;934.9311917;"Cytochrome b2 (L-lactate cytochrome-c oxidoreductase); component of the mitochondrial intermembrane space	required for lactate utilization; expression is repressed by glucose and anaerobic conditions"
YMR007W;YMR007W;5.907786322;-0.935058009;0.840692757;-1.112247015;0.266031958;0.474093493;OK;7.757981824;4.05759082;"Putative protein of unknown function; conserved among S. cerevisiae strains; YMR007W is not an essential gene"
YGR288W;MAL13;359.2597125;-0.932257814;0.246424412;-3.783139051;0.000154863;0.001609766;OK;471.4578127;247.0616122;"MAL-activator protein; part of complex locus MAL1; nonfunctional in genomic reference strain S288C"
YGL114W;YGL114W;1373.845377;-0.929691119;0.217563602;-4.273192351;1.93E-05;0.000295316;OK;1801.799016;945.891738;"Putative protein of unknown function; predicted member of the oligopeptide transporter (OPT) family of membrane transporters"
YLR121C;YPS3;189.8815788;-0.928631341;0.250583345;-3.705878136;0.00021066;0.00207432;OK;248.96682;130.7963376;"Aspartic protease; member of the yapsin family of proteases involved in cell wall growth and maintenance; attached to the plasma membrane via a glycosylphosphatidylinositol (GPI) anchor"
YEL063C;CAN1;2526.872003;-0.925362289;0.130451912;-7.093512645;1.31E-12;8.59E-11;OK;3310.5694;1743.174606;"Plasma membrane arginine permease; transceptor that senses extracellular basic amino acids; negative regulator of biofilm formation; requires phosphatidyl ethanolamine (PE) for localization	exclusively associated with lipid rafts; mutation confers canavanine resistance; CAN1 has a paralog	ALP1	that arose from the whole genome duplication"
YPR048W;TAH18;729.2498338;-0.923475242;0.347932358;-2.654180396;0.007950131;0.040509748;OK;954.9920785;503.5075892;"Conserved NAPDH-dependent diflavin reductase; component of an early step in the cytosolic Fe-S protein assembly (CIA) machinery; transfers electrons from NADPH to the Fe-S cluster of Dre2p; plays a pro-death role under oxidative stress; Tah18p-dependent nitric oxide synthesis confer…
YDL152W;YDL152W;1.226505641;-0.922006833;2.267457468;-0.406625856;0.684282804;NaN;Low;1.605610977;0.847400305;"Dubious open reading frame; unlikely to encode a functional protein	based on available experimental and comparative sequence data; partially overlaps the verified ORF SAS10/YDL153C	a component of the small ribosomal subunit processosome"
YBR255W;MTC4;947.7633445;-0.921017685;0.23666395;-3.891668693;9.96E-05;0.001144333;OK;1240.417259;655.1094297;"Protein of unknown function; required for normal growth rate at 15 degrees C; green fluorescent protein (GFP)-fusion protein localizes to the cytoplasm in a punctate pattern; mtc4 is synthetically sick with cdc13-1"
YGR267C;FOL2;2501.10197;-0.919295807;0.176015127;-5.22282273;1.76E-07;5.11E-06;OK;3272.051113;1730.152826;"GTP-cyclohydrolase I	catalyzes first step in folic acid biosynthesis; human homolog GCH1 is implicated in dopa-responsive dystonia (DRD)	and can complement yeast null mutant"
YBR076C-A;YBR076C-A;18.56942558;-0.918004284;0.437706276;-2.09730665;0.035966439;0.122670676;OK;24.28581253;12.85303863;"Dubious open reading frame; unlikely to encode a functional protein	based on available experimental and comparative sequence data; partially overlaps verified gene ECM8; identified by fungal homology and RT-PCR"
YGR107W;YGR107W;6.620373859;-0.917729095;0.74059386;-1.239179994;0.215278848;0.41587643;OK;8.657809241;4.582938478;"Dubious open reading frame; unlikely to encode a functional protein	based on available experimental and comparative sequence data"
YOR221C;MCT1;556.7019479;-0.916617781;0.203568022;-4.502759175;6.71E-06;0.000120396;OK;727.8341307;385.569765;"Predicted malonyl-CoA:ACP transferase; putative component of a type-II mitochondrial fatty acid synthase that produces intermediates for phospholipid remodeling"
YDR043C;NRG1;636.3488242;-0.911678573;0.275717881;-3.306563106;0.000944481;0.007154831;OK;830.9778595;441.7197888;"Transcriptional repressor; recruits the Cyc8p-Tup1p complex to promoters; mediates glucose repression and negatively regulates a variety of processes including filamentous growth and alkaline pH response; activated in stochastic pulses of nuclear localization in response to low gluco…
YDL129W;YDL129W;127.424531;-0.911434969;0.294670319;-3.093066762;0.001980996;0.013054477;OK;166.3879219;88.46114021;"Protein of unknown function; green fluorescent protein (GFP)-fusion protein localizes to the cytoplasm and the nucleus; YDL129W is not an essential gene; relative distribution to the nucleus increases upon DNA replication stress"
YBR293W;VBA2;519.4787456;-0.910290814;0.172929154;-5.263952285;1.41E-07;4.17E-06;OK;678.1362368;360.8212544;Permease of basic amino acids in the vacuolar membrane
YEL024W;RIP1;1307.814115;-0.908887271;0.19116277;-4.754520301;1.99E-06;4.26E-05;OK;1706.665498;908.9627324;"Ubiquinol-cytochrome-c reductase; a Rieske iron-sulfur protein of the mitochondrial cytochrome bc1 complex; transfers electrons from ubiquinol to cytochrome c1 during respiration; during import	Rip1p is first imported into the mitochondrial matrix where it is processed	acquires its Fe-S cluster	and is folded	then is translocated into the inner membrane by the action of a homo-oligomer of Bcs1p	and finally is delivered by Bcs1p to Complex III for assembly"
YBL029C-A;YBL029C-A;216.7165324;-0.906244298;0.344751852;-2.628685798;0.008571552;0.042872104;OK;282.6296891;150.8033758;"Protein of unknown function; green fluorescent protein (GFP)-fusion protein localizes to the cell periphery; protein abundance increases in response to DNA replication stress; has potential orthologs in Saccharomyces species and in Yarrowia lipolytica"
YJL166W;QCR8;544.8112904;-0.906200648;0.222487148;-4.073047161;4.64E-05;0.000609549;OK;710.5052066;379.1173742;"Subunit 8 of ubiquinol cytochrome-c reductase (Complex III); Complex III is a component of the mitochondrial inner membrane electron transport chain; oriented facing the intermembrane space; expression is regulated by Abf1p and Cpf1p"
YGL007W;BRP1;3.46396791;-0.906086197;1.258354121;-0.720056605;0.471490144;0.664332058;OK;4.517342692;2.410593128;"Putative protein of unknown function; located in the upstream region of PMA1; conserved among S. cerevisiae strains; mediates the cycloheximide-induced degradation of ubiquitinated Agp2p	a regulator of high affinity polyamine and carnitine transport; null mutant is polyamine resistant due to downregulation of PMA1"
YGL026C;TRP5;5998.217171;-0.905278258;0.177561957;-5.098379585;3.43E-07;9.02E-06;OK;7820.71971;4175.714632;"Tryptophan synthase; catalyzes the last step of tryptophan biosynthesis; regulated by the general control system of amino acid biosynthesis"
YHR049C-A;YHR049C-A;0.625876869;-0.902910151;3.378500661;-0.267251731;0.789275348;NaN;Low;0.815577372;0.436176365;"Dubious open reading frame; unlikely to encode a functional protein	based on available experimental and comparative sequence data"
YNL318C;HXT14;6.498626663;-0.90274212;0.794556976;-1.136157818;0.255890521;0.462910909;OK;8.467987899;4.529265427;"Protein with similarity to hexose transporter family members; expression is induced in low glucose and repressed in high glucose; the authentic	non-tagged protein is detected in highly purified mitochondria in high-throughput studies"
YER128W;VFA1;206.7869516;-0.900804342;0.254599776;-3.538119141;0.000402988;0.003536902;OK;269.3260767;144.2478264;"Protein that interacts with Vps4p and has a role in vacuolar sorting; stimulates the ATPase activity of Vps4; localizes to endosomes in a Vps4-dependent manner; overexpression causes canavanine sensitivity and confers a partial class D vacuole morphology"
ENSRNA049652080;SNORD14;0.592350614;-0.900104916;2.618525723;-0.34374492;0.731038126;NaN;Low;0.771366314;0.413334913;
YDR169C-A;YDR169C-A;0.635101555;-0.899998584;2.57769323;-0.349148833;0.726977577;NaN;Low;0.827015853;0.443187257;"Putative protein of unknown function; identified by fungal homology and RT-PCR"
YLR342W-A;YLR342W-A;0.635101555;-0.899998584;2.57769323;-0.349148833;0.726977577;NaN;Low;0.827015853;0.443187257;Putative protein of unknown function
YMR136W;GAT2;1499.320716;-0.89971688;0.268847077;-3.346574906;0.000818166;0.006334425;OK;1952.250803;1046.390629;"Protein containing GATA family zinc finger motifs; similar to Gln3p and Dal80p; expression repressed by leucine"
YGR203W;YCH1;251.9294618;-0.899223869;0.233281466;-3.854673433;0.000115884;0.001287435;OK;327.9957624;175.8631612;"Phosphatase with sequence similarity to Mih1p; member of the Cdc25p subfamily of tyrosine phosphatases and Arr2p	an arsenate reductase	based on the presence of a rhodanese-homology domain; green fluorescent protein (GFP)-fusion protein localizes to both the cytoplasm and the nucleus"
YKR069W;MET1;723.0034022;-0.895365857;0.191341606;-4.679410171;2.88E-06;5.75E-05;OK;940.4244321;505.5823723;"S-adenosyl-L-methionine uroporphyrinogen III transmethylase; involved in the biosynthesis of siroheme	a prosthetic group used by sulfite reductase; required for sulfate assimilation and methionine biosynthesis"
YBR012W-B;YBR012W-B;1937.94348;-0.894793904;0.21397378;-4.181792288;2.89E-05;0.00041061;OK;2520.370932;1355.516028;"Retrotransposon TYA Gag and TYB Pol genes; transcribed/translated as one unit; polyprotein is processed to make a nucleocapsid-like protein (Gag)	reverse transcriptase (RT)	protease (PR)	and integrase (IN); similar to retroviral genes"
YJL170C;ASG7;6.82128945;-0.892596206;0.821860061;-1.086068356;0.277448751;0.485454094;OK;8.866625121;4.775953778;"Protein that regulates signaling from G protein beta subunit Ste4p; contributes to relocalization of Ste4p within the cell; specific to a-cells and induced by alpha-factor"
YDL183C;YDL183C;190.9701219;-0.892302897;0.204530903;-4.362680082;1.28E-05;0.000206986;OK;248.214062;133.7261818;"Protein that may form an active mitochondrial KHE system; mitochondrial inner-membrane protein; non-essential gene; KHE system stands for K+/H+ exchanger system"
YHR161C;YAP1801;3635.142942;-0.892079753;0.198919168;-4.484634439;7.30E-06;0.000129435;OK;4724.533464;2545.75242;"Protein of the AP180 family	involved in clathrin cage assembly; binds Pan1p and clathrin; YAP1801 has a paralog	YAP1802	that arose from the whole genome duplication"
YKL072W;STB6;495.1611451;-0.889425946;0.30210172;-2.944127383;0.003238667;0.019493969;OK;643.1378874;347.1844027;"Protein that binds Sin3p in a two-hybrid assay; STB6 has a paralog	STB2	that arose from the whole genome duplication"
YLL028W;TPO1;1152.99735;-0.885706644;0.200930521;-4.408024428;1.04E-05;0.000173196;OK;1496.21155;809.7831501;"Polyamine transporter of the major facilitator superfamily; member of the 12-spanner drug:H(+) antiporter DHA1 family; recognizes spermine	putrescine	and spermidine; catalyzes uptake of polyamines at alkaline pH and excretion at acidic pH; during oxidative stress exports spermine	spermidine from the cell	which controls timing of expression of stress-responsive genes; phosphorylation enhances activity and sorting to the plasma membrane"
YER175W-A;YER175W-A;0.616055939;-0.884181468;2.590616712;-0.341301538;0.73287659;NaN;Low;0.79914127;0.432970609;"Putative protein of unknown function; identified by gene-trapping	microarray-based expression analysis	and genome-wide homology searching"
YCR098C;GIT1;233.7677241;-0.883883731;0.209902258;-4.210930063;2.54E-05;0.000371658;OK;303.2190352;164.316413;"Plasma membrane permease; mediates uptake of glycerophosphoinositol and glycerophosphocholine as sources of the nutrients inositol and phosphate; expression and transport rate are regulated by phosphate and inositol availability"
YNL103W;MET4;2107.503096;-0.8833598;0.204712834;-4.315116853;1.60E-05;0.000250247;OK;2733.283609;1481.722583;"Leucine-zipper transcriptional activator; regulates the sulfur amino acid pathway; requires different combinations of auxiliary factors Cbf1p	Met28p	Met31p and Met32p; specific involvement in sulfur starvation-induced autophagy with Gcn4p; feedforward loop exists in the regulation of genes controlled by Met4p and Met32p; ubiquitinated by SCF-Met30p	leading to either degradation or maintenance in an inactive state; regulates degradation of its DNA-binding cofactors by SCF-Met30p targeting"
YGR029W;ERV1;1044.983692;-0.883210216;0.178563071;-4.946208716;7.57E-07;1.82E-05;OK;1355.221113;734.7462721;"Flavin-linked sulfhydryl oxidase of the mitochondrial IMS; N-terminus is an intrinsically disordered domain that in the cytosol helps target Erv1p to mitochondria	and in the intermembrane space oxidizes Mia40p as part of a disulfide relay system that promotes intermembrane space retention of imported proteins; functional ortholog of human GFER (ALR); human GFER carrying N-terminal 21 amino acids of Erv1p functionally complements the lethality of the erv1 null mutation"
YML097C;VPS9;960.7202208;-0.8815283;0.186202776;-4.734238227;2.20E-06;4.66E-05;OK;1245.430546;676.0098953;"Guanine nucleotide exchange factor (GEF) and ubiquitin receptor; involved in vesicle-mediated vacuolar transport	including Golgi-endosome trafficking and sorting through the multivesicular body (MVB); stimulates the intrinsic guanine nucleotide exchange activity of Rab family members (Vps21p/Ypt52p/Ypt53p); partially redundant with GEF MUK1; required for localization of the CORVET complex to endosomes; similar to mammalian ras inhibitors; contains a Ub-interacting CUE domain"
YER085C;YER085C;8.428324074;-0.880801911;0.757054278;-1.163459394;0.244643164;0.451372891;OK;10.9241301;5.932518049;Putative protein of unknown function
YER145C-A;YER145C-A;0.587174502;-0.880001101;2.619345147;-0.335962255;0.73689933;NaN;Low;0.760900675;0.41344833;"Putative protein of unknown function; conserved among S. cerevisiae strains; overlaps verified ORF LSM5/YER146W"
YOR032W-A;YOR032W-A;0.593085873;-0.879152712;3.424974202;-0.256688857;0.797418975;NaN;Low;0.768401899;0.417769848;"Protein of unknown function; SWAT-GFP and seamless-GFP fusion proteins localize to the endoplasmic reticulum; identified by gene-trapping	microarray-based expression analysis	and genome-wide homology searching"
YOL050C;YOL050C;0.632684263;-0.877389373;2.182623342;-0.401988449;0.687692527;NaN;Low;0.819352633;0.446015893;"Dubious open reading frame; unlikely to encode a functional protein	based on available experimental and comparative sequence data; overlaps verified gene GAL11; deletion confers sensitivity to 4-(N-(S-glutathionylacetyl)amino) phenylarsenoxide (GSAO)"
YKR012C;YKR012C;11.98941803;-0.876603228;0.577964005;-1.516709036;0.129340162;0.2998705;OK;15.52381627;8.455019786;"Dubious open reading frame; unlikely to encode a functional protein	based on available experimental and comparative sequence data; partially overlaps the verified gene PRY2"
YIL058W;YIL058W;0.619592499;-0.873777144;2.190265421;-0.398936647;0.689939885;NaN;Low;0.801689841;0.437495157;"Dubious open reading frame; unlikely to encode a functional protein	based on available experimental and comparative sequence data"
YOR343W-B;YOR343W-B;2198.766229;-0.872431922;0.162055195;-5.383548002;7.30E-08;2.27E-06;OK;2844.043763;1553.488695;"Retrotransposon TYA Gag and TYB Pol genes; transcribed/translated as one unit; polyprotein is processed to make a nucleocapsid-like protein (Gag)	reverse transcriptase (RT)	protease (PR)	and integrase (IN); similar to retroviral genes"
YKL131W;YKL131W;1.66516114;-0.872295399;1.754342811;-0.497220608;0.61903349;NaN;Low;2.153768225;1.176554055;"Dubious open reading frame; unlikely to encode a functional protein	based on available experimental and comparative sequence data"
YDR019C;GCV1;6715.177894;-0.871969904;1.480024299;-0.589159181;NaN;NaN;Outlier;8684.915585;4745.440203;"T subunit of the mitochondrial glycine decarboxylase complex; glycine decarboxylase is required for the catabolism of glycine to 5	10-methylene-THF; expression is regulated by levels of levels of 5	10-methylene-THF in the cytoplasm"
YNL128W;TEP1;84.12878468;-0.871882245;0.277078382;-3.146698922;0.001651249;0.011331246;OK;108.8036264;59.45394297;"PTEN homolog with no demonstrated inositol lipid phosphatase activity; plays a role in normal sporulation; homolog of human tumor suppressor gene PTEN/MMAC1/TEP1 and fission yeast ptn1"
YER152W-A;YER152W-A;0.590586485;-0.871022646;2.618025268;-0.332702154;0.739359123;NaN;Low;0.76364376;0.41752921;"Dubious open reading frame; unlikely to encode a functional protein	based on available experimental and comparative sequence data; overlaps ORF YER152C"
YGR260W;TNA1;5998.632701;-0.870308368;0.138939868;-6.263921089;3.75E-10;1.69E-08;OK;7755.0313;4242.234103;"High affinity nicotinic acid plasma membrane permease; responsible for uptake of low levels of nicotinic acid; expression of the gene increases in the absence of extracellular nicotinic acid or para-aminobenzoate (PABA)"
YCR102W-A;YCR102W-A;0.589862248;-0.86824111;2.208474219;-0.393140704;0.694215562;NaN;Low;0.762187349;0.417537146;"Dubious open reading frame; unlikely to encode a functional protein	based on available experimental and comparative sequence data"
YOR298W;MUM3;77.32731778;-0.868141406;0.330324244;-2.628149221;0.008585085;0.042903889;OK;99.91563618;54.73899939;"Protein of unknown function involved in outer spore wall organization; has similarity to the tafazzins superfamily of acyltransferases"
YLR123C;YLR123C;10.63121449;-0.867062714;0.782155623;-1.108555239;0.267622097;0.476360481;OK;13.73309525;7.529333727;"Dubious open reading frame; unlikely to encode a functional protein	based on available experimental and comparative sequence data; partially overlaps the dubious ORF YLR122C; contains characteristic aminoacyl-tRNA motif"
YOR201C;MRM1;1242.362199;-0.866444346;0.196044068;-4.419640726;9.89E-06;0.000166897;OK;1604.60394;880.1204585;"Ribose methyltransferase; modifies a functionally critical	conserved nucleotide in mitochondrial 21S rRNA"
YOL027C;MDM38;1962.285474;-0.866434747;0.17947138;-4.82770428;1.38E-06;3.06E-05;OK;2534.432861;1390.138088;"Membrane-associated mitochondrial ribosome receptor; forms a complex with Mba1p to facilitate recruitment of mRNA-specific translational activators to ribosomes; ribosome-associated protein involved in the insertion of newly synthesized proteins into the mitochondrial inner membrane; role i…
YOL147C;PEX11;336.0343241;-0.864150379;0.22240626;-3.885458875;0.000102137;0.00116725;OK;433.7690265;238.2996217;"Peroxisomal protein required for medium-chain fatty acid oxidation; also required for peroxisome proliferation	possibly by inducing membrane curvature; localization regulated by phosphorylation; transcription regulated by Adr1p and Pip2p-Oaf1p"
YIL166C;YIL166C;96.81406538;-0.863726185;0.255375203;-3.382185016;0.000719117;0.005655476;OK;124.9591529;68.66897783;"Sulfonate and inorganic sulfur transporter; low affinity sulfate	high affinity sulfite	thiosulfite and major sulfonate transporter; functions as a an H+ symporter; similar to the allantoate permease (Dal5p) subfamily of the major facilitator superfamily; mRNA expression is elevated by sulfur limitation; non-essential gene"
YLR230W;YLR230W;0.584321531;-0.86276113;2.61961203;-0.329346911;0.74189349;NaN;Low;0.754012343;0.41463072;"Dubious open reading frame unlikely to encode a functional protein; overlaps 5' end of essential CDC42/YLR229C gene which encodes a small Rho-like GTPase essential for establishment and maintenance of cell polarity"
YNL009W;IDP3;218.3225649;-0.860843192;0.250443177;-3.437279478;0.000587589;0.004810985;OK;281.5919648;155.053165;"Peroxisomal NADP-dependent isocitrate dehydrogenase; catalyzes oxidation of isocitrate to alpha-ketoglutarate with the formation of NADP(H+)	required for growth on unsaturated fatty acids; IDP3 has a paralog	IDP2	that arose from the whole genome duplication"
YDR526C;YDR526C;4.536706017;-0.860172625;0.947514278;-0.907820225;0.363973211;0.577506738;OK;5.850467605;3.222944429;"Dubious open reading frame; unlikely to encode a functional protein	based on available experimental and comparative sequence data"
YDR230W;YDR230W;0.584384757;-0.860148976;2.619497983;-0.328364053;0.742636419;NaN;Low;0.753609374;0.41516014;"Dubious open reading frame; unlikely to encode a functional protein	based on available experimental and comparative sequence data; partially overlaps the verified gene COX20/YDR231C"
YIL100C-A;YIL100C-A;0.583969875;-0.859653008;2.619603932;-0.328161444;0.742789599;NaN;Low;0.752982387;0.414957364;"Dubious open reading frame; unlikely to encode a functional protein	based on available experimental and comparative sequence data"
YNR009W;NRM1;509.0212555;-0.859643276;0.137359019;-6.258367907;3.89E-10;1.74E-08;OK;656.3405706;361.7019405;"Transcriptional co-repressor of MBF-regulated gene expression; Nrm1p associates stably with promoters via MCB binding factor (MBF) to repress transcription upon exit from G1 phase"
YLR159W;YLR159W;35.22001299;-0.855219867;0.409150393;-2.090233523;0.036596828;0.124072171;OK;45.36378441;25.07624157;"Putative protein of unknown function; YLR156W	YLR159W	and YLR161W are three identical open reading frames in S288C encoded near the ribosomal DNA region of chromosome 12; YLR159W has a paralog	YLR156W	that arose from a segmental duplication"
YNL086W;SNN1;76.47047412;-0.854886852;0.23550854;-3.629961157;0.000283464;0.002647287;OK;98.48676188;54.45418637;"Subunit of the BLOC-1 complex involved in endosomal maturation; interacts with Msb3p; green fluorescent protein (GFP)-fusion protein localizes to endosomes"
YHR182C-A;YHR182C-A;2.29411458;-0.853715369;1.275599659;-0.669265912;0.503325868;NaN;Low;2.953748999;1.634480161;"Dubious open reading frame; unlikely to encode a functional protein	based on available experimental and comparative sequence data; almost completely overlaps ORF GND1/YHR183W"
YEL046C;GLY1;3157.115554;-0.852713746;0.375998686;-2.267863632;0.02333752;0.089934464;OK;4063.886081;2250.345027;"Threonine aldolase; catalyzes the cleavage of L-allo-threonine and L-threonine to glycine; involved in glycine biosynthesis"
YBL049W;MOH1;196.4582018;-0.85145066;0.410284389;-2.075269454;0.037961569;0.127613215;OK;252.8050026;140.1114009;"Protein of unknown function	essential for stationary phase survival; not required for growth on nonfermentable carbon sources; possibly linked with vacuolar transport"
YNL116W;DMA2;691.5865846;-0.84929795;0.269797442;-3.147909574;0.001644426;0.011299584;OK;889.4690997;493.7040695;"Ubiquitin-protein ligase (E3); controls septin dynamics and spindle position checkpoint (SPOC) with ligase Dma1p by regulating recruitment of Elm1p to bud neck; regulates levels of eIF2 subunit Gcd11p	as well as abundance	localization	and ubiquitination of Cdk inhibitory kinase Swe1p; ortholog of human RNF8	similar to human Chfr; contains FHA and RING finger domains; DMA2 has a paralog	DMA1	that arose from the whole genome duplication"
YEL039C;CYC7;418.0304141;-0.848957017;0.479002038;-1.772345314;0.076337254;0.210068032;OK;537.5954072;298.465421;"Cytochrome c isoform 2	expressed under hypoxic conditions; also known as iso-2-cytochrome c; electron carrier of the mitochondrial intermembrane space that transfers electrons from ubiquinone-cytochrome c oxidoreductase to cytochrome c oxidase during cellular respiration; protein abundance increases in response to DNA replication stress; CYC7 has a paralog	CYC1	that arose from the whole genome duplication"
YGL258W;VEL1;14.93599305;-0.848715276;0.658025368;-1.289791119;0.197123192;0.393522151;OK;19.20683442;10.66515168;"Protein of unknown function; highly induced in zinc-depleted conditions and has increased expression in NAP1 deletion mutants; VEL1 has a paralog	YOR387C	that arose from a single-locus duplication"
YIL177C;YIL177C;19.15469401;-0.847078187;1.072407578;-0.789884559;0.42959519;0.629510912;OK;24.62186216;13.68752586;Putative Y' element ATP-dependent helicase
YFL013W-A;YFL013W-A;1.653939903;-0.846245293;1.44139634;-0.587101042;0.557135848;NaN;Low;2.125571918;1.182307887;"Dubious open reading frame; unlikely to encode a functional protein	based on available experimental and comparative sequence data; partially overlaps IES1/YFL013C; identified by gene-trapping	microarray expression analysis	and genome-wide homology searching"
ENSRNA049651917;U4;0.577981888;-0.842423533;3.436773705;-0.245120455;0.806363165;NaN;Low;0.742093721;0.413870055;
YIR043C;YIR043C;65.16941677;-0.840727324;0.25611446;-3.282623416;0.00102846;0.007664717;OK;83.63835437;46.70047916;
YMR059W;SEN15;124.1424668;-0.84037299;0.204100883;-4.117439277;3.83E-05;0.00052279;OK;159.3102777;88.97465586;"Subunit of the tRNA splicing endonuclease; tRNA splicing endonuclease (Sen complex) is composed of Sen2p	Sen15p	Sen34p	and Sen54p; Sen complex also cleaves the CBP1 mRNA at the mitochondrial surface"
YDR317W;HIM1;178.1781458;-0.840084173;0.19056758;-4.408326809;1.04E-05;0.000173196;OK;228.6370987;127.7191929;Protein of unknown function involved in DNA repair
YCR061W;YCR061W;377.5304982;-0.839972624;0.200755108;-4.184066022;2.86E-05;0.000408982;OK;484.4313838;270.6296125;"Protein of unknown function; green fluorescent protein (GFP)-fusion protein localizes to the cytoplasm in a punctate pattern; non-essential gene; upregulated by and required for tolerance to 4-Methylcyclohexane methanol; induced by treatment with 8-methoxypsoralen and UVA irradiation…
YNL057W;YNL057W;8.535850393;-0.838061267;0.698157525;-1.200389936;0.229987935;0.433229716;OK;10.9476451;6.12405568;"Dubious open reading frame; unlikely to encode a functional protein	based on available experimental and comparative sequence data"
YLR355C;ILV5;13281.92711;-0.836616887;0.105562989;-7.925286053;2.28E-15;2.23E-13;OK;17028.60155;9535.252672;"Acetohydroxyacid reductoisomerase and mtDNA binding protein; involved in branched-chain amino acid biosynthesis and maintenance of wild-type mitochondrial DNA; found in mitochondrial nucleoids"
YNL124W;NAF1;630.5195822;-0.834927275;0.432188904;-1.931857268;0.053377125;0.1630418;OK;808.0418011;452.9973632;"RNA-binding protein required for the assembly of box H/ACA snoRNPs; thus required for pre-rRNA processing; forms a complex with Shq1p and interacts with H/ACA snoRNP components Nhp2p and Cbf5p; similar to Gar1p"
YGL148W;ARO2;4251.520463;-0.83490589;0.213541163;-3.909812409;9.24E-05;0.001083128;OK;5448.503197;3054.537728;"Bifunctional chorismate synthase and flavin reductase; catalyzes the conversion of 5-enolpyruvylshikimate 3-phosphate (EPSP) to form chorismate	which is a precursor to aromatic amino acids; protein abundance increases in response to DNA replication stress"
YLR213C;CRR1;214.7802574;-0.83428331;0.314731393;-2.65077882;0.008030641;0.04067724;OK;275.2073071;154.3532078;"Putative glycoside hydrolase of the spore wall envelope; required for normal spore wall assembly	possibly for cross-linking between the glucan and chitosan layers; expressed during sporulation"
YER184C;TOG1;330.1181151;-0.83354859;0.216451672;-3.850968591;0.000117652;0.001302229;OK;422.9173207;237.3189094;"Transcriptional activator of oleate genes; regulates genes involved in fatty acid utilization; zinc cluster protein; deletion confers sensitivity to Calcufluor white	and prevents growth on glycerol or lactate as sole carbon source"
YJL045W;YJL045W;47.05755715;-0.833142558;0.309400133;-2.692767292;0.007086171;0.036893766;OK;60.27976572;33.83534858;"Minor succinate dehydrogenase isozyme; participates in oxidation of succinate and transfer of electrons to ubiquinone; induced during the diauxic shift in a Cat8p-dependent manner; YJL045W has a paralog	SDH1	that arose from the whole genome duplication"
YDL086C-A;YDL086C-A;17.97719439;-0.829870225;0.562401236;-1.475583928;0.140055622;0.315819873;OK;23.009633;12.94475579;"Dubious open reading frame; unlikely to encode a functional protein	based on available experimental and comparative sequence data; overlaps uncharacterized ORF YDL086W; identified by gene-trapping	microarray expression analysis	and genome-wide homology searching"
YDR261W-A;YDR261W-A;15.60425165;-0.829668095;0.620919623;-1.336192423;0.181486387;0.373946776;OK;19.97141401;11.23708929;"Retrotransposon TYA Gag gene co-transcribed with TYB Pol; translated as TYA or TYA-TYB polyprotein; Gag is a nucleocapsid protein that is the structural constituent of virus-like particles (VLPs); similar to retroviral Gag"
YLR312C;YLR312C;621.1829825;-0.828804959;0.307495869;-2.695336886;0.00703175;0.036706347;OK;794.8622014;447.5037635;"Transmembrane receptor with a role in nucleophagy; involved in selective autophagy of the endoplasmic reticulum and nucleus in response to nitrogen starvation or rapamycin treatment; role in nuclear envelope deformation to generate nucleus-derived double-membrane vesicles (NDVs)	interacting with Atg8p to target these NDVs to forming autophagosomal membranes; anchored in the outer nuclear membrane	associating with the inner nuclear membrane via amphipathic helices"
YLR171W;YLR171W;1.6623417;-0.828774716;1.526390911;-0.542963608;0.587154859;NaN;Low;2.127106896;1.197576503;"Dubious open reading frame; unlikely to encode a functional protein	based on available experimental and comparative sequence data"
YBL095W;YBL095W;467.8368028;-0.828747355;0.197715271;-4.191620362;2.77E-05;0.000398902;OK;598.6326947;337.0409108;"Protein that associates with mitochondrial ribosome; likely functions in cristae junction formation; the authentic	non-tagged protein is detected in highly purified mitochondria in high-throughput studies"
YOL117W;RRI2;912.6315824;-0.82867851;0.242797743;-3.413040421;0.000642424;0.005140253;OK;1167.761299;657.5018661;"Subunit of the COP9 signalosome (CSN) complex; this complex cleaves the ubiquitin-like protein Nedd8 from SCF ubiquitin ligases; plays a role in the mating pheromone response"
YIL009C-A;EST3;171.863108;-0.826377215;0.251951868;-3.279901126;0.001038435;0.00772942;OK;219.7817213;123.9444946;"Component of the telomerase holoenzyme; involved in telomere replication; synthesis of the full-length protein results from a programmed +1 ribosomal frameshift"
YHR054C;YHR054C;454.8410658;-0.824988685;0.191040636;-4.31839374;1.57E-05;0.00024721;OK;581.4572745;328.224857;"Putative protein of unknown function; partial duplicate of RSC30/YHR056C	truncated remnant of segmental duplication"
YNL217W;YNL217W;1092.314731;-0.824829255;0.211901763;-3.892507755;9.92E-05;0.001142578;OK;1396.331749;788.2977118;"Zn2+-dependent endopolyphosphatase; required with PPN1 to mobilize polyphosphate stores in response to phosphate starvation; member of the PPP-superfamily of metalloproteases; directly involved in adaptation to mild alkaline conditions through polyphosphate hydrolysis; localizes to t…
YKL051W;SFK1;535.1604585;-0.824802181;0.303495836;-2.717672147;0.006574295;0.034712508;OK;684.1036362;386.2172808;"Protein that regulates phospholipid asymmetry at plasma membrane; may act to generate normal levels of PI4P; may act together with or upstream of Stt4p; at least partially mediates proper localization of Stt4p to the plasma membrane"
YOR065W;CYT1;1307.823318;-0.822969665;0.246568844;-3.337687165;0.000844788;0.006498453;OK;1671.043754;944.6028828;"Cytochrome c1; component of the mitochondrial respiratory chain; expression is regulated by the heme-activated	glucose-repressed Hap2p/3p/4p/5p CCAAT-binding complex"
YBR124W;YBR124W;1.040537477;-0.821774589;2.297794064;-0.357636309;0.720615502;NaN;Low;1.329127114;0.751947841;Putative protein of unknown function
YGL089C;MF(ALPHA)2;98.32424802;-0.821097856;0.406982909;-2.017524169;0.043640841;0.142463664;OK;125.5728655;71.07563049;"Mating pheromone alpha-factor	made by alpha cells; interacts with mating type a cells to induce cell cycle arrest and other responses leading to mating; also encoded by MF(ALPHA)1	which is more highly expressed; binds copper(II) ions"
YFL040W;YFL040W;5.097891779;-0.820175594;0.97434513;-0.841771123;0.399916079;0.607909055;OK;6.50916706;3.686616499;"Putative transporter; member of the sugar porter family; YFL040W is not an essential gene; may have a role in intracellular sterol transport"
YBL045C;COR1;2926.630584;-0.817984811;0.214039053;-3.821661517;0.000132556;0.001432703;OK;3734.772367;2118.488802;"Core subunit of the ubiquinol-cytochrome c reductase complex; the ubiquinol-cytochrome c reductase complex (bc1 complex) is a component of the mitochondrial inner membrane electron transport chain"
ENSRNA049652717;snR82;16.29085167;-0.817579974;0.936043723;-0.873442078;0.382422164;0.594059092;OK;20.78719583;11.79450751;
YHL009W-A;YHL009W-A;26.75045309;-0.817212842;0.631408352;-1.294269926;0.195572201;0.391734264;OK;34.13054709;19.37035908;"Retrotransposon TYA Gag gene co-transcribed with TYB Pol; translated as TYA or TYA-TYB polyprotein; Gag is a nucleocapsid protein that is the structural constituent of virus-like particles (VLPs); similar to retroviral Gag"
YKR036C;CAF4;966.197299;-0.817036036;0.26325589;-3.103581219;0.001911937;0.012667454;OK;1232.703576;699.6910223;"WD40 repeat-containing protein associated with the CCR4-NOT complex; interacts in a Ccr4p-dependent manner with Ssn2p; also interacts with Fis1p	Mdv1p and Dnm1p and plays a role in mitochondrial fission; CAF4 has a paralog	MDV1	that arose from the whole genome duplication"
YPL261C;YPL261C;1.040779361;-0.81559383;2.297895739;-0.354930738;0.72264148;NaN;Low;1.327376913;0.754181809;"Putative protein of unknown function; conserved among S. cerevisiae strains; YPL261C is not an essential gene; partially overlaps verified ORF YPL260W"
YPR128C;ANT1;588.3365759;-0.812584694;0.207681238;-3.912653353;9.13E-05;0.00107996;OK;749.7785614;426.8945905;"Peroxisomal adenine nucleotide transporter; involved in beta-oxidation of medium-chain fatty acid; required for peroxisome proliferation"
YOR334W;MRS2;403.3257365;-0.811213019;0.184360927;-4.400135281;1.08E-05;0.000179117;OK;513.8226624;292.8288106;"Mitochondrial inner membrane Mg(2+) channel; required for maintenance of intramitochondrial Mg(2+) concentrations at the correct level to support splicing of group II introns; similar to bacterial CorA"
YFR033C;QCR6;1857.135668;-0.811166109;0.207696124;-3.905542842;9.40E-05;0.001093234;OK;2365.89695;1348.374386;"Subunit 6 of the ubiquinol cytochrome-c reductase complex; the complex	also known as the cytochrome bc(1) complex or Complex III	is a component of the mitochondrial inner membrane electron transport chain; highly acidic protein; required for maturation of cytochrome c1; may be loosely associated with the complex since it is easily released into the intermembrane space"
YBL065W;YBL065W;3.35915884;-0.808673693;0.982551838;-0.823034125;0.410488588;0.615835916;OK;4.276714002;2.441603677;"Dubious open reading frame; unlikely to encode a functional protein	based on available experimental and comparative sequence data; partially overlaps verified ORF SEF1/YBL066C; YBL065W is a non-essential gene"
YER015W;FAA2;339.2405216;-0.807895708;0.344861943;-2.342664142;0.01914661;0.078198199;OK;431.8195128;246.6615304;"Medium chain fatty acyl-CoA synthetase; activates imported fatty acids; accepts a wide range of fatty acid chain lengths with a preference for medium chains	C9:0-C13:0; localized to the peroxisome; comparative analysis suggests that a mitochondrially targeted form may result from translation starting at a non-canonical codon upstream of the annotated start codon"
YLR161W;YLR161W;35.64782383;-0.807667495;0.406221233;-1.988245391;0.046784557;0.149535453;OK;45.37353197;25.92211569;"Putative protein of unknown function; YLR156W	YLR159W	and YLR161W are three identical open reading frames in S288C encoded near the ribosomal DNA region of chromosome 12; YLR161W has a paralog	YLR157W-D	that arose from a segmental duplication"
YHL019W-A;YHL019W-A;8.054683274;-0.807117168;0.663829312;-1.21585045;0.224041897;0.427379711;OK;10.25080073;5.85856582;"Dubious open reading frame; unlikely to encode a functional protein	based on available experimental and comparative sequence data; overlaps the verified gene APM2/YHL019C"
YGL214W;YGL214W;4.074618635;-0.806302878;0.952172082;-0.846803738;0.397104524;0.606187329;OK;5.18450298;2.96473429;"Dubious open reading frame; unlikely to encode a functional protein	based on available experimental and comparative sequence data; deletion mutation phenotype is likely due to the overlapping verified ORF SKI8/YGL213C"
YOL150C;YOL150C;4.036344514;-0.804003741;0.973256471;-0.826096477;0.408749366;0.614769744;OK;5.132825127;2.939863901;"Dubious open reading frame; unlikely to encode a functional protein	based on available experimental and comparative sequence data"
YOL157C;IMA2;117.8037679;-0.800652286;0.196874269;-4.066820354;4.77E-05;0.000623321;OK;149.6786094;85.92892637;"Isomaltase (alpha-1	6-glucosidase/alpha-methylglucosidase); preferred specificity for isomaltose	alpha-methylglucoside	and palatinose	but also exhibits alpha-1	2 glucosidase activity on sucrose and kojibiose	and can cleave the 1	3-alpha linkage of nigerose and turanose and the alpha-1	5 linkage of leucrose in vitro; not required for isomaltose utilization	but Ima2p overexpression allows the ima1 null mutant to grow on isomaltose"
YKR044W;UIP5;303.8797287;-0.800000401;0.310090428;-2.579893892;0.009883068;0.047830847;OK;386.0385788;221.7208786;"Protein of unknown function that interacts with Ulp1p; a Ubl (ubiquitin-like protein)-specific protease for Smt3p protein conjugates"
YKR064W;OAF3;987.6358971;-0.799306856;0.200244319;-3.991658085;6.56E-05;0.000817018;OK;1254.439346;720.8324481;"Putative transcriptional repressor with Zn(2)-Cys(6) finger; negatively regulates transcription in response to oleate levels	based on mutant phenotype and localization to oleate-responsive promoters; the authentic	non-tagged protein is detected in highly purified mitochondria in high-throughput studies; forms nuclear foci upon DNA replication stress"
YPR010C-A;YPR010C-A;165.759151;-0.797798533;0.225711924;-3.53458744;0.000408412;0.003568831;OK;210.4575759;121.0607262;"Protein that negatively regulates respiratory complex assembly; associated with the inner mitochondrial membrane; antagonistic with Rcf2p to control ETC assembly; conserved among Saccharomyces sensu stricto species"
YDR341C;YDR341C;5442.946127;-0.796003342;0.247517851;-3.215943165;0.001300166;0.0094081;OK;6907.544116;3978.348137;"Arginyl-tRNA synthetase; the authentic	non-tagged protein is detected in highly purified mitochondria in high-throughput studies; YDR341C has a paralog	MSR1	that arose from the whole genome duplication"
YDL196W;YDL196W;3.418971403;-0.794870931;1.020606542;-0.7788221;0.436084517;0.635726136;OK;4.337709739;2.500233067;"Dubious open reading frame; unlikely to encode a functional protein	based on available experimental and comparative sequence data; open reading frame is located in promoter region of essential gene SEC31"
YMR173W;DDR48;3953.710054;-0.794556279;0.279001864;-2.847852942;0.004401526;0.025223317;OK;5015.742132;2891.677977;"DNA damage-responsive protein; expression is increased in response to heat-shock stress or treatments that produce DNA lesions; contains multiple repeats of the amino acid sequence NNNDSYGS; protein abundance increases in response to DNA replication stress"
YDR258C;HSP78;14450.58184;-0.792697918;0.385441857;-2.056595317;0.039725169;0.132203416;OK;18323.61077;10577.55292;"Oligomeric mitochondrial matrix chaperone; cooperates with Ssc1p in mitochondrial thermotolerance after heat shock; prevents the aggregation of misfolded proteins as well as resolubilize protein aggregates; involved in response to ethanol stress"
YFR034C;PHO4;713.3791283;-0.790866319;0.205481972;-3.848835543;0.000118681;0.001308772;OK;904.1578275;522.600429;"Basic helix-loop-helix (bHLH) transcription factor of the myc-family; activates transcription cooperatively with Pho2p in response to phosphate limitation; binding to 'CACGTG' motif is regulated by chromatin restriction	competitive binding of Cbf1p to the same DNA binding motif and cooperation with Pho2p; function is regulated by phosphorylation at multiple sites and by phosphate availability"
YOL164W;BDS1;743.675466;-0.790540385;0.181133728;-4.364401893;1.27E-05;0.000206067;OK;942.4783029;544.8726292;"Bacterially-derived sulfatase; required for use of alkyl sulfates as sulfur source"
YJL213W;YJL213W;237.7368528;-0.789321535;0.245699519;-3.212548143;0.001315631;0.009497012;OK;301.1965317;174.2771738;"Protein of unknown function that may interact with ribosomes; periodically expressed during the yeast metabolic cycle; phosphorylated in vitro by the mitotic exit network (MEN) kinase complex	Dbf2p/Mob1p"
YIL059C;YIL059C;97.53810026;-0.789021829;0.260262507;-3.031638473;0.002432303;0.015335313;OK;123.564774;71.51142652;"Protein of unknown function; has predicted signal peptide cleavage site in non-enzymatic end; located adjacent and on opposite strand to a Ty2 LTR	suggesting horizontal transfer; partially overlaps uncharacterized ORF YIL060W"
YMR173W-A;YMR173W-A;2222.804902;-0.788955836;0.366024479;-2.155472873;0.031124849;0.110734061;OK;2815.881988;1629.727815;"Dubious open reading frame; unlikely to encode a functional protein	based on available experimental and comparative sequence data; overlaps the verified gene DDR48/YML173W"
YGR035C;YGR035C;39.09600057;-0.78870365;0.420612194;-1.87513263;0.06077448;0.177888866;OK;49.5242155;28.66778565;"Putative protein of unknown function	potential Cdc28p substrate; transcription is activated by paralogous transcription factors Yrm1p and Yrr1p along with genes involved in multidrug resistance; YGR035C has a paralog	YLR346C	that arose from the whole genome duplication"
YIL168W;YIL168W;57.28560219;-0.787613065;0.348119971;-2.26247596;0.023668013;0.090914981;OK;72.54548042;42.02572396;
YKR101W;SIR1;659.0742638;-0.787068296;0.21453465;-3.668723426;0.000243765;0.002334906;OK;834.5244606;483.624067;"Protein involved in silencing at mating-type loci HML and HMR; recruitment to silent chromatin requires interactions with Orc1p and with Sir4p	through a common Sir1p domain; binds to centromeric chromatin"
YGL045W;RIM8;440.9453113;-0.786723113;0.238646476;-3.296604785;0.000978611;0.007357432;OK;558.2790352;323.6115875;"Protein involved in proteolytic activation of Rim101p; part of response to alkaline pH; interacts with ESCRT-1 subunits Stp22p and Vps28p; essential for anaerobic growth; member of the arrestin-related trafficking adaptor family"
YCL075W;YCL075W;8.267396164;-0.786176369;0.681045368;-1.154367104;0.248349696;0.455472885;OK;10.46586038;6.068931948;Pseudogene: encodes fragment of Ty Pol protein
YJL184W;GON7;277.8051626;-0.786167264;0.188800593;-4.164008441;3.13E-05;0.000439487;OK;351.6782373;203.932088;"Component of the EKC/KEOPS protein complex; EKC/KEOPS complex is required for t6A tRNA modification and telomeric TG1-3 recombination; may have role in transcription; implicated in osmotic stress response; other complex members are Kae1p	Cgi121p	Pcc1p	and Bud32p"
YPL282C;PAU22;4.061209623;-0.78546258;1.480365101;-0.530587069;0.595704958;0.760766199;OK;5.140231934;2.982187313;"Protein of unknown function; member of the seripauperin multigene family encoded mainly in subtelomeric regions; SWAT-GFP fusion protein localizes to the endoplasmic reticulum and vacuole	while mCherry fusion localizes to just the vacuole; identical to Pau21p; encodes two proteins that are translated from two different start codons"
YPR099C;YPR099C;3.163864488;-0.784785862;1.228230483;-0.638956509;0.522851225;0.70486497;OK;4.003781582;2.323947394;"Mitochondrial protein of unknown function; null mutant has a respiratory growth defect and displays reduced peroxide-induced mitochondrial ROS; partially overlaps the verified gene MRPL51/YPR100W "
YHR199C-A;NBL1;33.75760088;-0.782635085;0.371337951;-2.107608671;0.035064853;0.120425698;OK;42.69590083;24.81930092;"Subunit of the conserved chromosomal passenger complex (CPC); complex regulates mitotic chromosome segregation; not required for the kinase activity of the complex; mediates the interaction of Sli15p and Bir1p; other complex members are Ipl1p	Sli15p	and Bir1p"
YMR194C-A;YMR194C-A;10.0778422;-0.776706912;0.62538288;-1.24197022;0.21424755;0.414903227;OK;12.72697777;7.42870662;"Dubious open reading frame; unlikely to encode a functional protein	based on available experimental and comparative sequence data"
YER107W-A;YER107W-A;1.678776085;-0.776252199;1.619711399;-0.479253402;0.631758368;NaN;Low;2.1198252;1.237726971;"Dubious open reading frame; unlikely to encode a functional protein	based on available experimental and comparative sequence data; partially overlaps verified ORF GLE2/YER107C"
YGL219C;MDM34;963.6142823;-0.776151167;0.199202955;-3.896283399;9.77E-05;0.001131461;OK;1216.744224;710.4843412;"Mitochondrial component of the ERMES complex; links the ER to mitochondria and may promote inter-organellar calcium and phospholipid exchange as well as coordinating mitochondrial DNA replication and growth; required for mitophagy; ERMES complex is often co-localized with peroxisomes a…
YDR256C;CTA1;65.96662926;-0.774525875;0.31709204;-2.442590091;0.014582289;0.063805523;OK;83.26067446;48.67258406;"Catalase A; breaks down hydrogen peroxide in the peroxisomal matrix formed by acyl-CoA oxidase (Pox1p) during fatty acid beta-oxidation"
YMR132C;JLP2;203.3560456;-0.771795763;0.250303162;-3.083443917;0.002046197;0.013351657;OK;256.4893545;150.2227366;"Protein of unknown function; contains sequence that closely resembles a J domain (typified by the E. coli DnaJ protein)"
YMR040W;YET2;105.327881;-0.771642362;0.431935745;-1.786474889;0.0740224;0.205667487;OK;132.8429609;77.8128012;"Protein of unknown function that may interact with ribosomes; based on co-purification experiments; homolog of human BAP31 protein; YET2 has a paralog	YET1	that arose from the whole genome duplication"
YPR124W;CTR1;1738.628677;-0.768887896;0.172121202;-4.467130637;7.93E-06;0.000138547;OK;2191.268367;1285.988987;"High-affinity copper transporter of plasma membrane; mediates nearly all copper uptake under low copper conditions; transcriptionally induced at low copper levels and degraded at high copper levels; protein increases in abundance and relocalizes from nucleus to plasma membrane upon DNA …
YDR478W;SNM1;126.6487311;-0.767935245;0.336247666;-2.283838142;0.022381045;0.087090825;OK;159.5818492;93.71561292;"Ribonuclease MRP complex-specific subunit; ribonuclease (RNase) MRP cleaves pre-rRNA and has a role in cell cycle-regulated degradation of daughter cell-specific mRNAs; binds and assists in the folding of NME1	the RNase MRP RNA	to form the substrate-binding module; structural similarity but limited sequence homology with human RMP24 (c18orf21)"
YPL212C;PUS1;1452.330048;-0.766294624;0.393623007;-1.946772953;0.051561961;0.159229703;OK;1829.216804;1075.443292;"tRNA:pseudouridine synthase; introduces pseudouridines at positions 26-28	34-36	65	and 67 of tRNA; also acts on U2 snRNA; also pseudouridylates some mRNAs	and pseudouridylation level varies with growth phase; nuclear protein that appears to be involved in tRNA export; PUS1 has a paralog	PUS2	that arose from the whole genome duplication"
YPR191W;QCR2;2020.285965;-0.764789735;0.203346693;-3.761013887;0.000169226;0.001720177;OK;2543.577197;1496.994733;"Subunit 2 of ubiquinol cytochrome-c reductase (Complex III); Complex III is a component of the mitochondrial inner membrane electron transport chain; phosphorylated; transcription is regulated by Hap1p	Hap2p/Hap3p	and heme"
YNR066C;YNR066C;137.3699415;-0.760577707;0.343293918;-2.215529222;0.026723761;0.099106042;OK;172.7641369;101.975746;Putative membrane-localized protein of unknown function
YIR029W;DAL2;191.3386303;-0.759599756;0.19330806;-3.929477939;8.51E-05;0.00101765;OK;240.5776337;142.0996269;"Allantoicase; converts allantoate to urea and ureidoglycolate in the second step of allantoin degradation; expression sensitive to nitrogen catabolite repression and induced by allophanate	an intermediate in allantoin degradation"
YJL147C;YJL147C;297.5666822;-0.758390963;0.177524283;-4.2720407;1.94E-05;0.000296087;OK;374.0259499;221.1074145;"Translational repressor of the mitochondrial ATP6/8 mRNA; homozygous diploid deletion strain has a sporulation defect characterized by elevated dityrosine in the soluble fraction; expression induced by calcium shortage"
YFL061W;DDI2;4.711666405;-0.758329773;1.104422924;-0.686629874;0.492315998;0.680363635;OK;5.922227985;3.501104825;"Cyanamide hydratase that detoxifies cyanamide; member of the HD domain metalloprotein superfamily; expression is induced over 100-fold by cyanamide and by SN2-type DNA alkylating agents such as MMS and DMA; induction decreased in rad6 and rad18 mutants; gene and protein are identical…
YMR251W;GTO3;702.90125;-0.758238626;0.231578335;-3.274220903;0.001059537;0.007852899;OK;883.475905;522.326595;"Omega class glutathione transferase; putative cytosolic localization"
YLR451W;LEU3;923.4511469;-0.758132248;0.233708913;-3.243916704;0.001178982;0.008625185;OK;1160.653059;686.2492347;"Zinc-knuckle transcription factor	repressor and activator; regulates genes involved in branched chain amino acid biosynthesis and ammonia assimilation; acts as a repressor in leucine-replete conditions and as an activator in the presence of alpha-isopropylmalate	an intermediate in leucine biosynthesis that accumulates during leucine starvation"
YOL085C;YOL085C;2.110775891;-0.756122112;1.343450116;-0.56282113;0.573556691;NaN;Low;2.651585786;1.569965996;"Putative protein of unknown function; conserved among S. cerevisiae strains; YOL085C is not an essential gene; partially overlaps dubious ORF YOL085W-A"
YKL148C;SDH1;790.7464758;-0.754485451;0.350290813;-2.153883069;0.031249343;0.111110841;OK;992.9274819;588.5654696;"Flavoprotein subunit of succinate dehydrogenase; couples the oxidation of succinate to the transfer of electrons to ubiquinone as part of the TCA cycle and the mitochondrial respiratory chain; FAD binding to Sdh1p is required for the assembly of the succinate dehydrogenase subunits; …
YDR108W;TRS85;854.5468539;-0.753791116;0.171701714;-4.390119941;1.13E-05;0.000186023;OK;1072.848373;636.2453343;"Component of transport protein particle (TRAPP) complex III; TRAPPIII is a multimeric guanine nucleotide-exchange factor for the GTPase Ypt1p	regulating endosome-Golgi traffic and required for membrane expansion during autophagy and the CVT pathway; directs Ypt1p to the PAS; late post-replication meiotic role"
YDL104C;QRI7;253.0765273;-0.752877159;0.184368244;-4.083551169;4.44E-05;0.000587796;OK;317.6522173;188.5008372;"Protein involved in threonylcarbamoyl adenosine biosynthesis; Sua5p and Qri7p are necessary and sufficient for RNA t6A modification in vitro; highly conserved mitochondrial protein; essential for t6A modification of mitochondrial tRNAs that decode ANN codons; similar to Kae1p and E. col…	both of which are also required for tRNA t6A modification; when directed to the cytoplasm	complements the essential function of Kae1p in the KEOPS complex"
YNL133C;FYV6;251.0341202;-0.75216417;0.20444555;-3.679043985;0.00023411;0.00225047;OK;315.0306679;187.0375724;"Splicing factor	structural and functional homolog of human FAM192A; plays structural role in intermediate spliceosomal C* complex	which executes exon ligation; required for survival upon exposure to K1 killer toxin; proposed to regulate double-strand break repair via non-homologous end-joining"
YDR261W-B;YDR261W-B;3290.302999;-0.750397844;0.286387866;-2.620215218;0.008787429;0.043695893;OK;4127.221851;2453.384146;"Retrotransposon TYA Gag and TYB Pol genes; transcribed/translated as one unit; polyprotein is processed to make a nucleocapsid-like protein (Gag)	reverse transcriptase (RT)	protease (PR)	and integrase (IN); similar to retroviral genes"
YBR028C;YPK3;801.3286169;-0.745152028;0.158408402;-4.703993093;2.55E-06;5.19E-05;OK;1003.79069;598.866544;"AGC kinase; phosphorylated by cAMP-dependent protein kinase (PKA) in a TORC1-dependent manner; directly phosphorylated by TORC1; phosphorylates ribosomal protein Rps6a/b (S6)	in a TORC-dependent manner; undergoes autophosphorylation"
YOR363C;PIP2;755.6978192;-0.744840461;0.195740548;-3.805243572;0.000141665;0.001501294;OK;946.554513;564.8411254;"Autoregulatory	oleate-activated transcription factor; subunit of a heterodimeric complex with Oaf1p	which binds to oleate-response elements (ORE) in the promoter of genes involved in beta-oxidation of fatty acids	peroxisome organization and biogenesis	activating transcription in the presence of oleate; PIP2 has a paralog	OAF1	that arose from the whole genome duplication"
YGR183C;QCR9;193.7072684;-0.744163004;0.292203453;-2.546728986;0.010873784;0.051256001;OK;242.5867925;144.8277443;"Subunit 9 of ubiquinol cytochrome-c reductase (Complex III); Complex III is a component of the mitochondrial inner membrane electron transport chain; required for electron transfer at the ubiquinol oxidase site of the complex"
YJL043W;YJL043W;9.562532267;-0.741774397;0.716217011;-1.035683858;0.300349656;0.508508638;OK;11.96809999;7.156964542;"Putative protein of unknown function; YJL043W is a non-essential gene"
YMR265C;YMR265C;473.5684733;-0.741381008;0.155327355;-4.773022796;1.81E-06;3.93E-05;OK;592.639724;354.4972225;Putative protein of unknown function
YPL047W;SGF11;84.8620848;-0.741310356;0.330275762;-2.244519403;0.024799002;0.09405053;OK;106.197358;63.52681165;"Integral subunit of SAGA histone acetyltransferase complex; regulates transcription of a subset of SAGA-regulated genes	required for the Ubp8p association with SAGA and for H2B deubiquitylation"
YEL017C-A;PMP2;49.92654301;-0.739976877;0.372354544;-1.987291114;0.046890146;0.149597284;OK;62.45701434;37.39607167;"Proteolipid associated with plasma membrane H(+)-ATPase (Pma1p); regulates plasma membrane H(+)-ATPase activity; protein abundance increases in response to DNA replication stress; PMP2 has a paralog	PMP1	that arose from the whole genome duplication"
YNL052W;COX5A;663.1471339;-0.737952936;0.1609727;-4.584335945;4.55E-06;8.67E-05;OK;829.1466367;497.1476312;"Subunit Va of cytochrome c oxidase; cytochrome c oxidase is the terminal member of the mitochondrial inner membrane electron transport chain; Cox5Ap is predominantly expressed during aerobic growth while its isoform Vb (Cox5Bp) is expressed during anaerobic growth; COX5A has a paralog	COX5B	that arose from the whole genome duplication"
YOR364W;YOR364W;8.028819059;-0.73788338;0.792832299;-0.930692885;0.352012451;0.566194409;OK;10.03841783;6.019220289;"Dubious open reading frame; unlikely to encode a functional protein	based on available experimental and comparative sequence data; partially overlaps the uncharacterized ORF YOR365C"
YOR064C;YNG1;358.8708684;-0.737227748;0.160928574;-4.581086693;4.63E-06;8.78E-05;OK;448.6191523;269.1225845;"Subunit of the NuA3 histone acetyltransferase complex; this complex acetylates histone H3; contains PHD finger domain that interacts with methylated histone H3; shares significant sequence identity with the human candidate tumor suppressor p33-ING1 in C-terminal region"
YIR044C;YIR044C;2.787260045;-0.737041568;1.157213852;-0.636910427;0.524183191;0.7056403;OK;3.484143859;2.090376231;
YGL042C;YGL042C;1.732193897;-0.736540673;1.625264101;-0.453182146;0.650417588;NaN;Low;2.165003212;1.299384582;"Dubious open reading frame; unlikely to encode a functional protein	based on available experimental and comparative sequence data; not conserved in closely related Saccharomyces species; deletion mutation blocks replication of Brome mosaic virus in S. cerevisiae	but this is likely due to effects on the overlapping gene DST1"
YAL046C;AIM1;233.3135458;-0.73592208;0.20554361;-3.580369539;0.000343109;0.003074603;OK;291.5628198;175.0642717;"Protein involved in Fe-S cluster transfer to mitochondrial clients; protects [4Fe-4S] clusters from damage due to oxidative stress by acting along with Nfu1p at a late step in the transfer of [4Fe-4S] clusters from the ISA complex to mitochondrial client proteins like lipoate synthase …	BOLA3	mutations of which are associated with Multiple Mitochondria Dysfunctions Syndrome (MMDS2)"
YNR042W;YNR042W;1.074332136;-0.734225282;1.952630916;-0.376018466;0.706903168;NaN;Low;1.341958399;0.806705874;"Dubious open reading frame; unlikely to encode a functional protein	based on available experimental and comparative sequence data; completely overlaps verified gene COQ2"
YOR142W-B;YOR142W-B;1956.049894;-0.731999463;0.146724591;-4.988935094;6.07E-07;1.49E-05;OK;2441.904809;1470.194978;"Retrotransposon TYA Gag and TYB Pol genes; transcribed/translated as one unit; polyprotein is processed to make a nucleocapsid-like protein (Gag)	reverse transcriptase (RT)	protease (PR)	and integrase (IN); similar to retroviral genes"
YOL092W;YPQ1;1101.980034;-0.731099232;0.221718036;-3.297427872;0.000975747;0.007345141;OK;1375.373542;828.5865262;"Putative vacuolar membrane transporter for cationic amino acids; likely contributes to amino acid homeostasis by exporting cationic amino acids from the vacuole; member of the PQ-loop family	with seven transmembrane domains; similar to mammalian PQLC2 vacuolar transporter; YPQ1 has a paralog	RTC2	that arose from the whole genome duplication"
YCL021W-A;YCL021W-A;73.3022874;-0.728020752;0.275225466;-2.645179469;0.00816476;0.041321567;OK;91.41465677;55.18991803;"Putative protein of unknown function; SWAT-GFP and mCherry fusion proteins localize to the vacuole"
YJL116C;NCA3;283.192252;-0.727690539;0.194739286;-3.736742365;0.00018642;0.00187581;OK;353.136208;213.2482959;"Protein involved in mitochondrion organization; functions with Nca2p to regulate mitochondrial expression of subunits 6 (Atp6p) and 8 (Atp8p) of the Fo-F1 ATP synthase; SWAT-GFP	seamless-GFP and mCherry fusion proteins localize to the vacuole; member of the SUN family; expression induced in cells treated with the mycotoxin patulin; NCA3 has a paralog	UTH1	that arose from the whole genome duplication"
YPL182C;YPL182C;2.812965449;-0.727512697;1.141809724;-0.63715756;0.524022219;0.7056403;OK;3.507560112;2.118370786;"Dubious open reading frame; unlikely to encode a functional protein	based on available experimental and comparative sequence data; partially overlaps the verified gene CTI6/YPL181W"
YBL048W;RRT1;33.60284776;-0.727326499;0.533527171;-1.363241721;0.172806343;0.361773559;OK;41.89823254;25.30746297;"Putative protein of unknown function; conserved across S. cerevisiae strains; identified in a screen for mutants with increased levels of rDNA transcription"
YJR083C;ACF4;401.9327267;-0.726830924;0.19690184;-3.691336365;0.000223079;0.002171568;OK;501.0912329;302.7742205;"Protein of unknown function; computational analysis of large-scale protein-protein interaction data suggests a possible role in actin cytoskeleton organization; potential Cdc28p substrate"
YDL151C;BUD30;1.759793008;-0.724684153;1.680178418;-0.431313809;0.666240211;NaN;Low;2.19271155;1.326874467;"Dubious open reading frame; unlikely to encode a functional protein	based on available experimental and comparative sequence data; not conserved in closely related Saccharomyces species; 96% of ORF overlaps the verified gene RPC53; diploid mutant displays a weak budding pattern phenotype in a systematic assay"
YPR078C;YPR078C;7.971709258;-0.723458762;0.686471181;-1.053880749;0.291937518;0.499996193;OK;9.929611661;6.013806855;"Putative protein of unknown function; possible role in DNA metabolism and/or in genome stability; expression is heat-inducible"
YLL016W;SDC25;423.6651972;-0.722727386;0.141572621;-5.104994037;3.31E-07;8.79E-06;OK;527.6191421;319.7112523;"Non-essential Ras guanine nucleotide exchange factor (GEF); localized to the membrane; expressed in poor nutrient conditions and on nonfermentable carbon sources; contains a stop codon in S288C	full-length gene includes YLL017W; SDC25 has a paralog	CDC25	that arose from the whole genome duplication"
YJL056C;ZAP1;2302.838283;-0.722511189;0.147729955;-4.890756158;1.00E-06;2.35E-05;OK;2867.719286;1737.957279;"Zinc-regulated transcription factor; binds to zinc-responsive promoters to induce transcription of certain genes in presence of zinc	represses other genes in low zinc; regulates its own transcription; contains seven zinc-finger domains"
YLL060C;GTT2;358.8024943;-0.721594341;0.197626634;-3.651301066;0.000260915;0.002483264;OK;446.708772;270.8962165;"Glutathione S-transferase capable of homodimerization; functional overlap with Gtt2p	Grx1p	and Grx2p; protein abundance increases in response to DNA replication stress"
YDR509W;YDR509W;1.085284935;-0.719839152;1.701795722;-0.42298799;0.672304023;NaN;Low;1.35055809;0.820011781;"Dubious open reading frame; unlikely to encode a functional protein	based on available experimental and comparative sequence data"
YGR016W;YGR016W;85.32036461;-0.718232871;0.281224251;-2.553950688;0.010650834;0.050523837;OK;106.1303164;64.51041282;Putative protein of unknown function
YER182W;FMP10;301.551296;-0.717824997;0.254543578;-2.820047567;0.004801653;0.026998571;OK;375.0606776;228.0419143;"Putative protein of unknown function; the authentic	non-tagged protein is detected in highly purified mitochondria in high-throughput studies"
YLR346C;YLR346C;34.24918955;-0.71749323;0.406403219;-1.765471325;0.077484585;0.212345423;OK;42.59443561;25.9039435;"Protein of unknown function found in mitochondria; expression is regulated by transcription factors involved in pleiotropic drug resistance	Pdr1p and Yrr1p; not an essential gene; YLR346C has a paralog	YGR035C	that arose from the whole genome duplication"
YHR214W-A;YHR214W-A;19.26718694;-0.716378637;0.451898099;-1.585265881;0.112905938;0.275855062;OK;23.95487804;14.57949583;"Dubious open reading frame; induced by zinc deficiency; YHR214W-A has a paralog	YAR068W	that arose from a segmental duplication"
YIL028W;YIL028W;28.18218806;-0.716088028;0.425724987;-1.682043691;0.092560368;0.238319923;OK;35.03622129;21.32815482;"Dubious open reading frame; unlikely to encode a functional protein	based on available experimental and comparative sequence data"
YAR071W;PHO11;550.5557864;-0.714931218;0.251513638;-2.842514718;0.004475916;0.02550291;OK;684.2457042;416.8658686;"One of three repressible acid phosphatases; glycoprotein that is transported to the cell surface by the secretory pathway; induced by phosphate starvation and coordinately regulated by PHO4 and PHO2; PHO11 has a paralog	PHO12	that arose from a segmental duplication"
YBR166C;TYR1;1411.104794;-0.7144699;0.158698101;-4.50206962;6.73E-06;0.000120426;OK;1753.547101;1068.662487;"Prephenate dehydrogenase involved in tyrosine biosynthesis; expression is dependent on phenylalanine levels"
YGL199C;YGL199C;4.310731947;-0.714346284;0.880652267;-0.811155902;0.417276146;0.620722776;OK;5.356672504;3.264791391;"Dubious open reading frame; unlikely to encode a functional protein	based on available experimental and comparative sequence data; partially overlaps the verified ORF YIP4/YGL198W"
YFL003C;MSH4;76.53152739;-0.712364418;0.27506348;-2.589818244;0.009602662;0.046814934;OK;95.05138289;58.01167188;"Protein involved in meiotic recombination; required for normal levels of crossing over	colocalizes with Zip2p to discrete foci on meiotic chromosomes	has homology to bacterial MutS protein"
YIL094C;LYS12;3648.096166;-0.711198393;0.215552622;-3.299418889;0.000968852;0.007320897;OK;4529.510487;2766.681845;"Homo-isocitrate dehydrogenase; an NAD-linked mitochondrial enzyme required for the fourth step in the biosynthesis of lysine	in which homo-isocitrate is oxidatively decarboxylated to alpha-ketoadipate"
YDR257C;RKM4;1218.615828;-0.710783248;0.201496497;-3.527521607;0.00041947;0.003633579;OK;1512.879762;924.3518938;"Ribosomal lysine methyltransferase; specific for monomethylation of Rpl42ap and Rpl42bp (lysine 55); nuclear SET-domain containing protein"
YOR236W;DFR1;510.5730397;-0.710773044;0.192842389;-3.685771814;0.000228011;0.002208783;OK;633.8614098;387.2846695;"Dihydrofolate reductase involved in tetrahydrofolate biosynthesis; required for respiratory metabolism; mutation is functionally complemented by human DHFR"
YGR202C;PCT1;1113.114905;-0.710154878;0.150860498;-4.707361359;2.51E-06;5.14E-05;OK;1381.67483;844.5549786;"Cholinephosphate cytidylyltransferase; a rate-determining enzyme of the CDP-choline pathway for phosphatidylcholine synthesis	inhibited by Sec14p	activated upon lipid-binding; controls phosphatidylcholine homeostasis; contains an element within the regulatory domain involved in both silencing and activation of enzymatic activity"
YOR300W;YOR300W;7.198143802;-0.708672801;0.700147105;-1.012177006;0.311453428;0.522029485;OK;8.931348978;5.464938626;"Dubious open reading frame; unlikely to encode a functional protein	based on available experimental and comparative sequence data; overlaps with verified gene BUD7/YOR299W; mutation affects bipolar budding and bud site selection	though phenotype could be due to the mutation's effects on BUD7"
YBR197C;YBR197C;237.2317538;-0.708649113;0.219345399;-3.230745279;0.001234679;0.008966801;OK;294.3517709;180.1117366;"Protein of unknown function; green fluorescent protein (GFP)-fusion protein localizes to the cytoplasm and nucleus; YBR197C is not an essential gene; relative distribution to the nucleus increases upon DNA replication stress; YBR197C has a paralog	YPL077C	that arose from the whole genome duplication"
YBR068C;BAP2;7357.297214;-0.708455103;0.151749083;-4.668595608;3.03E-06;6.00E-05;OK;9128.301225;5586.293203;"High-affinity leucine permease; functions as a branched-chain amino acid permease involved in uptake of leucine	isoleucine and valine; contains 12 predicted transmembrane domains; BAP2 has a paralog	BAP3	that arose from the whole genome duplication"
YKL015W;PUT3;1319.541629;-0.70757902;0.145830357;-4.852069449;1.22E-06;2.78E-05;OK;1636.796235;1002.287024;"Transcriptional activator; binds specific gene recruitment sequences and is required for DNA zip code-mediated targeting of genes to nuclear periphery; regulates proline utilization genes	constitutively binds PUT1 and PUT2 promoters as a dimer	undergoes conformational change to form active state; binds other promoters only under activating conditions; differentially phosphorylated in presence of different nitrogen sources; has a Zn(2)-Cys(6) binuclear cluster domain"
YPL017C;IRC15;451.9579018;-0.70718266;0.271914847;-2.600750445;0.009302009;0.045732145;OK;560.5626873;343.3531163;"Microtubule associated protein; regulates microtubule dynamics; required for accurate meiotic chromosome segregation; null mutant displays large budded cells due to delayed mitotic progression	increased levels of spontaneous Rad52 foci; IRC15 has a paralog	LPD1	that arose from the whole genome duplication"
YMR279C;YMR279C;17.61682866;-0.706570064;0.522081129;-1.353372157;0.175936768;0.366529822;OK;21.84660094;13.38705639;"Putative boron transporter involved in boron efflux and resistance; overexpression mutant but not null mutant displays boron tolerance phenotype; identified as a heat-induced gene in a high-throughout screen; YMR279C is not an essential gene; YMR279C has a paralog	ATR1	that arose from the whole genome duplication"
YIL061C;SNP1;236.9732603;-0.706494853;0.20317151;-3.4773323;0.00050643;0.004269296;OK;293.8643387;180.0821819;"Component of U1 snRNP required for mRNA splicing via spliceosome; substrate of arginine methyltransferase Hmt1p; may interact with poly(A) polymerase to regulate polyadenylation; homolog of human U1-70K	which has been linked to several types of autoimmune and neurodegenerative diseases"
YHR069C-A;YHR069C-A;13.09841425;-0.703735281;0.525897282;-1.338161092;0.18084393;0.37349833;OK;16.23119279;9.965635712;"Dubious open reading frame; unlikely to encode a functional protein	based on available experimental and comparative sequence data; completely overlaps ORF TRM5/YHR070W"
YKL188C;PXA2;560.4842312;-0.703072721;0.269632098;-2.607526059;0.009119913;0.045049355;OK;694.4152169;426.5532456;"Subunit of heterodimeric peroxisomal ABC transport complex	with Pxa1p; required for import of long-chain fatty acids into peroxisomes; similar to human adrenoleukodystrophy transportesr ABCD1 and ABCD2	and ALD-related proteins; mutations in ABCD1 cause X-linked adrenoleukodystrophy (X-ALD)	a peroxisomal disorder; human ABCD1 and ABCD2 can each partially complement yeast pxa1 pxa2 double null mutant"
YLR311C;YLR311C;40.04169648;-0.702048381;0.424353837;-1.654393859;0.098047513;0.248317792;OK;49.59648946;30.4869035;"Dubious open reading frame; unlikely to encode a functional protein	based on available experimental and comparative sequence data"
YGR154C;GTO1;380.3125921;-0.701106118;0.202003347;-3.470764853;0.000518978;0.004338368;OK;470.946061;289.6791231;"Omega-class glutathione transferase; induced under oxidative stress; putative peroxisomal localization"
YHR051W;COX6;852.1479652;-0.700672154;0.200153208;-3.500679103;0.000464074;0.003962531;OK;1055.105091;649.1908395;"Subunit VI of cytochrome c oxidase (Complex IV); Complex IV is the terminal member of the mitochondrial inner membrane electron transport chain; expression is regulated by oxygen levels"
YJR122W;IBA57;538.802818;-0.700501587;0.184961714;-3.787278852;0.000152306;0.001591825;OK;667.1001013;410.5055347;"Protein involved in incorporating iron-sulfur clusters into proteins; mitochondrial matrix protein; involved in the incorporation of iron-sulfur clusters into mitochondrial aconitase-type proteins; activates the radical-SAM family members Bio2p and Lip5p; interacts with Ccr4p in the …
YDR487C;RIB3;1510.235541;-0.700333172;0.105335721;-6.648581938;2.96E-11;1.58E-09;OK;1869.762826;1150.708257;"3	4-dihydroxy-2-butanone-4-phosphate synthase (DHBP synthase); required for riboflavin biosynthesis from ribulose-5-phosphate	also has an unrelated function in mitochondrial respiration"
YCR018C;SRD1;334.0853206;-0.699997106;0.14385269;-4.866068951;1.14E-06;2.61E-05;OK;413.5811001;254.5895411;"Protein involved in the processing of pre-rRNA to mature rRNA; contains a C2/C2 zinc finger motif; srd1 mutation suppresses defects caused by the rrp1-1 mutation"
YDR151C;CTH1;714.2348133;-0.696732719;0.182614578;-3.815318181;0.000136008;0.001456841;OK;883.424864;545.0447626;"mRNA binding protein	member of CCCH zinc finger family; similar to mammalian Tis11	which activates transcription and has role in mRNA degradation; functions with Tis11p in regulation of iron homeostasis; represses translation in response to iron limitation	downregulating multiple transcripts required for mitochondrial translation and heme biosynthesis; inhibits the iron-dependent ribosome recycling factor	Rli1p"
YKR046C;PET10;3316.980565;-0.692932234;0.221335437;-3.130688175;0.001743972;0.011804895;OK;4098.591631;2535.369499;"Perilipin	involved in formation and stability of lipid droplets; expression pattern suggests a role in respiratory growth; computational analysis of large-scale protein-protein interaction data suggests a role in ATP/ADP exchange"
YPR193C;HPA2;48.12038602;-0.692488486;0.42667586;-1.622984919;0.104592629;0.260587804;OK;59.45245153;36.78832052;"Tetrameric histone acetyltransferase; has similarity to Gcn5p	Hat1p	Elp3p	and Hpa3p; acetylates histones H3 and H4 in vitro and exhibits autoacetylation activity; contains aralkylamine N-acetyltransferase activity in vitro; also acetylates polyamines"
YDL032W;YDL032W;1.493368195;-0.692367525;1.743072348;-0.397211008;0.691211865;NaN;Low;1.844988414;1.141747976;"Dubious open reading frame; unlikely to encode a functional protein	based on available experimental and comparative sequence data; partially overlaps verified gene SLM3/YDL033C; YDL032W is not an essential gene"
YFR036W-A;YFR036W-A;3.256603873;-0.691257517;1.148132696;-0.602071101;0.54712681;0.723650574;OK;4.02220235;2.491005395;"Dubious open reading frame; unlikely to encode a functional protein	based on available experimental and comparative sequence data; almost completely overlaps verified ORF RSC8/YFR037C"
YBR180W;DTR1;11.90714929;-0.69050731;0.577886475;-1.194884012;0.23213235;0.435758498;OK;14.70348876;9.110809819;"Putative dityrosine transporter of the major facilitator superfamily; member of the 12-spanner drug:H(+) antiporter DHA1 family; required for spore wall synthesis; sequence similarity to QDR1 and QDR3	and the triple mutant dtr1 qdr1 qdr3 exhibits reduced dityrosine fluorescence relative to the single mutants; expressed during sporulation"
YDR171W;HSP42;5589.701774;-0.690504153;0.397256338;-1.738182848;0.0821786;0.221053778;OK;6902.411853;4276.991695;"Compartment-specific sequestrase chaperone; small heat shock protein (sHSP) with chaperone activity; targets and sequesters proteins to cytoplasmic inclusions (CytoQ); sumoylated during DNA damage; forms barrel-shaped oligomers that suppress unfolded protein aggregation; involved in c…
YNL006W;LST8;1076.125167;-0.689934416;0.143493952;-4.808107999;1.52E-06;3.36E-05;OK;1328.646344;823.603991;"Subunit of TORC1 and TORC2 involved in TOR signaling; TORC1 regulates nutrient responsive growth and TORC2 regulates plasma membrane (PM) homeostasis and cell-cycle dependent actin cytoskeleton polarization; negative regulator of Rtg1p/3p and Gln3p transcription factors and amino acid biosy…	regulating the integrity and kinase activity of TORC2; PM retention is dependent on Avo3p; WD-repeat protein"
YHR072W;ERG7;2004.237551;-0.68984856;0.251910395;-2.738468023;0.006172616;0.033088545;OK;2474.491194;1533.983907;"Lanosterol synthase; an essential enzyme that catalyzes the cyclization of squalene 2	3-epoxide	a step in ergosterol biosynthesis; human LSS functionally complements the lethality of the erg7 null mutation"
YFL021W;GAT1;1907.924974;-0.68900867;0.150145902;-4.588927569;4.46E-06;8.59E-05;OK;2355.055998;1460.793949;"Transcriptional activator of nitrogen catabolite repression genes; contains a GATA-1-type zinc finger DNA-binding motif; activity and localization regulated by nitrogen limitation and Ure2p; different translational starts produce two major and two minor isoforms that are differentially regu…
YML003W;YML003W;143.8916113;-0.688902598;0.235968396;-2.919469767;0.003506274;0.020852736;OK;177.6082754;110.1749472;"Truncated 5' end of YML002W; in many strains	YML002W is continuous with YML003W	and is predicted to encode a single protein of 1090 aa with a full-length VPS9 domain; in strains S288C	W303	and CEN.PK	a single thymine residue is deleted near the 3' end of YML003W at ChrXIII:264337	causing a frameshift and premature stop codon	truncating YML003W"
YBR262C;MIC12;388.5842118;-0.688780963;0.204012269;-3.376174215;0.000735014;0.005742714;OK;479.6217332;297.5466904;"Component of the MICOS complex; MICOS (formerly MINOS or MitOS) is a mitochondrial inner membrane complex that extends into the intermembrane space and has a role in the maintenance of crista junctions	inner membrane architecture	and formation of contact sites to the outer membrane; forms a subcomplex with Mic10p and Mic27p whose assembly and stability requires cardiolipin"
YMR294W-A;YMR294W-A;1.112050618;-0.686868416;2.301416123;-0.298454681;0.76535616;NaN;Low;1.371885112;0.852216124;"Dubious open reading frame; unlikely to encode a functional protein	based on available experimental and comparative sequence data; substantially overlaps YMR295C; deletion causes sensitivity to unfolded protein response-inducing agents"
YBR165W;UBS1;548.0846158;-0.684521699;0.169554964;-4.037166963;5.41E-05;0.000695396;OK;675.7249855;420.4442461;"Ubiquitin-conjugating enzyme suppressor that regulates Cdc34p; functions as a general positive regulator of Cdc34p activity; nuclear protein that may represent a link between nucleocytoplasmic transport and ubiquitin ligase activity"
YJR136C;TTI2;513.1011669;-0.683324888;0.190553429;-3.586001529;0.000335787;0.003022589;OK;632.3931338;393.8092;"Subunit of the TTT complex and regulator of telomere length; subunit of the TTT Hsp90 cochaperone complex that is involved in chromatin remodeling and telomeric chromatin regulation; telomere length regulator involved in the stability or biogenesis of PIKKs such as TORC1; involved in th…
YLR004C;THI73;86.73581254;-0.681260851;0.282390527;-2.412477706;0.015844506;0.067789989;OK;106.8425019;66.62912319;"Putative plasma membrane permease; proposed to be involved in carboxylic acid uptake and repressed by thiamine; substrate of Dbf2p/Mob1p kinase; transcription is altered if mitochondrial dysfunction occurs"
YDL066W;IDP1;4400.754749;-0.681148816;0.208253565;-3.270766654;0.001072564;0.007915361;OK;5420.755386;3380.754112;"Mitochondrial NADP-specific isocitrate dehydrogenase; catalyzes the oxidation of isocitrate to alpha-ketoglutarate; not required for mitochondrial respiration and may function to divert alpha-ketoglutarate to biosynthetic processes"
YHR001W-A;QCR10;98.01570525;-0.680865147;0.344730951;-1.975062424;0.048261064;0.151746699;OK;120.7245265;75.30688404;"Subunit of the ubiqunol-cytochrome c oxidoreductase complex; this complex comprises part of the mitochondrial respiratory chain; members include Cobp	Rip1p	Cyt1p	Cor1p	Qcr2p	Qcr6p	Qcr7p	Qcr8p	Qcr9p	and Qcr10p and comprises part of the mitochondrial respiratory chain"
YJR153W;PGU1;28.78970238;-0.680388274;0.350296291;-1.942322232;0.052098103;0.160097873;OK;35.45535712;22.12404764;"Endo-polygalacturonase; pectolytic enzyme that hydrolyzes the alpha-1	4-glycosidic bonds in the rhamnogalacturonan chains in pectins"
YPL205C;YPL205C;1.100317493;-0.680310688;2.299431523;-0.295860382;0.767336708;NaN;Low;1.355045044;0.845589942;"Hypothetical protein; deletion of locus affects telomere length"
YGL096W;TOS8;464.3538228;-0.679243291;0.356884812;-1.903256368;0.057007101;0.169856153;OK;571.6908557;357.0167899;"Homeodomain-containing protein and putative transcription factor; found associated with chromatin; target of SBF transcription factor; induced during meiosis and under cell-damaging conditions; TOS8 has a paralog	CUP9	that arose from the whole genome duplication"
YMR189W;GCV2;6177.021898;-0.677728313;1.398450215;-0.48462813;NaN;NaN;Outlier;7601.792083;4752.251714;"P subunit of the mitochondrial glycine decarboxylase complex; glycine decarboxylase is required for the catabolism of glycine to 5	10-methylene-THF; expression is regulated by levels of 5	10-methylene-THF in the cytoplasm"
YPR151C;SUE1;570.448676;-0.676902208;0.329656071;-2.053358843;0.040037788;0.1330216;OK;701.8717208;439.0256311;"Protein required for degradation of unstable forms of cytochrome c; located in the mitochondria"
YLR377C;FBP1;21.497345;-0.676465989;0.434735457;-1.556040525;0.119698456;0.287155904;OK;26.44694176;16.54774825;"Fructose-1	6-bisphosphatase; key regulatory enzyme in the gluconeogenesis pathway	required for glucose metabolism; undergoes either proteasome-mediated or autophagy-mediated degradation depending on growth conditions; glucose starvation results in redistribution to the periplasm; interacts with Vid30p"
YMR256C;COX7;138.585112;-0.676337449;0.248352542;-2.723295863;0.006463415;0.034248075;OK;170.4874113;106.6828126;"Subunit VII of cytochrome c oxidase (Complex IV); Complex IV is the terminal member of the mitochondrial inner membrane electron transport chain"
YIL045W;PIG2;753.5716678;-0.675209677;0.375441059;-1.798443883;0.072106694;0.201770463;OK;926.7649464;580.3783892;"Putative type-1 protein phosphatase targeting subunit; tethers Glc7p type-1 protein phosphatase to Gsy2p glycogen synthase; PIG2 has a paralog	GIP2	that arose from the whole genome duplication"
YNR050C;LYS9;1335.251238;-0.674753507;0.178165584;-3.787226985;0.000152338;0.001591825;OK;1641.931902;1028.570575;"Saccharopine dehydrogenase (NADP+	L-glutamate-forming); catalyzes the formation of saccharopine from alpha-aminoadipate 6-semialdehyde	the seventh step in lysine biosynthesis pathway; exhibits genetic and physical interactions with TRM112"
YDR244W;PEX5;1116.678646;-0.670888769;0.159994778;-4.193191675;2.75E-05;0.000398067;OK;1371.7403;861.616991;"Peroxisomal membrane signal receptor for peroxisomal matrix proteins; receptor for the C-terminal tripeptide signal sequence (PTS1) of peroxisomal matrix proteins; required for peroxisomal matrix protein import; also proposed to have PTS1-receptor independent functions"
YLR462W;YLR462W;1.110306547;-0.670777425;1.698203217;-0.394992436;0.692848471;NaN;Low;1.363872134;0.85674096;"Putative protein of unknown function with similarity to helicases; YLR462W is within the telomere on the right arm of chromosome XII"
YCR007C;YCR007C;96.02378905;-0.669438509;0.250522139;-2.672173057;0.007536177;0.038730637;OK;117.9109251;74.13665299;"Putative integral membrane protein; member of DUP240 gene family; SWAT-GFP and mCherry fusion proteins localize to the cell periphery and vacuole; YCR007C is not an essential gene"
YLR141W;RRN5;182.4929385;-0.669119129;0.169444807;-3.948891331;7.85E-05;0.000959669;OK;224.0702276;140.9156495;"Protein involved in transcription of rDNA by RNA polymerase I; transcription factor	member of UAF (upstream activation factor) family along with Rrn9p and Rrn10p"
YBR019C;GAL10;33.00511764;-0.669005888;0.346311088;-1.931806148;0.053383437;0.1630418;OK;40.52343154;25.48680375;"UDP-glucose-4-epimerase; catalyzes interconversion of UDP-galactose and UDP-D-glucose in galactose metabolism; also catalyzes conversion of alpha-D-glucose or alpha-D-galactose to their beta-anomers; human homolog GALE implicated in galactosemia	can complement yeast null mutant"
YER141W;COX15;1882.56154;-0.668998637;0.214704643;-3.115902051;0.001833832;0.012301697;OK;2311.390205;1453.732875;"Heme a synthase; required for the hydroxylation of heme O to form heme A	an essential prosthetic group for cytochrome c oxidase; oligomerization is required for function"
YDR383C;NKP1;509.3110332;-0.668715478;0.177545692;-3.766441583;0.000165591;0.001691857;OK;625.2795967;393.3424697;"Central kinetochore protein and subunit of the Ctf19 complex; mutants have elevated rates of chromosome loss; orthologous to fission yeast kinetochore protein fta4"
YPL148C;PPT2;116.6797812;-0.668136369;0.209892871;-3.183225647;0.001456441;0.010372926;OK;143.2252054;90.13435707;"Phosphopantetheine:protein transferase (PPTase); activates mitochondrial acyl carrier protein (Acp1p) by phosphopantetheinylation"
YGR197C;SNG1;573.9713989;-0.665639544;0.256504803;-2.595037348;0.009458064;0.046374774;OK;704.0826373;443.8601604;"Protein involved in resistance to nitrosoguanidine and 6-azauracil; expression is regulated by transcription factors involved in multidrug resistance; SNG1 has a paralog	YJR015W	that arose from the whole genome duplication"
YBR213W;MET8;124.4767362;-0.66553036;0.377743025;-1.761860088;0.078092939;0.213499333;OK;152.6893923;96.26408013;"Bifunctional dehydrogenase and ferrochelatase; involved in the biosynthesis of siroheme	a prosthetic group used by sulfite reductase; required for sulfate assimilation and methionine biosynthesis"
YKL132C;RMA1;182.8882948;-0.66338142;0.171272926;-3.873241599;0.000107397;0.001215745;OK;224.2106988;141.5658908;"Putative dihydrofolate synthetase; similar to E. coli folylpolyglutamate synthetase/dihydrofolate synthetase; the authentic	non-tagged protein is detected in highly purified mitochondria in high-throughput studies; RMA1 has a paralog	FOL3	that arose from the whole genome duplication"
YIL079C;AIR1;441.0947513;-0.662221012;0.286592802;-2.310668681;0.020851162;0.08308309;OK;540.5888482;341.6006544;"Zinc knuckle protein; involved in nuclear RNA processing and degradation as a component of the TRAMP complex; stimulates the poly(A) polymerase activity of Pap2p in vitro; AIR1 has a paralog	AIR2	that arose from the whole genome duplication; although Air1p and Air2p are homologous TRAMP subunits	they have nonredundant roles in regulation of substrate specificity of the exosome"
YMR211W;DML1;575.7066635;-0.659374371;0.171130982;-3.853039128;0.000116661;0.001293657;OK;705.0248591;446.3884679;"Essential protein involved in mtDNA inheritance; may also function in the partitioning of the mitochondrial organelle or in the segregation of chromosomes	exhibits regions similar to members of a GTPase family"
YDL172C;YDL172C;3.736698823;-0.659359261;0.935566529;-0.70477004;0.480953356;0.670396037;OK;4.576036775;2.897360871;"Dubious open reading frame; unlikely to encode a functional protein	based on available experimental and comparative sequence data"
YDR261C-D;YDR261C-D;3615.510306;-0.658226522;0.208702466;-3.153899109;0.001611048;0.011119206;OK;4426.278999;2804.741613;"Retrotransposon TYA Gag and TYB Pol genes; Gag processing produces capsid proteins	Pol is cleaved to produce protease	reverse transcriptase and integrase activities; in YDRCTy1-3 TYB is mutant and probably non-functional"
YJR029W;YJR029W;9193.581586;-0.657407993;0.126892027;-5.18084556;2.21E-07;6.14E-06;OK;11252.74107;7134.422102;"Retrotransposon TYA Gag and TYB Pol genes; transcribed/translated as one unit; polyprotein is processed to make a nucleocapsid-like protein (Gag)	reverse transcriptase (RT)	protease (PR)	and integrase (IN); similar to retroviral genes"
YEL006W;YEA6;1041.428718;-0.657334793;0.139817222;-4.701386446;2.58E-06;5.20E-05;OK;1274.660685;808.1967519;"Mitochondrial NAD+ transporter; member of the mitochondrial carrier subfamily (see also YIA6); has putative human ortholog; YEA6 has a paralog	YIA6	that arose from the whole genome duplication; human NAD+ transporter MCART1/SLC25A51 functionally complements the yia6 yea6 double null mutant	and yeast YEA6 reciprocally complements defects in MCART1/SLC25A51 null cells "
YDR451C;YHP1;628.4543695;-0.656046954;0.158723107;-4.133279438;3.58E-05;0.000492515;OK;768.9326855;487.9760536;"Homeobox transcriptional repressor; binds Mcm1p and early cell cycle box (ECB) elements of cell cycle regulated genes	thereby restricting ECB-mediated transcription to the M/G1 interval; YHP1 has a paralog	YOX1	that arose from the whole genome duplication"
YOL159C-A;YOL159C-A;33.93068241;-0.653490152;0.407497642;-1.603666094;0.108787674;0.269132419;OK;41.48663302;26.3747318;"Protein of unknown function; overexpression affects endocytic protein trafficking; identified by sequence comparison with hemiascomycetous yeast species"
YOR351C;MEK1;6.376592481;-0.653350479;1.019806371;-0.640661304;0.521742761;0.704417547;OK;7.796288764;4.956896198;"Meiosis-specific serine/threonine protein kinase; functions in meiotic checkpoint	promotes recombination between homologous chromosomes by suppressing double strand break repair between sister chromatids; stabilizes Hop1-Thr318 phosphorylation to promote interhomolog recombination and checkpoint responses during meiosis"
YCL034W;LSB5;2360.793168;-0.653082796;0.195574834;-3.339298731;0.000839902;0.006477042;OK;2886.196339;1835.389996;"Protein involved in membrane-trafficking events at plasma membrane; interacts with actin regulators Sla1p and Las17p	ubiquitin	Arf3p to couple actin dynamics to membrane trafficking processes; similar structure to GGA family of proteins with N-terminal VHS domain and GAT domain; binds Las17p	which is homolog of human Wiskott-Aldrich Syndrome protein involved in actin patch assembly	actin polymerization; may mediate disassembly of Pan1 complex from endocytic coat"
YJR110W;YMR1;887.1721759;-0.650733873;0.123615323;-5.264184542;1.41E-07;4.17E-06;OK;1083.929018;690.4153334;"Phosphatidylinositol 3-phosphate (PI3P) phosphatase; involved in various protein sorting pathways	including CVT targeting and endosome to vacuole transport; has similarity to the conserved myotubularin dual specificity phosphatase family"
YOL110W;SHR5;325.7853712;-0.647617731;0.26605133;-2.434183398;0.014925431;0.064926709;OK;397.7033628;253.8673796;"Palmitoyltransferase subunit; this complex adds a palmitoyl lipid moiety to heterolipidated substrates such as Ras1p and Ras2p through a thioester linkage; palmitoylation is required for Ras2p membrane localization; Palmitoyltransferase is composed of Shr5p and Erf2"
YNL202W;SPS19;473.772673;-0.645810284;0.296038401;-2.181508488;0.029145827;0.10528896;OK;578.076903;369.4684431;"Peroxisomal 2	4-dienoyl-CoA reductase; auxiliary enzyme of fatty acid beta-oxidation; homodimeric enzyme required for growth and sporulation on petroselineate medium; expression induced during late sporulation and in the presence of oleate"
YPL060W;MFM1;508.9743078;-0.645725689;0.21867197;-2.952942211;0.003147609;0.019049698;OK;621.0142145;396.934401;"Mitochondrial inner membrane magnesium transporter; involved in maintenance of mitochondrial magnesium concentrations and membrane potential; indirectly affects splicing of group II introns; functionally and structurally related to Mrs2p"
YIL071W-A;YIL071W-A;9.222754446;-0.643752487;0.650196896;-0.990088528;0.32213085;0.533049859;OK;11.24694602;7.198562874;"Dubious open reading frame; unlikely to encode a functional protein	based on available experimental and comparative sequence data; almost completely overlaps ORF PCI8/YIL071C"
YPR130C;YPR130C;2.616841688;-0.643376545;1.199994642;-0.536149515;0.591855221;0.757171293;OK;3.190856294;2.042827082;"Dubious open reading frame; unlikely to encode a functional protein	based on available experimental and comparative sequence data"
YIR041W;PAU15;5.016377066;-0.643064897;1.002119102;-0.641705058;0.521064704;0.704138308;OK;6.11622352;3.916530611;"Protein of unknown function; member of the seripauperin multigene family encoded mainly in subtelomeric regions; SWAT-GFP and mCherry fusion proteins localize to the vacuole"
YOR100C;CRC1;84.64485039;-0.640834971;0.265746031;-2.411456415;0.015888951;0.067931516;OK;103.1410491;66.14865165;"Mitochondrial inner membrane carnitine transporter; required for carnitine-dependent transport of acetyl-CoA from peroxisomes to mitochondria during fatty acid beta-oxidation; human homolog SLC25A20 complements yeast null mutant"
YNL229C;URE2;1524.271417;-0.64074283;0.178478614;-3.590025799;0.000330645;0.002994343;OK;1857.301761;1191.241073;"Nitrogen catabolite repression transcriptional regulator; inhibits GLN3 transcription in good nitrogen source; role in sequestering Gln3p and Gat1p to the cytoplasm; has glutathione peroxidase activity and can mutate to acquire GST activity; self-assembly under limited nitrogen condit…
YKR052C;MRS4;1410.719914;-0.637604839;0.172418481;-3.698007526;0.000217298;0.002129169;OK;1717.479634;1103.960194;"Iron transporter of the mitochondrial carrier family; mediates Fe2+ transport across the inner mitochondrial membrane; active under low-iron conditions; may transport other cations; protein abundance increases in response to DNA replication stress; MRS4 has a paralog	MRS3	that arose from the whole genome duplication"
YLR239C;LIP2;648.5082455;-0.637411184;0.130768225;-4.874358304;1.09E-06;2.52E-05;OK;789.4842867;507.5322044;"Lipoyl ligase; involved in the modification of mitochondrial enzymes by the attachment of lipoic acid groups"
YHR046C;INM1;430.2653746;-0.637163267;0.26967844;-2.362677811;0.018143435;0.075307856;OK;523.7634409;336.7673082;"Inositol monophosphatase; involved in biosynthesis of inositol and in phosphoinositide second messenger signaling; INM1 expression increases in the presence of inositol and decreases upon exposure to antibipolar drugs lithium and valproate"
YPR027C;YPR027C;4.255588274;-0.636415258;0.905023927;-0.703202688;0.481929445;0.670630375;OK;5.179290274;3.331886274;"Putative protein of unknown function; SWAT-GFP and seamless-GFP fusion proteins localize to the endoplasmic reticulum	while the mCherry fusion protein localizes to the vacuole"
YJR011C;YJR011C;396.5675579;-0.636006721;0.162297476;-3.918771493;8.90E-05;0.001055479;OK;482.5915163;310.5435994;"Accessory component of the Ccr4-NOT complex; GFP-fusion protein expression is induced in response to the DNA-damaging agent MMS"
YAR014C;BUD14;1675.366639;-0.635785403;0.207612233;-3.062369655;0.002195921;0.014158597;OK;2038.666922;1312.066356;"Protein phosphatase regulator; subunit of the Bud14p-Glc7p complex that localizes Glc7p to the cell cortex where it activates the dynein/dynactin complex; subunit of the KFRC complex with Kel1p and Kel2p that regulates Bnr1p (formin) to control actin cable assembly	cytokinesis	and polarized growth; involved in spindle pole body size maintenance; involved in bud-site selection; relative distribution to the nucleus increases upon DNA replication stress"
YGR049W;SCM4;297.9355927;-0.632565867;0.22589126;-2.80031139;0.005105333;0.028228101;OK;362.2255148;233.6456706;"Mitochondrial outer membrane protein of unknown function; predicted to have 4 transmembrane segments; import is mediated by Tom70p and Mim1p; interacts genetically with a cdc4 mutation; SCM4 has a paralog	ATG33	that arose from the whole genome duplication"
YMR073C;IRC21;335.3981595;-0.632448552;0.159200038;-3.972665845;7.11E-05;0.000881331;OK;407.7589259;263.0373932;"Protein of unknown function; may be involved in resistance to carboplatin and cisplatin; null mutant displays increase in spontaneous Rad52p foci; contains a lipid-binding domain and binds cardiolipin in a large-scale study"
YNL004W;HRB1;2277.813376;-0.63202;0.203103719;-3.11180909;0.001859447;0.012431672;OK;2768.91962;1786.707132;"Poly(A+) RNA-binding guard protein; key surveillance factor for the selective export of spliced mRNAs from the nucleus to the cytoplasm; preference for intron-containing genes; similar to Npl3p; HRB1 has a paralog	GBP2	that arose from the whole genome duplication"
YJL107C;YJL107C;108.3255884;-0.631333572;0.367989442;-1.715629581;0.086229861;0.227361893;OK;131.6564719;84.99470489;"Putative protein of unknown function; expression is induced by activation of the HOG1 mitogen-activated signaling pathway and this induction is Hog1p/Pbs2p dependent; YJL107C and adjacent ORF	YJL108C are merged in related fungi"
YDR030C;RAD28;282.5414409;-0.630936677;0.181709969;-3.472218291;0.000516176;0.00432705;OK;343.3574189;221.725463;"Protein involved in DNA repair; related to the human CSA protein that is involved in transcription-coupled repair nucleotide excision repair"
YMR042W;ARG80;190.5041675;-0.628989334;0.387457437;-1.623376593;0.104508925;0.260487843;OK;231.3868381;149.6214968;"Transcription factor involved in regulating arginine-responsive genes; acts with Arg81p and Arg82p"
YJL151C;SNA3;1917.237177;-0.628646843;0.198471658;-3.167438865;0.00153788;0.010750773;OK;2328.463971;1506.010383;"Protein involved in efficient MVB sorting of proteins to the vacuole; may function as an RSP5 adapter protein for MVB cargos; integral membrane protein localized to vacuolar intralumenal vesicles"
YDL008W;APC11;366.3377317;-0.627666087;0.154503988;-4.062458795;4.86E-05;0.000632319;OK;444.794443;287.8810204;"Catalytic core subunit	Anaphase-Promoting Complex/Cyclosome (APC/C); which is a ubiquitin-protein ligase required for degradation of anaphase inhibitors	including mitotic cyclins	during the metaphase/anaphase transition; contains a RING-H2 domain that is required for activity"
YKL055C;OAR1;44.72397853;-0.626947915;0.334614682;-1.873641378;0.060979871;0.178402686;OK;54.29166653;35.15629053;"Mitochondrial 3-oxoacyl-[acyl-carrier-protein] reductase; may comprise a type II mitochondrial fatty acid synthase along with Mct1p; human homolog CBR4 complements yeast null mutant"
YGL248W;PDE1;1200.416926;-0.624945531;0.274247485;-2.278764855;0.022681047;0.087981994;OK;1456.424042;944.4098088;"Low-affinity cyclic AMP phosphodiesterase; controls glucose and intracellular acidification-induced cAMP signaling	target of the cAMP-protein kinase A (PKA) pathway; glucose induces transcription and inhibits translation"
YNL314W;DAL82;264.5799415;-0.624635866;0.204879717;-3.048793097;0.002297627;0.014640634;OK;320.9785228;208.1813603;"Positive regulator of allophanate inducible genes; binds a dodecanucleotide sequence upstream of all genes that are induced by allophanate; contains an UISALL DNA-binding	a transcriptional activation	and a coiled-coil domain"
YJL089W;SIP4;146.5012226;-0.62325987;0.257994596;-2.415786535;0.015701263;0.067370029;OK;177.6631261;115.3393192;"C6 zinc cluster transcriptional activator; binds to the carbon source-responsive element (CSRE) of gluconeogenic genes; involved in the positive regulation of gluconeogenesis; regulated by Snf1p protein kinase; localized to the nucleus"
YIL154C;IMP2';1138.025375;-0.622018613;0.214481924;-2.900098063;0.003730459;0.021989108;OK;1379.624409;896.4263405;"Transcriptional activator involved in maintenance of ion homeostasis; also involved in protection against DNA damage caused by bleomycin and other oxidants; contains a C-terminal leucine-rich repeat"
YGL236C;MTO1;439.7494104;-0.621046168;0.202305605;-3.069841626;0.002141723;0.013884033;OK;532.9652236;346.5335972;"Mitochondrial protein; forms heterodimer complex with Mss1p that performs 5-carboxymethylaminomethyl modification of the wobble uridine base in mitochondrial tRNAs; required for respiration in paromomycin-resistant 15S rRNA mutants; human homolog MTO1 can complement yeast null mutant"
YDR132C;YDR132C;240.0799023;-0.620299231;0.174560364;-3.553494136;0.00038015;0.003361175;OK;290.9114425;189.248362;"Protein that associates with the large mitoribosomal subunit; abundance and relative nuclear distribution to the protein increases upon DNA replication stress; YDR132C has a paralog	YLR108C	that arose from the whole genome duplication"
YER135C;YER135C;3.3222099;-0.619308063;1.560985366;-0.396741748;0.691557911;0.827184637;OK;4.024523271;2.619896528;"Putative protein of unknown function; conserved among S. cerevisiae strains; YER135C is not an essential gene"
YMR313C;TGL3;1175.264368;-0.618878416;0.162600405;-3.806130836;0.000141158;0.001500531;OK;1423.547432;926.9813046;"Bifunctional triacylglycerol lipase and LPE acyltransferase; major lipid particle-localized triacylglycerol (TAG) lipase; catalyzes acylation of lysophosphatidylethanolamine (LPE)	a function which is essential for sporulation; protein level and stability of Tgl3p are markedly reduced in the absence of lipid droplets; required with Tgl4p for timely bud formation"
YDL142C;CRD1;607.8117991;-0.618100395;0.172899056;-3.574920582;0.000350334;0.003124523;OK;736.0598342;479.563764;"Cardiolipin synthase; produces cardiolipin	which is a phospholipid of the mitochondrial inner membrane that is required for normal mitochondrial membrane potential and function and for correct integration of membrane-multispanning proteins into the mitochondrial outer membrane; required to maintain tubular mitochondrial morphology and functions in mitochondrial fusion; also required for normal vacuolar ion homeostasis"
YJL211C;YJL211C;5.763271288;-0.617548905;0.760874187;-0.811630774;0.417003528;0.620722776;OK;6.978266571;4.548276005;"Dubious open reading frame; unlikely to encode a functional protein	based on available experimental and comparative sequence data; partially overlaps the verified gene YJL210W/PEX2"
YDR223W;CRF1;131.0877236;-0.617182932;0.342403642;-1.802501073;0.071466606;0.200354552;OK;158.7073496;103.4680975;"Transcriptional corepressor; involved in repression of ribosomal protein (RP) gene transcription via the TOR signaling pathway which promotes accumulation of Crf1p in the nucleus; role in repression of RP genes varies by strain; CRF1 has a paralog	IFH1	that arose from the whole genome duplication"
YPL269W;KAR9;358.0328787;-0.616012121;0.199496591;-3.087832817;0.002016219;0.013257358;OK;433.3300418;282.7357155;"Spindle positioning factor; orients astral microtubules	connecting them to actin cables at the cortex with Bim1p and Myo2	resulting in proper spindle positioning; targeted for StuBL-dependent degradation at kinetochores by Slx5p-Slx8p	ensuring chromosome transmission fidelity and correct spindle positioning; role in karyogamy; localizes to the shmoo tip	the growing bud-tip	the nucleus	the kinetochore	the spindle and microtubules; homolog of adenomatous polyposis coli"
YDL071C;YDL071C;1.55467807;-0.614528344;1.780550591;-0.345133885;0.72999372;NaN;Low;1.880875041;1.228481099;"Dubious open reading frame; unlikely to encode a functional protein	based on available experimental and comparative sequence data; partially overlaps the verified ORF BDF2/YDL070W"
YLR257W;YLR257W;4722.33945;-0.614329355;0.30145043;-2.037911692;0.041558765;0.137298518;OK;5712.852421;3731.82648;"Protein of unknown function; protein abundance increases in response to DNA replication stress"
YGR028W;MSP1;1173.042918;-0.614221315;0.233759323;-2.627579964;0.008599463;0.042903997;OK;1419.047243;927.0385931;"Highly-conserved N-terminally anchored AAA-ATPase; distributed in the mitochondrial outer membrane and peroxisomes; involved in mitochondrial protein sorting; ATP-driven extractase that pulls mislocalized tail-anchored proteins into the cytosol	passing them to the GET pathway for transfer to the ER membrane for degradation	ensuring fidelity of organelle-specific localization of tail-anchored proteins; contains an N-terminal transmembrane domain and C-terminal cytoplasmic ATPase domain"
YBR099C;YBR099C;12.4502189;-0.613217304;0.531705376;-1.153302809;0.248786117;0.455647047;OK;15.05707063;9.843367172;"Dubious open reading frame; unlikely to encode a functional protein	based on available experimental and comparative sequence data; completely overlaps the verified gene MMS4"
YHR202W;YHR202W;331.563697;-0.612572858;0.247575693;-2.474285135;0.01335031;0.059815793;OK;400.9163561;262.211038;"Putative AMP hydrolase; secreted protein proposed to function as an adenosine monophosphatase in NAD+ degradation	via nucleoside salvage pathway that converts NAD+ to AMP and adenosine; overexpression results in adenosine accumulation and reduced levels of NAD+	deletion results in increased NAD+ and NADH; targeted to vacuole via Vps10p-dependent endosomal vacuolar protein sorting pathway; similar to human NT5E/CD73 gene involved in cancer progression"
YLR438W;CAR2;881.8208917;-0.612498353;0.320988439;-1.908163284;0.056370116;0.168533469;OK;1066.248212;697.393571;"L-ornithine transaminase (OTAse); catalyzes the second step of arginine degradation	expression is dually-regulated by allophanate induction and a specific arginine induction process; not nitrogen catabolite repression sensitive; protein abundance increases in response to DNA replication stress; human homolog OAT complements yeast null mutant"
YGL153W;PEX14;930.0908051;-0.61176789;0.154282118;-3.965254679;7.33E-05;0.000903545;OK;1124.388302;735.7933079;"Central component of the peroxisomal importomer complex; peroxisomal protein import machinery docking complex component; interacts with both PTS1 (Pex5p) and PTS2 (Pex7p) peroxisomal matrix protein signal recognition factors and membrane receptor Pex13p"
YGL121C;GPG1;573.9876754;-0.611712325;0.425969105;-1.436048572;0.15098852;0.332636628;OK;693.8840727;454.0912781;"Proposed gamma subunit of the heterotrimeric G protein; interacts with the receptor Gpr1p; involved in regulation of pseudohyphal growth; requires Gpb1p or Gpb2p to interact with Gpa2p; overproduction causes prion curing"
YOR034C-A;YOR034C-A;3.563276997;-0.611526385;1.334945786;-0.458090802;0.646887207;0.798686829;OK;4.307366182;2.819187811;"Putative protein of unknown function; identified by expression profiling and mass spectrometry"
YPR057W;BRR1;660.414467;-0.611393873;0.174136099;-3.511011653;0.000446405;0.003828066;OK;798.2942619;522.5346721;"snRNP protein component of spliceosomal snRNPs; required for pre-mRNA splicing and snRNP biogenesis; in null mutant newly-synthesized snRNAs are destabilized and 3'-end processing is slowed"
YLR266C;PDR8;1507.217423;-0.611378135;0.117682606;-5.195144419;2.05E-07;5.82E-06;OK;1821.882906;1192.551941;"Transcription factor; targets include ATP-binding cassette (ABC) transporters	major facilitator superfamily transporters	and other genes involved in the pleiotropic drug resistance (PDR) phenomenon; PDR8 has a paralog	YRR1	that arose from the whole genome duplication"
YEL035C;UTR5;1.563572802;-0.60839022;1.619849709;-0.375584362;0.707225918;NaN;Low;1.888454841;1.238690762;"Protein of unknown function; originally considered essential but deletion overlapped the TATA box of neighboring essential gene HYP2	while deletion that avoids the HYP2 TATA box is viable; transcription may be regulated by Gcr1p"
YBR250W;SPO23;72.62311325;-0.607594034;0.236434537;-2.569819294;0.010175158;0.048888197;OK;87.69370227;57.55252422;"Protein of unknown function; associates with meiosis-specific protein Spo1p"
YLR334C;YLR334C;1.562159741;-0.605123296;1.364182594;-0.4435794;0.657346702;NaN;Low;1.885055412;1.239264069;"Dubious open reading frame; unlikely to encode a functional protein	based on available experimental and comparative sequence data; overlaps a stand-alone long terminal repeat sequence whose presence indicates a retrotransposition event occurred here"
YLL025W;PAU17;24.9174887;-0.604962734;0.386904711;-1.563596192;0.11791243;0.284637558;OK;30.06656246;19.76841495;"Protein of unknown function; member of the seripauperin multigene family encoded mainly in subtelomeric regions; SWAT-GFP and mCherry fusion proteins localize to the vacuole; YLL025W is not an essential gene"
YML122C;YML122C;4.634728679;-0.60482954;0.8696026;-0.695524071;0.486726932;0.675483854;OK;5.592267245;3.677190112;"Putative protein of unknown function; conserved among S. cerevisiae strains; YML122C is not an essential gene"
YDR249C;YDR249C;237.5795838;-0.604316987;0.263063332;-2.297230038;0.02160565;0.0851827;OK;286.6233084;188.5358592;Putative protein of unknown function
YBR176W;ECM31;488.0732249;-0.604135359;0.132851755;-4.547439796;5.43E-06;0.000100175;OK;588.7971179;387.3493318;"Ketopantoate hydroxymethyltransferase; required for pantothenic acid biosynthesis	converts 2-oxoisovalerate into 2-dehydropantoate"
YDR492W;IZH1;1309.227421;-0.602663241;0.315725381;-1.908821011;0.056285185;0.168533469;OK;1578.773694;1039.681147;"Membrane protein involved in zinc ion homeostasis; member of the four-protein IZH family; transcription is regulated directly by Zap1p	expression induced by zinc deficiency and fatty acids; deletion increases sensitivity to elevated zinc; IZH1 has a paralog	IZH4	that arose from the whole genome duplication"
YLR174W;IDP2;327.6515748;-0.60073081;0.202541251;-2.965967703;0.003017322;0.01830917;OK;394.8989493;260.4042003;"Cytosolic NADP-specific isocitrate dehydrogenase; catalyzes oxidation of isocitrate to alpha-ketoglutarate; levels are elevated during growth on non-fermentable carbon sources and reduced during growth on glucose; IDP2 has a paralog	IDP3	that arose from the whole genome duplication; mutation in human homolog IDH1 is associated with low-grade gliomas and secondary glioblastomas"
YIL102C-A;YIL102C-A;23.34317677;-0.600250014;0.400804817;-1.497611776;0.134234145;0.307401336;OK;28.13041617;18.55593737;"Regulatory subunit of dolichyl phosphate mannose (DPM) synthase; identified based on comparisons of the genome sequences of six Saccharomyces species; SWAT-GFP	seamless-GFP and mCherry fusion proteins localize to the endoplasmic reticulum"
YJL058C;BIT61;326.8418726;-0.600221484;0.233222976;-2.573594996;0.010064801;0.048474873;OK;393.8677979;259.8159473;"Subunit of TORC2	a regulator of plasma membrane (PM) homeostasis; TORC2 also regulates actin cytoskeletal dynamics during polarized growth and cell wall integrity; interacts with Slm1p and Slm2p	homologous PH domain-containing TORC2 substrates; PM retention is dependent on Avo3p; BIT61 has a paralog	BIT2	that arose from the whole genome duplication"
YCR053W;THR4;6541.156539;-0.600092532;0.175641711;-3.416571882;0.000634149;0.005087664;OK;7882.280725;5200.032354;"Threonine synthase; conserved protein that catalyzes formation of threonine from O-phosphohomoserine; expression is regulated by the GCN4-mediated general amino acid control pathway"
YLL048C;YBT1;5616.506427;-0.599513318;0.230867343;-2.59678701;0.009410025;0.046177111;OK;6766.970783;4466.042071;"Transporter of ATP-binding cassette (ABC) family; targeted to vacuole via AP-3 pathway; involved in bile acid transport; negative regulator of vacuole fusion; regulates release of lumenal Ca2+ stores; similar to mammalian bile transporters; YBT1 has a paralog	VMR1	that arose from the whole genome duplication"
YML131W;YML131W;840.6678398;-0.599046418;0.215818648;-2.775693497;0.005508411;0.030149975;OK;1012.736794;668.5988853;"Protein of unknown function; similar to medium chain dehydrogenase/reductases; expression induced by stresses including osmotic shock	DNA damaging agents	and other chemicals; GFP-fusion protein localizes to the cytoplasm; protein abundance increases in response to DNA replication stress"
YGL101W;YGL101W;529.9036787;-0.598166393;0.210400123;-2.842994506;0.004469184;0.02550291;OK;638.2101765;421.5971809;"5'-deoxynucleotidase; non-essential gene involved in deoxyribonucleoside monophosphate degradation; interacts with the DNA helicase Hpr5p; YGL101W has a paralog	YBR242W	that arose from the whole genome duplication"
YNR002C;ATO2;112.85301;-0.597217294;0.462461916;-1.291386974;0.196569525;0.392833381;OK;135.8833543;89.82266564;"Putative transmembrane protein involved in export of ammonia; ammonia is a starvation signal that promotes cell death in aging colonies; phosphorylated in mitochondria; member of the TC 9.B.33 YaaH family; homolog of Y. lipolytica Gpr1p; ATO2 has a paralog	ADY2	that arose from the whole genome duplication"
YPR176C;BET2;1115.58909;-0.596860663;0.102473163;-5.824555873;5.73E-09;2.21E-07;OK;1343.119465;888.0587145;"Beta subunit of both type II and type III geranylgeranyltransferase complexes; provides a prenylated membrane attachment moiety for Rab-like proteins Ypt1p and Sec4p as part of GGTase-II; functions with ?? subunit Ecm9p (GGTase-III) in the transfer of a geranylgeranyl group to mono-farnsyla…	regulating membrane localization and function in cell wall integrity and autophagy; required for vesicular transport between the ER and Golgi; human homolog RabGGTB	can complement yeast BET2 mutants"
YGR182C;YGR182C;100.2496186;-0.595954802;0.267107942;-2.231138461;0.025671959;0.096564693;OK;120.6658999;79.83333729;"Dubious open reading frame; unlikely to encode a functional protein	based on available experimental and comparative sequence data; partially overlaps the verified ORF TIM13/YGR181W"
YBR077C;SLM4;290.0645879;-0.594602037;0.198114587;-3.001303666;0.002688263;0.016536649;OK;349.0071691;231.1220067;"Subunit of EGO/GSE complex; vacuolar/endosomal membrane-associated EGO/GSE complex regulates exit from rapamycin-induced growth arrest	stimulating microautophagy and sorting of Gap1p from endosome to plasma membrane; essential for integrity and function of EGO; targeted to vacuole via AP-3 pathway; gene exhibits synthetic genetic interaction with MSS4"
YBR292C;YBR292C;1.550105174;-0.594485787;1.616704871;-0.367714478;0.713086144;NaN;Low;1.865034458;1.235175891;"Putative protein of unknown function; conserved across S. cerevisiae strains; YBR292C is not an essential gene"
YNL024C-A;KSH1;131.1113401;-0.592378663;0.197639636;-2.997266511;0.002724124;0.016699581;OK;157.6569501;104.5657301;"Essential protein suggested to function early in the secretory pathway; inviability is suppressed by overexpression of Golgi protein Tvp23p; SWAT-GFP and mCherry fusion proteins localize to the endoplasmic reticulum and cytosol respectively; ortholog of human Kish"
YML107C;PML39;379.0959239;-0.59195926;0.196996513;-3.004922538;0.002656485;0.016402697;OK;455.7971752;302.3946725;"Protein required for nuclear retention of unspliced pre-mRNAs; required along with Mlp1p and Pml1p; anchored to the nuclear pore complex through an interaction between its bimodular nuclear basket-interaction domain (NuBaID) and Mlp1p and Mlp2p; localizes to the nuclear basket enable…	a NuBaID containing protein"
YMR066W;SOV1;893.0498209;-0.590612549;0.152964204;-3.861116095;0.00011287;0.001256286;OK;1073.337909;712.761733;"Translational activator involved in mitochondrial translation; role in mitochondrial ribosome assembly"
YBR018C;GAL7;75.44054717;-0.589725725;0.327227763;-1.802187321;0.071515939;0.200398859;OK;90.64817336;60.23292098;"Galactose-1-phosphate uridyl transferase; synthesizes glucose-1-phosphate and UDP-galactose from UDP-D-glucose and alpha-D-galactose-1-phosphate in the second step of galactose catabolism; human homolog UGP2 can complement yeast null mutant"
YML011C;RAD33;208.3231535;-0.589177136;0.161877962;-3.639637716;0.000273022;0.002590241;OK;250.2798206;166.3664864;"Protein involved in nucleotide excision repair; green fluorescent protein (GFP)-fusion protein localizes to the nucleus"
YOR114W;YOR114W;376.00887;-0.58809425;0.211693739;-2.778042719;0.005468743;0.030015313;OK;451.6023474;300.4153925;"Mitochondrial HMG-box protein; limits the copy number of mitochondrial DNA (mtDNA)	antagonizing HMG-box containing protein Abf2p	a mtDNA packaging factor; localizes to the mitochondrial matrix; contains two HMG-boxes similar to Abf2p; null mutant is viable"
YBR182C;SMP1;132.5173804;-0.586296985;0.209581034;-2.797471577;0.00515043;0.028451127;OK;159.0796884;105.9550725;"MADS-box transcription factor involved in osmotic stress response; SMP1 has a paralog	RLM1	that arose from the whole genome duplication"
YGR163W;GTR2;740.9643545;-0.585713339;0.163833165;-3.575059659;0.000350148;0.003124523;OK;889.3423174;592.5863916;"Subunit of a TORC1-stimulating GTPase and the EGO/GSE complex; subunit of Gtr1-Gtr2	a GTPase that activates TORC1 in response to amino acid stimulation; negatively regulates the GTPase cycle of Gtr1p	a Ran/TC4 homolog; subunit of EGO	a vacuolar membrane complex that regulates exit from rapamycin-induced growth arrest and esorting of Gap1p; activates transcription when chromatin bound; role in the oxidative stress response; activated by the Lst4p-Lst7p GAP complex; homolog of human RagC"
YIL099W;SGA1;295.4751369;-0.585210712;0.323104493;-1.811211928;0.070108052;0.197286172;OK;354.5945649;236.3557089;"Intracellular sporulation-specific glucoamylase; involved in glycogen degradation; induced during starvation of a/a diploids late in sporulation	but dispensable for sporulation"
YKL096W-A;CWP2;8387.486601;-0.585093843;0.148336881;-3.944358531;8.00E-05;0.000970067;OK;10065.35044;6709.622759;"Covalently linked cell wall mannoprotein; major constituent of the cell wall; plays a role in stabilizing the cell wall; involved in low pH resistance; precursor is GPI-anchored"
YGL259W;YPS5;2.001833987;-0.584952834;1.347732207;-0.434027495;0.664268475;NaN;Low;2.402194346;1.601473628;"Protein with similarity to GPI-anchored aspartic proteases; such proteases are Yap1p and Yap3p; mCherry fusion protein localizes to the vacuole"
YPL257W-B;YPL257W-B;2969.696232;-0.584910116;0.220541819;-2.652150593;0.007998086;0.040554171;OK;3563.58372;2375.808744;"Retrotransposon TYA Gag and TYB Pol genes; transcribed/translated as one unit; polyprotein is processed to make a nucleocapsid-like protein (Gag)	reverse transcriptase (RT)	protease (PR)	and integrase (IN); similar to retroviral genes"
YGL085W;LCL3;488.4256802;-0.581695826;0.130337667;-4.462990942;8.08E-06;0.000140431;OK;585.5798471;391.2715132;"Putative protein of unknown function; mutant has long chronological lifespan; has homology to Staphylococcus aureus nuclease; GFP-fusion protein localizes to mitochondria; is induced in response to the DNA-damaging agent MMS"
YHR124W;NDT80;81.73746836;-0.580865618;0.256369401;-2.265736926;0.023467495;0.090260759;OK;97.97351602;65.50142069;"Meiosis-specific transcription factor; required for exit from pachytene and for full meiotic recombination; activates middle sporulation genes; competes with Sum1p for binding to promoters containing middle sporulation elements (MSE) "
YIL042C;PKP1;649.3329761;-0.580238699;0.216823806;-2.676083906;0.007448799;0.038380581;OK;778.1787078;520.4872444;"Mitochondrial protein kinase; involved in negative regulation of pyruvate dehydrogenase complex activity by phosphorylating the ser-133 residue of the Pda1p subunit; acts in concert with kinase Pkp2p and phosphatases Ptc5p and Ptc6p"
YLL029W;FRA1;3021.853518;-0.580122899;0.191520581;-3.029036856;0.002453348;0.015419199;OK;3621.356844;2422.350192;"Protein involved in negative regulation of iron regulon transcription; forms an iron independent complex with Fra2p	Grx3p	and Grx4p; cytosolic; mutant fails to repress transcription of iron regulon and is defective in spore formation"
YBR257W;POP4;342.6371925;-0.580065373;0.211749185;-2.739398371;0.006155174;0.033024664;OK;410.606174;274.6682109;"Subunit of both RNase MRP and nuclear RNase P; RNase MRP cleaves pre-rRNA	while nuclear RNase P cleaves tRNA precursors to generate mature 5' ends and facilitates turnover of nuclear RNAs; binds to the RPR1 RNA subunit in RNase P"
YOL024W;YOL024W;9.27981958;-0.577505611;0.640547681;-0.901580987;0.367279494;0.580619742;OK;11.11274853;7.446890626;"Putative protein of unknown function; predicted to have thiol-disulfide oxidoreductase active site; YOL024W has a paralog	IGD1	that arose from the whole genome duplication"
YDR480W;DIG2;353.7198022;-0.575564812;0.188829511;-3.048066004;0.002303193;0.014644879;OK;423.3570661;284.0825384;"MAP kinase-responsive inhibitor of the Ste12p transcription factor; involved in the regulation of mating-specific genes and the invasive growth pathway; related regulators Dig1p and Dig2p bind to Ste12p; DIG2 has a paralog	DIG1	that arose from the whole genome duplication"
YHL006C;SHU1;110.4547508;-0.575169106;0.234044007;-2.457525459;0.013989789;0.061938497;OK;132.1855557;88.7239458;"Component of Shu complex (aka PCSS complex); Shu complex also includes Psy3	Csm2	Shu2	and promotes error-free DNA repair	mediates inhibition of Srs2p function; essential for promoting the establishment of homolog bias during meiotic homologous recombination; promotes both crossover (CO) and non-crossover (NCO) pathways of meiotic recombination and formation of Rad51p filaments"
YCR019W;MAK32;379.5788643;-0.575161976;0.15871737;-3.62381242;0.000290292;0.002692848;OK;454.256093;304.9016356;Protein necessary for stability of L-A dsRNA-containing particles
YIL068W-A;YIL068W-A;1.996168898;-0.574597159;1.393428749;-0.412362067;0.680074062;NaN;Low;2.38851365;1.603824145;"Dubious open reading frame; unlikely to encode a functional protein	based on available experimental and comparative sequence data; almost completely overlaps ORF SEC6/YIL068C"
YJL119C;YJL119C;26.41459212;-0.57296421;0.423898793;-1.351653318;0.176486245;0.367162648;OK;31.59197741;21.23720683;"Dubious open reading frame; unlikely to encode a functional protein	based on available experimental and comparative sequence data"
YDL180W;YDL180W;742.3739652;-0.571494523;0.173953383;-3.285331461;0.001018625;0.007610399;OK;887.5191411;597.2287892;"G protein-coupled receptor-like protein; involved in negatively regulating TORC1 activity; green fluorescent protein (GFP)-fusion protein localizes to the vacuole"
YOL108C;INO4;519.0077249;-0.571304055;0.166736412;-3.426390483;0.00061166;0.004945393;OK;620.4485204;417.5669295;"Transcription factor involved in phospholipid synthesis; required for derepression of inositol-choline-regulated genes involved in phospholipid synthesis; forms a complex	with Ino2p	that binds the inositol-choline-responsive element through a basic helix-loop-helix domain"
YHR189W;PTH1;109.0171492;-0.570580944;0.231942841;-2.460006709;0.013893442;0.061693156;OK;130.298427;87.73587134;"One of two mitochondrially-localized peptidyl-tRNA hydrolases; dispensable for respiratory growth on rich medium	but required for respiratory growth on minimal medium; see also PTH2"
YMR015C;ERG5;5284.466166;-0.570337036;0.22368211;-2.549765983;0.010779525;0.05093219;OK;6315.61906;4253.313272;"C-22 sterol desaturase; a cytochrome P450 enzyme that catalyzes the formation of the C-22(23) double bond in the sterol side chain in ergosterol biosynthesis; may be a target of azole antifungal drugs"
YML098W;TAF13;484.2754826;-0.569996304;0.180119083;-3.164552559;0.001553216;0.010807418;OK;578.7166891;389.8342762;"TFIID subunit (19 kDa); involved in RNA polymerase II transcription initiation	similar to histone H4 with atypical histone fold motif of Spt3-like transcription factors"
YKL202W;YKL202W;81.97815113;-0.567202265;0.291965083;-1.942705816;0.052051713;0.160037597;OK;97.88877994;66.06752233;"Dubious open reading frame; unlikely to encode a functional protein	based on available experimental and comparative sequence data"
YGR032W;GSC2;2469.09158;-0.566514071;0.157175631;-3.604337821;0.00031295;0.002855727;OK;2947.735441;1990.447719;"Catalytic subunit of 1	3-beta-glucan synthase; involved in formation of the inner layer of the spore wall; activity positively regulated by Rho1p and negatively by Smk1p; GSC2 has a paralog	FKS1	that arose from the whole genome duplication"
YDL022C-A;YDL022C-A;2.43097179;-0.565512464;1.490722335;-0.379354659;0.704424515;NaN;Low;2.901413761;1.960529818;"Protein of unknown function; SWAT-GFP and mCherry fusion proteins localize to the cytosol; partially overlaps the verified gene DIA3; identified by fungal homology and RT-PCR; mRNA identified as translated by ribosome profiling data"
YHR007C-A;YHR007C-A;3.63090415;-0.564497501;0.961689841;-0.58698499;0.557213788;0.731804003;OK;4.332327729;2.929480571;"Putative protein of unknown function; identified by expression profiling and mass spectrometry; SWAT-GFP fusion protein localizes to the nucleus"
YCR006C;YCR006C;40.49715006;-0.564200289;0.300025699;-1.880506535;0.060039077;0.176775153;OK;48.31643516;32.67786495;"Putative protein of unknown function; conserved among S. cerevisiae strains; YCR006C is not an essential gene"
YDL120W;YFH1;368.9060157;-0.564044401;0.147556839;-3.822556812;0.000132075;0.001430095;OK;440.1160702;297.6959612;"Mitochondrial matrix iron chaperone; oxidizes and stores iron; interacts with Isu1p to promote Fe-S cluster assembly; mutation results in multiple Fe/S-dependent enzyme deficiencies; human frataxin homolog FXN is mutated in Friedrich's ataxia; human FTL gene can complement yeast yfh1…
YLR387C;REH1;1474.871354;-0.563102618;0.184656656;-3.049457454;0.002292551;0.014623882;OK;1759.10279;1190.639918;"Cytoplasmic 60S subunit biogenesis factor; associates with pre-60S particles; similar to Rei1p and shares partially redundant function in cytoplasmic 60S subunit maturation; contains dispersed C2H2 zinc finger domains"
YEL009C-A;YEL009C-A;3.453991165;-0.562158252;1.012092466;-0.555441594;0.578592649;0.74934957;OK;4.118542278;2.789440051;"Putative protein of unknown function; conserved among S. cerevisiae strains; overlaps ORF YEL010W"
YMR107W;SPG4;81.90851238;-0.561747922;0.693610859;-0.809889169;0.418003877;0.620722776;OK;97.65656908;66.16045568;"Protein required for high temperature survival during stationary phase; not required for growth on nonfermentable carbon sources"
YGL187C;COX4;953.9842835;-0.561697913;0.165537384;-3.393178614;0.000690866;0.005462043;OK;1137.385177;770.5833903;"Subunit IV of cytochrome c oxidase; the terminal member of the mitochondrial inner membrane electron transport chain; precursor N-terminal 25 residues are cleaved during mitochondrial import; phosphorylated; spermidine enhances translation"
YLR032W;RAD5;704.4348752;-0.561023308;0.179725014;-3.121564963;0.001798926;0.012121959;OK;839.7019538;569.1677966;"DNA helicase/Ubiquitin ligase; involved in error-free DNA damage tolerance (DDT)	replication fork regression during postreplication repair by template switching	and error-prone translesion synthesis; required for UV and MMS-associated unequal sister chromatid exchange (SCE) but not for double-strand break associated unequal SCE; promotes synthesis of free and PCNA-bound polyubiquitin chains by Ubc13p-Mms2p; human homolog HLTF can complement yeast null mutant "
YPR085C;ASA1;387.945598;-0.560956147;0.163903824;-3.422471382;0.000620546;0.004998659;OK;462.4310374;313.4601585;"Subunit of the TTT complex and regulator of telomere length; subunit of the TTT Hsp90 cochaperone complex that is involved in chromatin remodeling and telomeric chromatin regulation; telomere length regulator involved in the stability or biogenesis of PIKKs such as TORC1"
YJR112W;NNF1;329.2787085;-0.560391652;0.292811764;-1.913829022;0.055642006;0.167768607;OK;392.4380753;266.1193417;"Essential component of the outer kinetochore MIND complex; joins kinetochore subunits contacting DNA to those contacting microtubules; required for kinetochore bi-orientation and accurate chromosome segregation; complex consists of Mtw1p	Nnf1p	Nsl1p and Dsn1p; homologous to metazoan CENP-H proteins"
YIR032C;DAL3;191.0763779;-0.560220682;0.308795993;-1.814209691;0.069645449;0.196626238;OK;227.7160748;154.436681;"Ureidoglycolate lyase; converts ureidoglycolate to glyoxylate and urea in the third step of allantoin degradation; expression is sensitive to nitrogen catabolite repression; this enzyme is sometimes referred to 'ureidoglycolate hydrolase' but should not be confused with the Arabidopsi…	ammonia and carbon dioxide"
YER106W;MAM1;14.96281639;-0.559116749;0.549545606;-1.017416467;0.308955352;0.519298689;OK;17.82648459;12.09914818;"Monopolin; meiosis-specific kinetochore-associated protein involved in monopolar attachment of sister kinetochores to the meiotic spindle; subunit of monopolin	a complex that prevents biorientation of sister kinetochores to ensure homolog biorientation during meiosis I; regulates the conformation	enzyme kinetics and substrate specificity of the Dsn1p kinase	Hrr1p; expressed only during the first meiotic division"
YDR210C-D;YDR210C-D;1427.529481;-0.556821433;0.146811155;-3.792773332;0.000148974;0.001565183;OK;1699.64396;1155.415001;"Retrotransposon TYA Gag and TYB Pol genes; transcribed/translated as one unit; polyprotein is processed to make a nucleocapsid-like protein (Gag)	reverse transcriptase (RT)	protease (PR)	and integrase (IN); similar to retroviral genes"
YOL159C;YOL159C;156.850235;-0.555602214;0.225512335;-2.463733146;0.013749844;0.061195469;OK;186.6850222;127.0154478;"Protein of unknown function	secreted when constitutively expressed; SWAT-GFP	seamless-GFP and mCherry fusion proteins localize to the cell periphery	SWAT-GFP fusion also localizes to the extracellular region	and mCherry fusion also localizes to the vacuole; deletion mutants are viable and have elevated levels of Ty1 retrotransposition and Ty1 cDNA"
YIL029C;YIL029C;118.2441701;-0.554921862;0.320674007;-1.730485945;0.08354349;0.223203282;OK;140.7087495;95.77959084;"Protein involved in targeting mitochondrial membrane protein precursors to mitochondrial translocation system; deletion confers sensitivity to 4-(N-(S-glutathionylacetyl)amino) phenylarsenoxide (GSAO); YIL029C has a paralog	YPR071W	that arose from a single-locus duplication"
YNL276C;YNL276C;15.84737252;-0.55444019;0.477033501;-1.162266779;0.245127116;0.451502242;OK;18.85558025;12.8391648;"Dubious open reading frame; unlikely to encode a functional protein	based on available experimental and comparative sequence data; overlaps the verified gene MET2/YNL277W"
YLR168C;UPS2;1591.255606;-0.554185794;0.162199659;-3.416689023;0.000633876;0.005087664;OK;1893.178473;1289.332739;"Mitochondrial intermembrane space protein; involved in phospholipid metabolism; forms complex with Mdm35p that transfers phosphatidylserine from outer membrane to inner membrane for phosphatidylethanolamine synthesis; null mutant has defects in mitochondrial morphology; similar to Up…	Ups3p and to human PRELI; UPS2 has a paralog	UPS3	that arose from the whole genome duplication"
YLR281C;YLR281C;157.5639787;-0.553616401;0.215416866;-2.569977043;0.010170525;0.048888197;OK;187.429998;127.6979594;"Stalled-ribosome rescue factor srRF2; mitochondrial protein required for respiratory growth in presence of bacteriostatic ribosome-binding antibiotics; not an essential gene"
YHL009W-B;YHL009W-B;828.7178125;-0.552881293;0.113439572;-4.873795676;1.09E-06;2.52E-05;OK;985.5964931;671.8391319;"Retrotransposon TYA Gag and TYB Pol genes; transcribed/translated as one unit; polyprotein is processed to make a nucleocapsid-like protein (Gag)	reverse transcriptase (RT)	protease (PR)	and integrase (IN); similar to retroviral genes"
YMR159C;ATG16;99.31127309;-0.552312708;0.316490621;-1.74511556;0.080964756;0.218382987;OK;118.0923152;80.53023101;"Conserved protein involved in autophagy; interacts with Atg12p-Atg5p conjugates to form Atg12p-Atg5p-Atg16p multimers	which binds to membranes and localizes to the pre-autophagosomal structure and are required for autophagy; relocalizes from nucleus to cytoplasmic foci upon DNA replication stress"
YDL216C;RRI1;439.6440368;-0.550430061;0.200886366;-2.740007058;0.006143787;0.032993182;OK;522.5097601;356.7783135;"Catalytic subunit of the COP9 signalosome (CSN) complex; acts as an isopeptidase in cleaving the ubiquitin-like protein Nedd8 from SCF ubiquitin ligases; metalloendopeptidase involved in the adaptation to pheromone signaling; involved in modulation of genes controlling amino acid and…	and ergosterol biosynthesis"
YGL109W;YGL109W;2.458585265;-0.54977251;1.399668294;-0.392787715;0.694476279;0.828623585;OK;2.921448044;1.995722486;"Dubious open reading frame; unlikely to encode a functional protein	based on available experimental and comparative sequence data; overlaps the uncharacterized gene YGL108C"
YOR255W;OSW1;4.967356434;-0.549708632;0.843770546;-0.651490663;0.514729803;0.699324632;OK;5.902424112;4.032288756;"Protein involved in sporulation; required for the construction of the outer spore wall layers; required for proper localization of Spo14p"
YHR195W;NVJ1;1524.474971;-0.549257687;0.27632342;-1.987734833;0.046841024;0.149597284;OK;1811.216159;1237.733783;"Nuclear envelope protein; anchored to nuclear inner membrane	interacts with vacuolar membrane protein Vac8p to promote formation of nucleus-vacuole junctions during piecemeal microautophagy of the nucleus (PMN); targeted to vacuole via AP-3 pathway"
YGR161W-A;YGR161W-A;115.3889965;-0.549162102;1.739064727;-0.31578014;0.752169394;0.865226418;OK;137.0890292;93.68896378;"Retrotransposon TYA Gag gene co-transcribed with TYB Pol; translated as TYA or TYA-TYB polyprotein; Gag is a nucleocapsid protein that is the structural constituent of virus-like particles (VLPs); similar to retroviral Gag"
YNL282W;POP3;140.8445291;-0.547853543;0.40232413;-1.361721809;0.173285696;0.362650072;OK;167.2701035;114.4189548;"Subunit of both RNase MRP and nuclear RNase P; RNase MRP cleaves pre-rRNA	while nuclear RNase P cleaves tRNA precursors to generate mature 5' ends and facilitates turnover of nuclear RNAs; increases the activity and thermal stability of the RNase P complex	along with Pop2p; relocalizes to the cytosol in response to hypoxia"
YLR263W;RED1;306.0873139;-0.547328503;0.233021357;-2.348834073;0.018832297;0.07741447;OK;363.4623811;248.7122467;"Protein component of the synaptonemal complex axial elements; involved in chromosome segregation during the first meiotic division; critical for coupling checkpoint signaling to SC formation; promotes interhomolog recombination by phosphorylating Hop1p; also interacts with Mec3p and D…
YEL020C-B;YEL020C-B;2.432451764;-0.545799156;1.61604204;-0.337738216;0.735560473;NaN;Low;2.887162803;1.977740724;"Dubious open reading frame; unlikely to encode a functional protein	based on available experimental and comparative sequence data; partially overlaps verified gene YEL020W-A; identified by fungal homology and RT-PCR"
YHR199C;AIM46;1215.336164;-0.545412904;0.210366609;-2.592678112;0.009523186;0.046579444;OK;1442.368354;988.3039733;"Hemoprotein; protein of unknown function that localizes to the mitochondrial inner mnembrane; null mutant displays elevated frequency of mitochondrial genome loss; contains a chalcone isomerase (CHI) domain	a predicted N-terminal transmembrane domain and an N-terminal mitochondrial targeting sequence; lacks CHI catalytic activity"
YMR065W;KAR5;278.1010719;-0.544533974;0.161052062;-3.381105254;0.000721949;0.00566834;OK;329.9702825;226.2318613;"Protein required for nuclear membrane fusion during karyogamy; localizes to the membrane with a soluble portion in the endoplasmic reticulum lumen	may form a complex with Jem1p and Kar2p; similar to zebrafish Brambleberry protein; expression of the gene is regulated by pheromone"
YKL076C;PSY1;133.2198686;-0.543323668;0.219499256;-2.475287064;0.013312912;0.059779007;OK;158.0130433;108.426694;"Dubious open reading frame; unlikely to encode a functional protein	based on available experimental and comparative sequence data; not conserved in closely related Saccharomyces species; 69% of ORF overlaps the uncharacterized ORF YKL075C"
YFL060C;SNO3;243.2438861;-0.543191299;0.215165785;-2.524524513;0.011585492;0.053888318;OK;288.5025482;197.9852239;"Protein of unknown function; nearly identical to Sno2p; expression is induced before the diauxic shift and also in the absence of thiamin"
YNR039C;ZRG17;835.2374208;-0.543048434;0.170890871;-3.177749824;0.001484228;0.010492361;OK;990.6041911;679.8706504;"Endoplasmic reticulum zinc transporter; part of a heterodimeric transporter with Msc2p that transfers zinc from the cytosol to the ER lumen; member of the cation diffusion facilitator family of efflux pumps; zinc-regulated directly through Zap1p; transcription induced under conditio…
YMR056C;AAC1;193.7578829;-0.542991972;0.237583234;-2.285481017;0.022284638;0.086884284;OK;229.7961141;157.7196518;"Mitochondrial inner membrane ADP/ATP translocator; exchanges cytosolic ADP for mitochondrially synthesized ATP; phosphorylated; Aac1p is a minor isoform while Pet9p is the major ADP/ATP translocator; relocalizes from mitochondrion to cytoplasm upon DNA replication stress"
YOL028C;YAP7;291.3121114;-0.53974412;0.265495492;-2.032969053;0.04205565;0.138341562;OK;345.1784299;237.4457928;"Transcriptional repressor of nitric oxide oxidase; basic leucine zipper (bZIP) transcription factor; neighboring gene	YOL029C	created by frame-shift at position 708	corresponds to C-terminal part of YAP7 orthologs in other species; YAP7 has a paralog	YAP5	that arose from the whole genome duplication"
YHR145C;YHR145C;2.490058882;-0.539514496;1.200458626;-0.449423649;0.653126074;0.802570055;OK;2.950302536;2.029815227;"Dubious open reading frame; unlikely to encode a functional protein	based on available experimental and comparative sequence data"
YDR031W;MIX14;432.0723047;-0.538257251;0.281872489;-1.909577105;0.056187685;0.168378005;OK;511.7514333;352.393176;"Mitochondrial intermembrane space protein of unknown function; required for normal oxygen consumption; contains twin cysteine-x9-cysteine motifs; protein abundance increases in response to DNA replication stress"
YLR227C;ADY4;316.304973;-0.537614903;0.154690737;-3.475417551;0.000510059;0.004288393;OK;374.5672429;258.042703;"Structural component of the meiotic outer plaque; outer plaque is a membrane-organizing center that assembles on the cytoplasmic face of the spindle pole body during meiosis II and triggers the formation of the prospore membrane"
YMR052W;FAR3;237.3892603;-0.537488146;0.151368047;-3.550869271;0.000383961;0.00338986;OK;281.1054571;193.6730636;"Protein of unknown function; involved in recovery from cell cycle arrest in response to pheromone	in a Far1p-independent pathway; interacts with Far7p	Far8p	Far9p	Far10p	and Far11p; localizes to the endoplasmic reticulum; protein abundance increases in response to DNA replication stress"
YNL333W;SNZ2;144.8542295;-0.53650367;0.277536213;-1.933094292;0.053224583;0.162722933;OK;171.4819742;118.2264849;"Protein involved in thiamine and pyridoxine biosynthesis; member of a stationary phase-induced gene family where transcriptional induction precedes the diauxic shift; induced in the absence of thiamin in a Thi2/3p-dependent manner and repressed in its presence; forms a co-regulated ge…
YMR316W;DIA1;147.5515996;-0.53383699;0.187078096;-2.85355154;0.004323351;0.024894674;OK;174.5434051;120.5597941;"Protein of unknown function; involved in invasive and pseudohyphal growth; green fluorescent protein (GFP)-fusion protein localizes to the cytoplasm in a punctate pattern"
YLR457C;NBP1;281.1051761;-0.533542692;0.146972821;-3.630213306;0.000283187;0.002647287;OK;332.500398;229.7099542;"Spindle pole body (SPB) component; required for the insertion of the duplication plaque into the nuclear membrane during SPB duplication; essential for bipolar spindle formation; component of the Mps2p-Bbp1p complex; NBP1 has a paralog	YPR174C	that arose from the whole genome duplication"
YKL022C;CDC16;834.0506358;-0.533350038;0.221503258;-2.407865437;0.016046094;0.068456463;OK;986.4885486;681.6127231;"Subunit of the anaphase-promoting complex/cyclosome (APC/C); which is a ubiquitin-protein ligase required for degradation of anaphase inhibitors	including mitotic cyclins	during the metaphase/anaphase transition; required for sporulation; relocalizes to the cytosol in response to hypoxia"
YGL021W;ALK1;2005.055497;-0.532743356;0.130212714;-4.091331334;4.29E-05;0.000570948;OK;2371.108315;1639.002679;"Atypical protein kinase; along with paralog	ALK2	required for proper spindle positioning and nuclear segregation following mitotic arrest	proper organization of formins and polarisome components in mitosis	and survival after spindle assembly checkpoint delay; regulates the morphogenesis checkpoint in response to polarity insults through inactivation of Mih1p; phosphorylated in response to DNA damage; similar to mammalian haspins"
YER056C;FCY2;6088.591532;-0.53164342;0.218507451;-2.433067699;0.014971501;0.065079755;OK;7197.911004;4979.272061;"Purine-cytosine permease; mediates purine (adenine	guanine	and hypoxanthine) and cytosine accumulation; relative distribution to the vacuole increases upon DNA replication stress"
YDR531W;CAB1;1137.16577;-0.530765542;0.175656102;-3.021617449;0.002514281;0.015703089;OK;1344.018767;930.3127736;"Pantothenate kinase	ATP:D-pantothenate 4'-phosphotransferase; cytoplasmic enzyme that catalyzes the first committed step in the universal biosynthetic pathway for coenzyme A (CoA) synthesis; transcription is regulated by Upc2p via a sterol response element; overexpressed human homologs	PANK1 and PANK3	complement yeast hypomorphic alleles	while PANK2	a gene implicated in pantothenate-kinase associated neurodegeneration	partially complements after the mitochondrial transit peptide is removed"
YDR034C-C;YDR034C-C;22.67163281;-0.530473831;0.85967395;-0.617063983;0.537192524;0.716716396;OK;26.79343723;18.54982838;"Retrotransposon TYA Gag gene co-transcribed with TYB Pol; translated as TYA or TYA-TYB polyprotein; Gag is a nucleocapsid protein that is the structural constituent of virus-like particles (VLPs); similar to retroviral Gag"
YJL135W;YJL135W;2.045699032;-0.530202654;1.293271938;-0.409969967;0.681827979;NaN;Low;2.417430373;1.673967692;"Dubious open reading frame; unlikely to encode a functional protein	based on available experimental and comparative sequence data; partially overlaps the verified genes YJL134W/LCB3"
YOL025W;LAG2;446.6252576;-0.529774367;0.19496249;-2.717314321;0.006581407;0.034719392;OK;527.7190354;365.5314798;"Protein that negatively regulates the SCF E3-ubiquitin ligase; regulates by interacting with and preventing neddyation of the cullin subunit	Cdc53p; longevity determinant that is preferentially expressed in young cells; similar to mammalian Cand1"
YPR185W;ATG13;1277.065128;-0.528094627;0.172745142;-3.057073674;0.002235093;0.014332552;OK;1508.222914;1045.907341;"Regulatory subunit of the Atg1p signaling complex; stimulates Atg1p kinase activity; required for vesicle formation during autophagy and the cytoplasm-to-vacuole targeting (Cvt) pathway; contains a HORMA domain required for autophagy and for recruitment of the phosphatidylinositol 3…
YFR046C;CNN1;404.5476358;-0.528008145;0.162406265;-3.251156268;0.001149367;0.008429159;OK;477.7618803;331.3333912;"Kinetochore protein; associated with the essential kinetochore proteins Nnf1p and Spc24p; phosphorylated by Clb5-Cdk1	Mps1p	Ipl1p and to a lesser extent by Clb2-Cdk1; localizes to the lower region of the Ndc80 complex during anaphase and regulates KMN activity by inhibiting the Mtw1 and Spc105 complexes from binding to the Ndc80 complex; similar to metazoan CENP-T"
YDL115C;IWR1;1176.930118;-0.52633265;0.226301388;-2.325803894;0.020029015;0.080778287;OK;1389.267534;964.5927017;"RNA polymerase II transport factor	conserved from yeast to humans; also has a role in transporting RNA polymerase III into the nucleus; interacts with most of the RNAP II subunits; nucleo-cytoplasmic shuttling protein; deletion causes hypersensitivity to K1 killer toxin; protein increases in abundance and relocalizes from nucleus to cytoplasm upon DNA replication stress"
YLR227W-B;YLR227W-B;799.5618262;-0.526026309;0.205056507;-2.565274897;0.010309409;0.049256066;OK;943.7337114;655.3899409;"Retrotransposon TYA Gag and TYB Pol genes; transcribed/translated as one unit; polyprotein is processed to make a nucleocapsid-like protein (Gag)	reverse transcriptase (RT)	protease (PR)	and integrase (IN); similar to retroviral genes"
YPL215W;CBP3;529.8256422;-0.525942564;0.149602341;-3.51560385;0.000438755;0.003773294;OK;625.3455428;434.3057416;"Mitochondrial protein required for assembly of cytochrome bc1 complex; forms a complex with Cbp6p that binds to mt ribosomes near the polypeptide tunnel exit and promotes efficient translation of the COB mRNA; Cbp3p-Cbp6p complex also interacts with newly synthesized cytochrome b (Cob…	downregulating COB mRNA translation"
YGL108C;YGL108C;321.3229466;-0.524626968;0.17918029;-2.927927889;0.003412292;0.020334265;OK;379.1110695;263.5348238;"Protein of unknown function	predicted to be palmitoylated; SWAT-GFP	seamless-GFP and mCherry C-terminal fusion proteins localize to the cytosol	while N-terminal GFP fusion protein localizes to the cell periphery; protein abundance increases in response to DNA replication stress"
YMR236W;TAF9;781.0478471;-0.524363913;0.146333672;-3.583344177;0.000339223;0.003048928;OK;921.4460004;640.6496937;"Subunit (17 kDa) of TFIID and SAGA complexes; involved in RNA polymerase II transcription initiation and in chromatin modification	similar to histone H3"
YFL021C-A;YFL021C-A;6.176016288;-0.523359379;1.06290196;-0.492387256;0.622445607;0.781052142;OK;7.284112391;5.067920185;"Dubious open reading frame; unlikely to encode a functional protein	based on available experimental and comparative sequence data; overlaps ORF GAT1/YFL021W"
YKL075C;YKL075C;713.7870113;-0.523348005;0.138654206;-3.77448345;0.00016034;0.001649191;OK;841.851406;585.7226166;"Protein of unknown function; regulates actin cable stability and branched-chain amino acid (BCAA) metabolism; involved in mitochondrial quality control and longevity; proposed to be involved in resistance to streptozotocin and camptothecin; localizes to punctate cytosolic structures "
YHR210C;YHR210C;130.0679144;-0.523281887;0.274181763;-1.908521855;0.056323801;0.168533469;OK;153.4012191;106.7346098;"Putative aldose 1-epimerase superfamily protein; non-essential gene; highly expressed under anaeorbic conditions"
YOR176W;HEM15;938.2652746;-0.522065035;0.216578851;-2.41050792;0.015930325;0.068059725;OK;1106.200734;770.3298149;"Ferrochelatase; a mitochondrial inner membrane protein	catalyzes insertion of ferrous iron into protoporphyrin IX	the eighth and final step in the heme biosynthetic pathway; human homolog FECH can complement yeast mutant and allow growth of haploid null after sporulation of a heterozygous diploid"
YOR129C;AFI1;428.0253419;-0.521758073;0.209198384;-2.494082708;0.012628312;0.057486229;OK;504.5914028;351.459281;"Arf3p polarization-specific docking factor; required for the polarized distribution of the ADP-ribosylation factor	Arf3p; participates in polarity development and maintenance of a normal haploid budding pattern; interacts with Cnm7p"
YPR168W;NUT2;168.1490578;-0.5217372;0.263312822;-1.981434844;0.047542529;0.150828927;OK;198.2267325;138.0713831;"Subunit of the RNA polymerase II mediator complex; conserved from yeast to human; associates with core polymerase subunits to form the RNA polymerase II holoenzyme; required for transcriptional activation and has a role in basal transcription; protein abundance increases in response to…
YDR406W;PDR15;1159.487429;-0.521249996;0.20042871;-2.600675304;0.009304047;0.045732145;OK;1366.701303;952.2735559;"Plasma membrane ATP binding cassette (ABC) transporter; multidrug transporter and general stress response factor implicated in cellular detoxification; regulated by Pdr1p	Pdr3p and Pdr8p; promoter contains a PDR responsive element; PDR15 has a paralog	PDR5	that arose from the whole genome duplication"
YJL108C;PRM10;141.612366;-0.520810426;0.379433031;-1.372601707;0.169876201;0.357934589;OK;166.8992557;116.3254764;"Pheromone-regulated protein; proposed to be involved in mating; predicted to have 5 transmembrane segments; induced by treatment with 8-methoxypsoralen and UVA irradiation"
YAR028W;YAR028W;302.072591;-0.519747701;0.206856055;-2.512605685;0.01198432;0.055227666;OK;355.9042052;248.2409767;"Killer toxin defense factor; key polymorphic factor in the defense against K28 toxin; localizes mainly to vacuolar membrane; most likely acts against K28 during its trafficking after endocytosis; member of DUP240 gene family"
YDR323C;PEP7;414.8542946;-0.518717319;0.139509199;-3.718158537;0.00020068;0.001992023;OK;488.6410092;341.0675801;"Adaptor protein involved in vesicle-mediated vacuolar protein sorting; multivalent adaptor protein; facilitates vesicle-mediated vacuolar protein sorting by ensuring high-fidelity vesicle docking and fusion	which are essential for targeting of vesicles to the endosome; required for vacuole inheritance"
YPL096W;PNG1;722.0304673;-0.518657703;0.244255995;-2.123418523;0.033718796;0.116987245;OK;850.4376299;593.6233046;"Conserved peptide N-glycanase; deglycosylating enzyme that cleaves N-glycans that are attached to misfolded ERAD substrate glycoproteins prior to proteasome-dependent degradation; localizes to the cytoplasm and nucleus; activity is enhanced by interaction with Rad23p; human ortholog …	epilepsy	absence of tears and liver disease"
YPL233W;NSL1;242.8745628;-0.518587638;0.193816209;-2.675667021;0.00745807;0.03839525;OK;286.0620892;199.6870364;"Essential component of the MIND kinetochore complex; joins kinetochore subunits contacting DNA to those contacting microtubules; required for accurate chromosome segregation; complex consists of Mtw1p Including Nnf1p-Nsl1p-Dsn1p (MIND)"
YDR469W;SDC1;597.5154267;-0.518251473;0.144708182;-3.581355709;0.000341816;0.003067618;OK;703.6971516;491.3337018;"Subunit of the COMPASS (Set1C) complex; COMPASS methylates lysine 4 of histone H3 and is required in chromatin silencing at telomeres; contains a Dpy-30 domain that mediates interaction with Bre2p; similar to C. elegans and human DPY-30"
YIL040W;APQ12;500.8529609;-0.517730816;0.130624449;-3.963506229;7.39E-05;0.000906454;OK;589.769717;411.9362049;"Nuclear envelope/ER integral membrane protein; interacts and functions with Brr6p and Brl1p in lipid homeostasis; mutants are defective in nuclear pore complex biogenesis	nuclear envelope morphology	mRNA export from the nucleus and are sensitive to sterol biosynthesis inhibitors and membrane fluidizing agents; exhibits synthetic lethal genetic interactions with genes involved in lipid metabolism"
YDR421W;ARO80;885.124668;-0.51756009;0.170813416;-3.029973298;0.002445754;0.015390608;OK;1042.210711;728.0386249;"Zinc finger transcriptional activator of the Zn2Cys6 family; activates transcription of aromatic amino acid catabolic genes in the presence of aromatic amino acids"
YLR211C;ATG38;403.0449264;-0.514927316;0.20654797;-2.493015623;0.012666327;0.057599896;OK;474.2184284;331.8714244;"Homodimeric subunit of autophagy-specific PtdIns-3-kinase complex I; required for the integrity of the active PtdIns-3-kinase complex I by maintaining an association between Vps15p-Vps34p and Atg14p-Vps30p subcomplexes; localizes to the pre-autophagosomal structure (PAS) in an Atg14p…
YGL166W;CUP2;440.2187572;-0.51463748;0.123922012;-4.152914162;3.28E-05;0.000456292;OK;517.9139259;362.5235885;"Copper-binding transcription factor; activates transcription of the metallothionein genes CUP1-1 and CUP1-2 in response to elevated copper concentrations; required for regulation of copper genes in response to DNA-damaging reagents; CUP2 has a paralog	HAA1	that arose from the whole genome duplication"
YOL155C;HPF1;2790.265518;-0.51373238;0.295230189;-1.740107885;0.081840076;0.2204408;OK;3281.877521;2298.653515;"Haze-protective mannoprotein; reduces particle size of aggregated proteins in white wines	thereby decreasing turbidity; intragenic repeat expansion controls chronological aging; expansion of intragenic tandem repeats within N-terminus sufficient to cause pronounced life span shortening; repeat expansion shifts cells from sedentary to buoyant	thereby increasing exposure to oxygen	altering methionine	lipid	and purine metabolism"
YOL122C;SMF1;1174.517592;-0.512691598;0.228300686;-2.245685753;0.024724143;0.093885772;OK;1381.043261;967.9919229;"Divalent metal ion transporter; broad specificity for di-valent and tri-valent metals; post-translationally regulated by levels of metal ions; member of the Nramp family of metal transport proteins"
YNR065C;YNR065C;568.8320854;-0.511721214;0.216890204;-2.359356052;0.018306682;0.075880053;OK;668.6693913;468.9947796;"Protein of unknown function; protein-protein interactions suggest a possible role in actin patch formation; YNR065C is not an essential gene"
YML120C;NDI1;1466.142872;-0.511313946;0.312946117;-1.633872152;0.102285698;0.25665895;OK;1723.269123;1209.016622;"NADH:ubiquinone oxidoreductase; transfers electrons from NADH to ubiquinone in respiratory chain but does not pump protons	in contrast to higher eukaryotic multisubunit respiratory complex I; upon apoptotic stress	is activated in mitochondria by N-terminal cleavage	then translocates to cytoplasm to induce apoptosis; homolog of human AIFM2; yeast NDI1 complements several phenotypes of human cell line with mutated MT-ND4	implicated in Leber hereditary optic neuropathy"
YDL080C;THI3;606.4015753;-0.5106928;0.148783789;-3.432449218;0.000598156;0.004870814;OK;712.6233175;500.1798331;"Regulatory protein that binds Pdc2p and Thi2p transcription factors; activates thiamine biosynthesis transcription factors Pdc2p and Thi2p by binding to them	but releases and de-activates them upon binding to thiamine pyrophosphate (TPP)	the end product of the pathway; has similarity to decarboxylases but enzymatic activity is not detected"
YCL010C;SGF29;787.7105809;-0.510423282;0.131950328;-3.868298689;0.000109597;0.001231322;OK;925.6204148;649.8007469;"Component of the HAT/Core module of the SAGA	SLIK	and ADA complexes; HAT/Core module also contains Gcn5p	Ngg1p	and Ada2p; binds methylated histone H3K4; involved in transcriptional regulation through SAGA and TBP recruitment to target promoters and H3 acetylation"
YJL052W;TDH1;22444.69928;-0.50978964;0.458347971;-1.112232785;0.266038075;0.474093493;OK;26369.46698;18519.93159;"Glyceraldehyde-3-phosphate dehydrogenase (GAPDH)	isozyme 1; involved in glycolysis and gluconeogenesis; tetramer that catalyzes the reaction of glyceraldehyde-3-phosphate to 1	3 bis-phosphoglycerate; detected in the cytoplasm and cell wall; protein abundance increases in response to DNA replication stress; GAPDH-derived antimicrobial peptides secreted by S. cerevisiae are active against a wide variety of wine-related yeasts and bacteria"
YBR103W;SIF2;1033.123512;-0.508515617;0.121311523;-4.191816286;2.77E-05;0.000398902;OK;1213.337266;852.9097575;"WD40 repeat-containing subunit of Set3C histone deacetylase complex; complex represses early/middle sporulation genes; antagonizes telomeric silencing; binds specifically to the Sir4p N-terminus"
YDL024C;DIA3;136.9888477;-0.507923115;0.390765987;-1.299814035;0.193664714;0.389929469;OK;160.8573356;113.1203598;"Protein of unknown function; involved in invasive and pseudohyphal growth"
YNL023C;FAP1;660.1909701;-0.507798274;0.358109807;-1.417995998;0.156191933;0.339723138;OK;775.1927839;545.1891563;"Cytoplasmic RING-finger E3 Ub-ligase and sensor of stalled ribosomes; binds to Fpr1p and Smu2p	and triggers K63-linked polyubiquitination of monoubiquitinated 40S subunit Rps3p	from decoding-defective ribosomes	followed by dissociation of the 80S ribosomes and non-functional rRNA decay (NRD) of 18S rRNA; confers rapamycin resistance by competing with rapamycin for Fpr1p binding; accumulates in the nucleus in rapamycin-treated cells; ortholog of D. melanogaster shuttle craft and human NFX1"
YGR003W;CUL3;606.7931928;-0.507595028;0.252721538;-2.008515114;0.044588582;0.144840191;OK;712.4519473;501.1344382;"Ubiquitin-protein ligase; forms a complex with Elc1p that polyubiquitylates monoubiquitylated RNA polymerase II to trigger its proteolysis; cullin family member with similarity to Cdc53p and human CUL3"
YPL159C;PET20;540.0559809;-0.507594195;0.191326209;-2.653030121;0.007977275;0.040544365;OK;634.0938694;446.0180924;"Mitochondrial protein; required for respiratory growth under some conditions and for stability of the mitochondrial genome; subunit of a complex containing Mrx6p	Pim1p	and Mam33p that may regulate mtDNA replication"
YDL085W;NDE2;491.2850882;-0.507290203;0.481421891;-1.053733144;0.29200511;0.499996193;OK;576.7804958;405.7896805;"Mitochondrial external NADH dehydrogenase; catalyzes the oxidation of cytosolic NADH; Nde1p and Nde2p are involved in providing the cytosolic NADH to the mitochondrial respiratory chain; NDE2 has a paralog	NDE1	that arose from the whole genome duplication"
YHL029C;OCA5;995.6318508;-0.50705684;0.241674258;-2.098100327;0.035896284;0.122601193;OK;1168.817625;822.4460769;"Inositol pyrophosphatase that catalyzes the conversion of 5-InsP7 to InsP6; controls the balance between glycolysis and respiration; localizes to the cytoplasm; required for replication of Brome mosaic virus; S. cerevisiae is a model system for studying replication of positive-strand …
YHR067W;HTD2;923.7750897;-0.506130556;0.143758253;-3.520706078;0.000430399;0.003706768;OK;1084.174098;763.3760815;"Mitochondrial 3-hydroxyacyl-thioester dehydratase; involved in fatty acid biosynthesis	required for respiratory growth and for normal mitochondrial morphology"
YDR235W;PRP42;809.8466894;-0.506000964;0.143179436;-3.534033786;0.000409269;0.003571094;OK;950.4285472;669.2648317;"U1 snRNP protein involved in splicing; required for U1 snRNP biogenesis; contains multiple tetriatricopeptide repeats"
YDR138W;HPR1;923.217248;-0.505770598;0.215617948;-2.345679495;0.018992431;0.077858547;OK;1083.407693;763.0268033;"Subunit of THO/TREX complexes; this complex couple transcription elongation with mitotic recombination and with mRNA metabolism and export	subunit of an RNA Pol II complex; regulates lifespan; involved in telomere maintenance; similar to Top1p"
YML028W;TSA1;16714.4325;-0.504530109;0.16256666;-3.103527566;0.001912284;0.012667454;OK;19607.6383;13821.2267;"Thioredoxin peroxidase; acts as both ribosome-associated and free cytoplasmic antioxidant; self-associates to form a HMW chaperone complex under oxidative stress; chaperone activity essential for growth in zinc deficiency; hydrogen peroxide receptor and signal transducer in a light sensi…
YFL019C;YFL019C;4.314268867;-0.502918488;0.975696351;-0.515445699;0.606241605;0.768832182;OK;5.058714945;3.569822789;"Putative protein of unknown function; conserved across S. cerevisiae strains; YFL019C is not an essential gene"
YPL096C-A;ERI1;27.58445574;-0.50251327;0.411392398;-1.221493815;0.221899106;0.424427585;OK;32.34051631;22.82839516;"Endoplasmic reticulum membrane protein that binds and inhibits Ras2p; binds to and inhibits GTP-bound Ras2p at the endoplasmic reticulum (ER); component of the GPI-GnT complex which catalyzes the first step in GPI-anchor biosynthesis; probable homolog of mammalian PIG-Y protein"
YJR135C;MCM22;135.6643392;-0.502410988;0.235884899;-2.129898904;0.033179961;0.115636516;OK;159.0506662;112.2780121;"Outer kinetochore protein and component of the Ctf3 subcomplex; binds to centromeric DNA in a Ctf19p-dependent manner; involved in chromosome segregation and minichromosome maintenance; orthologous to human centromere constitutive-associated network (CCAN) subunit CENP-K and fission…
YDR463W;STP1;1565.824388;-0.501978683;0.161966539;-3.099273991;0.001939955;0.012826452;OK;1835.519426;1296.129349;"Transcription factor; contains a N-terminal regulatory motif (RI) that acts as a cytoplasmic retention determinant and as an Asi dependent degron in the nucleus; undergoes proteolytic processing by SPS (Ssy1p-Ptr3p-Ssy5p)-sensor component Ssy5p in response to extracellular amino acid…	STP2	that arose from the whole genome duplication"
YHR071C-A;YHR071C-A;8.115347136;-0.501883216;0.785564739;-0.638882056;0.522899662;0.70486497;OK;9.512860749;6.717833524;"Dubious open reading frame; unlikely to encode a functional protein	based on available experimental and comparative sequence data; partially overlaps the verified ORF ERG7/YHR072W"
YLR251W;SYM1;625.4863452;-0.500140261;0.395279143;-1.265283712;0.205769643;0.404434449;OK;732.8323459;518.1403446;"Protein required for ethanol metabolism; induced by heat shock and localized to the inner mitochondrial membrane; lysine auxotroph proposed to function in pyrimidine metabolism; homologous to mammalian peroxisomal membrane protein Mpv17; human homolog MPV17 is implicated in hepatocer…	and complements yeast null mutant"
YFL058W;THI5;110.2779106;-0.499082563;0.209005834;-2.387888196;0.016945496;0.071527705;OK;129.1645753;91.39124597;"Protein involved in synthesis of the thiamine precursor HMP; member of a subtelomeric gene family including THI5	THI11	THI12	and THI13; hydroxymethylpyrimidine is also known as HMP"
YPL219W;PCL8;260.5118009;-0.498842783;0.20737314;-2.405532283;0.016148925;0.068747952;OK;305.1071472;215.9164547;"Cyclin; interacts with Pho85p cyclin-dependent kinase (Cdk) to phosphorylate and regulate glycogen synthase	also activates Pho85p for Glc8p phosphorylation; PCL8 has a paralog	PCL10	that arose from the whole genome duplication"
YMR184W;ADD37;1154.1661;-0.497055516;0.239274932;-2.077340536;0.03777014;0.127041153;OK;1351.046364;957.2858363;"Protein of unknown function; involved in ER-associated protein degradation; green fluorescent protein (GFP)-fusion protein localizes to the cytoplasm and is induced in response to the DNA-damaging agent MMS; YMR184W is not an essential gene; protein abundance increases in response to D…
YIL167W;SDL1;97.16851522;-0.495760915;0.257422399;-1.925865494;0.054121171;0.164454621;OK;113.7014087;80.63562176;
YEL057C;YEL057C;57.78344051;-0.495655389;0.268543101;-1.845720062;0.064932863;0.186947842;OK;67.6130449;47.95383613;"Protein of unknown function; overproduction suppresses lethality due to expression of the dominant PET9 allele AAC2-A128P; may have a role in telomere maintenance; target of UME6 regulation"
YDL242W;YDL242W;2.099591166;-0.495562709;1.36955769;-0.361841427;0.717470532;NaN;Low;2.456689431;1.742492901;"Putative protein of unknown function; conserved across S. cerevisiae strains"
YML132W;COS3;796.0230968;-0.495488726;0.312188589;-1.587145537;0.112479687;0.275190785;OK;931.390809;660.6553846;"Endosomal protein involved in turnover of plasma membrane proteins; member of the DUP380 subfamily of conserved	often subtelomeric COS genes; required for the multivesicular vesicle body sorting pathway that internalizes plasma membrane proteins for degradation; Cos proteins provide ubiquitin in trans for nonubiquitinated cargo proteins"
YNL239W;LAP3;3676.607955;-0.495306338;0.211601342;-2.34075234;0.019244928;0.078516681;OK;4301.607858;3051.608052;"Cysteine aminopeptidase with homocysteine-thiolactonase activity; protects cells against homocysteine toxicity; cytosolic protein	selectively transported to vacuole during nitrogen starvation; targeted to vacuole via CVT pathway; has bleomycin hydrolase activity in vitro; transcription is regulated by galactose via Gal4p; orthologous to human BLMH"
YJL199C;MBB1;204.0034501;-0.49499749;0.322972055;-1.53263257;0.125366412;0.294542077;OK;238.6615299;169.3453703;"Protein of unknown function; conserved among S. cerevisiae strains	not conserved in closely related Saccharomyces species; protein detected via large-scale protein-protein interaction studies and enrichment-based proteogenomics; YJL199C is not an essential gene"
YIR042C;YIR042C;229.3198882;-0.493959478;0.162121772;-3.04684234;0.00231259;0.014689;OK;268.1988484;190.440928;"Putative protein of unknown function; YIR042C is a non-essential gene"
YGR281W;YOR1;2951.485302;-0.49354116;0.236349862;-2.088180441;0.036781561;0.124627772;OK;3451.465363;2451.505242;"Plasma membrane ATP-binding cassette (ABC) transporter; multidrug transporter mediates export of many different organic anions including oligomycin; homolog of human cystic fibrosis transmembrane receptor (CFTR)"
YJR058C;APS2;518.8215882;-0.492151463;0.193285392;-2.546242412;0.010888954;0.05128706;OK;606.4669625;431.1762139;"Small subunit of the clathrin-associated adaptor complex AP-2; AP-2 is involved in protein sorting at the plasma membrane; related to the sigma subunit of the mammalian plasma membrane clathrin-associated protein (AP-2) complex"
YLR145W;RMP1;362.7707182;-0.491619928;0.196626056;-2.500278646;0.012409566;0.056749789;OK;423.9892422;301.5521941;"Ribonuclease MRP complex-specific subunit; ribonuclease (RNase) MRP processes pre-rRNA and has a role in cell cycle-regulated degradation of daughter cell-specific mRNAs; unlike most subunits	not shared between RNase MRP and nuclear RNase P; structural similarity but limited sequence homology with human RMP64 (NEPRO)"
YNL046W;YNL046W;543.7521589;-0.491395668;0.143240895;-3.430554301;0.000602349;0.004898289;OK;635.4707238;452.033594;"Putative protein of unknown function; expression depends on Swi5p; GFP-fusion protein localizes to the endoplasmic reticulum; deletion confers sensitivity to 4-(N-(S-glutathionylacetyl)amino) phenylarsenoxide (GSAO)"
YNL172W;APC1;1114.30835;-0.490591749;0.193201501;-2.539275042;0.011108246;0.052073713;OK;1301.965062;926.6516388;"Largest subunit of the Anaphase-Promoting Complex/Cyclosome; APC/C is a ubiquitin-protein ligase required for degradation of anaphase inhibitors	including mitotic cyclins	during the metaphase/anaphase transition; component of the platform domain of the APC/C	based on structural analysis; localizes to nuclear foci that become diffuse upon DNA replication stress"
YBL029W;YBL029W;94.11878036;-0.489238647;0.33169367;-1.474971309;0.140220257;0.315905193;OK;109.9261013;78.31145941;Non-essential protein of unknown function
YCR106W;RDS1;339.1569067;-0.488203232;0.262295762;-1.86127;0.062706057;0.182204232;OK;396.0002882;282.3135252;"Putative zinc cluster transcription factor; involved in conferring resistance to cycloheximide"
YHR045W;YHR045W;737.9617647;-0.488122167;0.173925157;-2.806506974;0.005008183;0.027922242;OK;861.6254939;614.2980355;"Protein involved in DNA damage response and ergosterol biosynthesis; acts in cooperation with Dap1p in regulating DNA damage response and ergosterol biosynthesis"
YIR031C;DAL7;771.8063177;-0.486920128;0.177549392;-2.742448858;0.006098295;0.032778333;OK;900.8290144;642.783621;"Malate synthase; can accept butyryl-CoA as acyl-CoA donor in addition to traditional substrate acetyl-CoA; recycles glyoxylate generated during allantoin degradation; SWAT-GFP and mCherry fusion proteins localize to the cytosol; expression sensitive to nitrogen catabolite repression a…	an intermediate in allantoin degradation"
YDR037W;KRS1;7782.189156;-0.486678333;0.280114867;-1.737424142;0.082312333;0.221164234;OK;9082.502121;6481.876192;Lysyl-tRNA synthetase
YFR020W;YFR020W;115.613924;-0.486095674;0.217802759;-2.231815963;0.025627129;0.096456769;OK;134.9089657;96.31888228;"Protein of unknown function	secreted when constitutively expressed; SWAT-GFP fusion protein localizes to the endoplasmic reticulum (ER) and extracellular region	while mCherry fusion protein localizes to the ER and vacuole; mRNA identified as translated by ribosome profiling data; CSS2 is a non-essential gene"
YML099C;ARG81;880.1541554;-0.485186323;0.218101208;-2.224592555;0.026108603;0.097669857;OK;1026.775189;733.5331223;"Zinc finger transcription factor involved in arginine-responsive genes; Zn(2)-Cys(6) binuclear cluster domain type; involved in the regulation of arginine-responsive genes; acts with Arg80p and Arg82p"
YGR074W;SMD1;389.9058864;-0.484808819;0.1309536;-3.702141975;0.000213787;0.002101652;OK;454.8090056;325.0027672;"Core Sm protein Sm D1; part of heteroheptameric complex (with Smb1p	Smd2p	Smd3p	Sme1p	Smx3p	and Smx2p) that is part of the spliceosomal U1	U2	U4	and U5 snRNPs; relocalizes to the cytosol in response to hypoxia; homolog of human Sm D1; protein abundance increases in response to DNA replication stress"
YJR035W;RAD26;836.5657684;-0.484537845;0.194635538;-2.489462356;0.012793647;0.058061979;OK;975.7427993;697.3887376;"Protein involved in transcription-coupled nucleotide excision repair; repairs UV-induced DNA lesions; recruitment to DNA lesions is dependent on an elongating RNA polymerase II; homolog of human CSB protein"
YPR170C;YPR170C;3.018973592;-0.484244268;1.155914938;-0.418927252;0.6752693;0.817021175;OK;3.520932837;2.517014346;"Dubious open reading frame; unlikely to encode a functional protein	based on available experimental and comparative sequence data; partially overlaps ORFs YPR169W-A and YPR170W-B"
YKL031W;YKL031W;8.25092705;-0.483967637;0.663417197;-0.729507223;0.465691451;0.660208208;OK;9.622024491;6.879829609;"Dubious open reading frame; unlikely to encode a functional protein	based on available experimental and comparative sequence data; not conserved in closely related Saccharomyces species"
YAL015C;NTG1;848.489801;-0.483115772;0.220869293;-2.187337885;0.028717867;0.104381055;OK;989.243959;707.7356431;"DNA N-glycosylase and apurinic/apyrimidinic (AP) lyase; involved in base excision repair; acts in both nucleus and mitochondrion; creates a double-strand break at mtDNA origins that stimulates replication in response to oxidative stress; required for maintaining mitochondrial genome in…	NTG2	that arose from the whole genome duplication"
YJL219W;HXT9;18.98162636;-0.481995841;0.47120354;-1.022903694;0.306353383;0.515795541;OK;22.12328254;15.83997019;"Putative hexose transporter that is nearly identical to Hxt11p; has similarity to major facilitator superfamily (MFS) transporters	expression of HXT9 is regulated by transcription factors Pdr1p and Pdr3p"
YPL229W;YPL229W;276.4586317;-0.481649385;0.216897519;-2.220631138;0.026375955;0.098284964;OK;322.1831182;230.7341451;"Putative protein of unknown function; green fluorescent protein (GFP)-fusion protein localizes to the cytoplasm; not an essential gene; YPL229W has a paralog	YMR181C	that arose from the whole genome duplication"
YPL081W;RPS9A;1976.692443;-0.481281967;0.344783433;-1.395896439;0.162745683;0.348524166;OK;2303.379883;1650.005003;"Protein component of the small (40S) ribosomal subunit; homologous to mammalian ribosomal protein S9 and bacterial S4; RPS9A has a paralog	RPS9B	that arose from the whole genome duplication"
YGR138C;TPO2;2640.143281;-0.480780693;0.164050183;-2.930692824;0.00338207;0.020234869;OK;3076.032914;2204.253648;"Polyamine transporter of the major facilitator superfamily; member of the 12-spanner drug:H(+) antiporter DHA1 family; specific for spermine; localizes to the plasma membrane; transcription of TPO2 is regulated by Haa1p; TPO2 has a paralog	TPO3	that arose from the whole genome duplication"
YNL146W;YNL146W;20.98988442;-0.480110801;0.455091719;-1.05497591;0.291436343;0.499975608;OK;24.45058955;17.52917929;"Putative protein of unknown function; green fluorescent protein (GFP)-fusion protein localizes to the endoplasmic reticulum; YNL146W is not an essential gene"
YGL063W;PUS2;181.3171905;-0.479380317;0.231851638;-2.067616696;0.038676081;0.129360344;OK;211.167187;151.4671939;"Mitochondrial tRNA:pseudouridine synthase; acts at positions 27 and 28	but not at position 72; efficiently and rapidly targeted to mitochondria	specifically dedicated to mitochondrial tRNA modification; mutation also affects pseudouridylation of some nuclear-encoded mRNAs; PUS2 has a paralog	PUS1	that arose from the whole genome duplication"
YMR198W;CIK1;683.5808585;-0.47925237;0.125776355;-3.810353467;0.000138768;0.001483753;OK;796.0883324;571.0733846;"Kinesin-associated protein; required for both karyogamy and mitotic spindle organization	interacts stably and specifically with Kar3p and may function to target this kinesin to a specific cellular role; locus encodes a long and short transcript with differing functions; CIK1 has a paralog	VIK1	that arose from the whole genome duplication"
YKR087C;OMA1;754.2726229;-0.479046021;0.13069517;-3.665368969;0.000246982;0.002358168;OK;878.3624523;630.1827934;"Metalloendopeptidase of the mitochondrial inner membrane; important for adaptive responses to various homeostatic insults	preservation of normal mitochondrial function under damage-eliciting conditions	and stability of respiratory supercomplexes; involved in turnover of membrane-embedded proteins; mediates degradation of Cox1p in coa2 mutant cells; zebrafish ortholog has a role in organ development and mouse ortholog is also required for respiratory supercomplex stability"
YGR117C;YGR117C;1390.57622;-0.478076237;0.105796751;-4.518817766;6.22E-06;0.000112723;OK;1618.89335;1162.25909;"Putative protein of unknown function; green fluorescent protein (GFP)-fusion protein localizes to the cytoplasm"
YNR074C;AIF1;1010.250515;-0.477840858;0.184335808;-2.592230246;0.009535593;0.046601994;OK;1176.042208;844.4588226;"Mitochondrial cell death effector; translocates to the nucleus in response to apoptotic stimuli; triggers apoptosis in cells lacking HXK2; homolog of mammalian Apoptosis-Inducing Factor	putative reductase"
YBR241C;YBR241C;761.9109092;-0.477645091;0.367802735;-1.298644751;0.194065873;0.390286582;OK;886.8974147;636.9244037;"Putative transporter	member of the sugar porter family; localizes to the vacuolar membrane; non-essential gene; upregulated by and required for tolerance to 4-Methylcyclohexane methanol; YBR241C has a paralog	VPS73	that arose from the whole genome duplication "
YGL091C;NBP35;1049.618997;-0.477508061;0.174434137;-2.737469106;0.006191394;0.033157531;OK;1221.753627;877.4843663;"Essential cytoplasmic iron-sulfur cluster binding protein; forms a complex with Cfd1p that is involved in iron-sulfur protein assembly in the cytosol; similar to P-loop NTPases"
YIR035C;YIR035C;709.3082709;-0.476915271;0.13470082;-3.540552094;0.000399291;0.003509649;OK;825.4910681;593.1254738;"Benzil oxidoreductase with preference for NADPH; localizes to the cytoplasm; sequence similarity with short-chain dehydrogenase/reductases; putative paralog of IRC24"
YDR413C;YDR413C;3.454446545;-0.476214945;1.278437843;-0.372497535;0.709522447;0.838248958;OK;4.019459666;2.889433424;"Dubious open reading frame; unlikely to encode a functional protein	based on available experimental and comparative sequence data; overlaps the essential uncharacterized ORF YDR412W that is implicated in rRNA processing"
YOR262W;GPN2;509.0591724;-0.475881695;0.261571615;-1.819317036;0.068863076;0.195068533;OK;592.2642349;425.8541099;"Putative GTPase with a specific role in RNA pol II and polIII biogenesis; involved in the assembly and subsequent nuclear import of RNA polymerases II and III; required for establishment of sister chromatid cohesion; contains a Gly-Pro-Asn motif in the G domain; similar to Npa3p and …
YLR356W;ATG33;687.9670254;-0.475847989;0.282828642;-1.682460396;0.092479598;0.238254552;OK;800.4065229;575.5275278;"Mitochondrial mitophagy-specific protein; required primarily for mitophagy induced at post-log phase; not required for other types of selective autophagy or macroautophagy; conserved within fungi	but not in higher eukaryotes; ATG33 has a paralog	SCM4	that arose from the whole genome duplication"
YLR318W;EST2;370.6059447;-0.475714095;0.238027117;-1.998571008;0.04565479;0.147128998;OK;431.1600544;310.051835;"Reverse transcriptase subunit of the telomerase holoenzyme; essential for telomerase core catalytic activity	involved in other aspects of telomerase assembly and function; mutations in human homolog are associated with aplastic anemia"
YHR166C;CDC23;584.5412021;-0.475515529;0.125928279;-3.776082185;0.000159314;0.001644216;OK;680.0115045;489.0708996;"Subunit of the Anaphase-Promoting Complex/Cyclosome (APC/C); APC/C is a ubiquitin-protein ligase required for degradation of anaphase inhibitors	including mitotic cyclins	during the metaphase/anaphase transition"
YLR275W;SMD2;138.6374789;-0.475219259;0.205411193;-2.313502254;0.020695041;0.082572937;OK;161.2666156;116.0083421;"Core Sm protein Sm D2; part of heteroheptameric complex (with Smb1p	Smd1p	Smd3p	Sme1p	Smx3p	and Smx2p) that is part of the spliceosomal U1	U2	U4	and U5 snRNPs; homolog of human Sm D2"
YDL165W;CDC36;620.3568157;-0.473309245;0.121798555;-3.886000504;0.000101909;0.00116725;OK;721.2149562;519.4986752;"Component of the CCR4-NOT core complex	involved in mRNA decapping; this complex has multiple roles in regulating mRNA levels including regulation of transcription and destabilizing mRNAs through deadenylation; basal transcription factor"
YKL065W-A;YKL065W-A;6.440702598;-0.473143138;1.03324136;-0.457921214;0.647009045;0.798686829;OK;7.48747654;5.393928655;"Protein of unknown function; SWAT-GFP fusion protein localizes to endoplasmic reticulum (ER) while mCherry fusion localizes to both ER and vacuole"
YNL320W;YNL320W;697.1788607;-0.473092504;0.111690817;-4.235733232;2.28E-05;0.000341284;OK;810.4758087;583.8819126;"Putative protein of unknown function; the authentic	non-tagged protein is detected in highly purified mitochondria in high-throughput studies"
YLR403W;SFP1;1289.999018;-0.472774732;0.188892362;-2.502879032;0.012318764;0.056377682;OK;1499.495499;1080.502537;"Regulates transcription of ribosomal protein and biogenesis genes; regulates response to nutrients and stress	G2/M transitions during mitotic cell cycle and DNA-damage response	and modulates cell size; regulated by TORC1 and Mrs6p; sequence of zinc finger	ChIP localization data	and protein-binding microarray (PBM) data	and computational analyses suggest it binds DNA directly at highly active RP genes and indirectly through Rap1p at others; can form the [ISP+] prion"
YLR011W;LOT6;229.6560445;-0.472621995;0.148495538;-3.182735318;0.001458909;0.010372926;OK;266.9404639;192.3716251;"FMN-dependent NAD(P)H:quinone reductase; role in apoptosis-like cell death; may be involved in quinone detoxification; expression elevated at low temperature; sequesters the Cin5p transcription factor in the cytoplasm in complex with the proteasome under reducing conditions"
YDR092W;UBC13;946.9174173;-0.472417537;0.153162089;-3.084428655;0.002039435;0.013340675;OK;1100.583142;793.2516924;"E2 ubiquitin-conjugating enzyme; involved in the error-free DNA postreplication repair pathway; interacts with Mms2p to assemble ubiquitin chains at the Ub Lys-63 residue; DNA damage triggers redistribution from the cytoplasm to the nucleus"
YKR033C;YKR033C;3.489949328;-0.472311355;0.962320623;-0.490804566;0.623564681;0.781515222;OK;4.056173133;2.923725522;"Dubious open reading frame; unlikely to encode a functional protein	based on available experimental and comparative sequence data; partially overlaps the verified gene DAL80"
YNL245C;CWC25;176.345344;-0.47229285;0.194409679;-2.429369018;0.015125129;0.065652067;OK;204.9552404;147.7354477;"Splicing factor required for the first step of pre-mRNA splicing; binding to the spliceosome requires Prp2p and Yju2p; heat-stable protein; has similarity to S. pombe Cwf25p"
YDR393W;SHE9;449.7952294;-0.471878205;0.136730535;-3.451154535;0.000558194;0.004601827;OK;522.70612;376.8843387;"Protein required for normal mitochondrial morphology; localized to mitochondrial inner membrane; may be involved in fission of the inner membrane; forms a homo-oligomeric complex; human structural ortholog CCDC51 alleviates the mitochondrial morphology defects of the null mutant"
YLL003W;SFI1;1059.193059;-0.471424013;0.132937306;-3.54621307;0.00039081;0.003445239;OK;1230.723745;887.6623734;"Centrin (Cdc31p)-binding protein required for SPB duplication; localizes to the half-bridge of the spindle pole body (SPB); required for progression through G(2)-M transition; phosphorylated by Cdc28p-Clb2p and by Cdc5p; dephosphorylated by Cdc14p; has similarity to Xenopus laevis XCAP…
YBR242W;YBR242W;717.2558673;-0.471043669;0.229547137;-2.052056387;0.040164183;0.133293349;OK;833.3195733;601.1921612;"5'-deoxynucleotidase involved in deoxyribonucleoside monophosphate degradation; green fluorescent protein (GFP)-fusion protein localizes to the cytoplasm and nucleus; non-essential gene; YBR242W has a paralog	YGL101W	that arose from the whole genome duplication"
YJR156C;THI11;321.0748086;-0.470884267;0.267839907;-1.75808106;0.078733718;0.214515916;OK;373.0126798;269.1369374;"Protein involved in synthesis of the thiamine precursor HMP; member of a subtelomeric gene family including THI5	THI11	THI12	and THI13; hydroxymethylpyrimidine is also known as HMP"
YLR303W;MET17;3362.461554;-0.46994135;0.207856818;-2.260889757;0.023766085;0.091222287;OK;3905.311697;2819.611411;"O-acetyl homoserine-O-acetyl serine sulfhydrylase; involved in methionine and cysteine biosynthesis; long considered essential for inorganic sulfur assimilation	but inefficient homocysteine synthase Hsu1p enables met17 null cells to assimilate enough inorganic sulfur for survival and proliferation; growth failure of met17 null can be explained by toxic accumulation of H2S gas due to a metabolic bottleneck"
YEL072W;RMD6;151.3151091;-0.467628235;0.211958515;-2.206225286;0.02736823;0.10091296;OK;175.6259085;127.0043097;"Protein required for sporulation; localizes to the peroxisome"
YJR050W;ISY1;425.5871688;-0.467263641;0.130104558;-3.59144714;0.000328847;0.002982576;OK;493.9110595;357.2632782;"Member of the NineTeen Complex (NTC); NTC contains Prp19p and stabilizes U6 snRNA in catalytic forms of spliceosome containing U2	U5	and U6 snRNAs; interacts with Prp16p to modulate splicing fidelity; isy1 syf2 cells have defective spindles "
YDR082W;STN1;438.6182508;-0.467089229;0.149719503;-3.11976208;0.001809972;0.012168955;OK;509.0083252;368.2281763;"Telomere end-binding and capping protein; plays a key role with Pol12p in linking telomerase action with completion of lagging strand synthesis	and in a regulatory step required for telomere capping; similar to human Stn1"
YPR001W;CIT3;171.5445557;-0.466971229;0.1821797;-2.563245128;0.010369881;0.049387073;OK;199.0674327;144.0216786;"Dual specificity mitochondrial citrate and methylcitrate synthase; catalyzes the condensation of acetyl-CoA and oxaloacetate to form citrate and that of propionyl-CoA and oxaloacetate to form 2-methylcitrate"
YGL041W-A;YGL041W-A;441.4813001;-0.466851128;0.182445922;-2.558846597;0.010502007;0.049976511;OK;512.2953476;370.6672526;"Putative mitochondrial protein of unknown function; conserved in fungi; identified by expression profiling and mass spectrometry"
YAR003W;SWD1;897.3514056;-0.466398566;0.11541325;-4.041118022;5.32E-05;0.000686735;OK;1041.150351;753.5524596;"Subunit of the COMPASS (Set1C) complex; COMPASS methylates histone H3 on lysine 4 and is required in transcriptional silencing near telomeres; WD40 beta propeller superfamily member with similarity to mammalian Rbbp7"
YMR013C;SEC59;676.950963;-0.466339881;0.122079094;-3.819981492;0.000133462;0.001436971;OK;785.4177204;568.4842056;"Dolichol kinase; catalyzes the terminal step in dolichyl monophosphate (Dol-P) biosynthesis; required for viability and for normal rates of lipid intermediate synthesis and protein N-glycosylation"
YDL073W;YDL073W;1132.553667;-0.463914366;0.201098633;-2.306899646;0.021060415;0.083629755;OK;1313.093179;952.014155;"Scaffold protein in the HKR1 sub-branch of the Hog1p-signaling pathway; physically interacts with the cytoplasmic domain of Hkr1p	and with Sho1p	Pbs2p	and Ste11p; prevents cross-talk signaling from Hkr1p of the osmotic stress MAPK cascade to the Kss1p MAPK cascade; non-essential gene"
YGR039W;YGR039W;29.45773403;-0.463842636;0.366408648;-1.265916181;0.205543093;0.40418494;OK;34.15285513;24.76261293;"Putative protein of unknown function; conserved among S. cerevisiae strains; YGR039W is not an essential gene"
YFR026C;ULI1;25.48349915;-0.463467753;0.420931823;-1.101051828;0.270874101;0.479802364;OK;29.54195991;21.42503839;"Protein of unknown function; involved in and induced by the endoplasmic reticulum unfolded protein response (UPR); SWAT-GFP and mCherry fusion proteins localize to the endoplasmic reticulum"
YDL231C;BRE4;1294.984321;-0.462036406;0.163691659;-2.822602019;0.004763566;0.026860223;OK;1500.595269;1089.373372;"Zinc finger protein containing five transmembrane domains; null mutant exhibits strongly fragmented vacuoles and sensitivity to brefeldin A	a drug which is known to affect intracellular transport"
YDL013W;SLX5;646.2035571;-0.461774745;0.157669774;-2.92874615;0.003403322;0.020301056;OK;748.7473091;543.6598051;"Subunit of the Slx5-Slx8 SUMO-targeted Ub ligase (STUbL) complex; role in Ub-mediated degradation of histone variant Cse4p preventing mislocalization to euchromatin; role in proteolysis of spindle positioning protein Kar9p	and DNA repair proteins Rad52p and Rad57p; forms SUMO-dependent nuclear foci	including DNA repair centers; contains a RING domain and two SIM motifs; associates with the centromere; required for maintenance of genome integrity like human ortholog RNF4"
YDL020C;RPN4;1739.221291;-0.460659549;0.197482451;-2.33266069;0.019665961;0.079852886;OK;2014.556836;1463.885747;"Transcription factor that stimulates expression of proteasome genes; Rpn4p levels are in turn regulated by the 26S proteasome in a negative feedback control mechanism; RPN4 is transcriptionally regulated by various stress responses; relative distribution to the nucleus increases upon …
YKL141W;SDH3;950.983034;-0.460302504;0.278163442;-1.654791517;0.097966795;0.24821854;OK;1101.418112;800.5479561;"Subunit of succinate dehydrogenase and of TIM22 translocase; functions as cytochrome b subunit of succinate dehydrogenase	which couples oxidation of succinate to transfer of electrons to ubiquinone as part of the TCA cycle and the mitochondrial respiratory chain; also required for mitochondrial inner membrane protein import as part of the TIM22 complex; SDH3 has a paralog	SHH3	that arose from the whole genome duplication"
YPL259C;APM1;934.7081487;-0.457430408;0.103512854;-4.419068629;9.91E-06;0.000166897;OK;1081.661456;787.7548411;"One of two alternative Mu1-like medium subunits of the clathrin-associated AP-1 complex; binds clathrin; involved in clathrin-dependent Golgi protein sorting"
YOL048C;RRT8;1392.133369;-0.457338644;0.327129985;-1.398033395;0.162103039;0.348145837;OK;1610.959152;1173.307586;"Protein involved in spore wall assembly; shares similarity with Lds1p and Lds2p and a strain mutant for all 3 genes exhibits reduced dityrosine fluorescence relative to the single mutants; identified in a screen for mutants with increased levels of rDNA transcription; green fluoresce…
YNL126W;SPC98;847.4203447;-0.457059906;0.190043781;-2.405024272;0.016171392;0.068794596;OK;980.5442779;714.2964114;"Component of the microtubule-nucleating Tub4p (gamma-tubulin) complex; interacts with Spc110p at the spindle pole body (SPB) inner plaque and with Spc72p at the SPB outer plaque"
YNL100W;MIC27;1059.073357;-0.456416376;0.243398228;-1.87518364;0.060767464;0.177888866;OK;1225.216144;892.9305692;"Component of the MICOS complex; MICOS (formerly MINOS or MitOS)	a mitochondrial inner membrane complex that extends into the intermembrane space with a role in the maintenance of crista junctions	inner membrane architecture	and formation of contact sites to the outer membrane; forms a subcomplex with Mic10p and Mic12p whose assembly and stability requires cardiolipin; positive regulator of Mic10p oligomerization along with cardiolipin; orthologous to human APOO and APOOL"
YPL277C;YPL277C;342.5761384;-0.456334288;0.188652633;-2.418912901;0.015566967;0.066937959;OK;396.3084756;288.8438012;"Putative protein of unknown function; localized to the membranes; gene expression regulated by copper levels"
YCR051W;YCR051W;705.4330148;-0.455340408;0.223212692;-2.039939598;0.041356342;0.136718394;OK;815.8416566;595.0243729;"Putative protein of unknown function; green fluorescent protein (GFP)-fusion protein localizes to the cytoplasm and nucleus; contains ankyrin (Ank) repeats; YCR051W is not an essential gene"
YGL126W;SCS3;1680.688781;-0.455185731;0.21365438;-2.130476943;0.033132257;0.115537633;OK;1943.648638;1417.728924;"Protein required for normal ER membrane biosynthesis in response to ER stress; ortholog of the FIT family of proteins involved in triglyceride droplet biosynthesis; human homolog FIT2/FITM2	a fatty acyl-CoA diphosphatase	complements the yeast null mutant; disputed role in the synthesis of inositol phospholipids from inositol; required for inositol prototrophy"
YGR174C;CBP4;327.7367758;-0.455126561;0.358768196;-1.268581123;0.2045905;0.403899732;OK;379.0077771;276.4657745;"Mitochondrial protein required for assembly of cytochrome bc1 complex; interacts with the Cbp3p-Cbp6p complex and newly synthesized cytochrome b (Cobp) to promote assembly of Cobp into the cytochrome bc1 complex"
YDR530C;APA2;602.2336252;-0.45505833;0.201794206;-2.255061424;0.024129474;0.092154545;OK;696.4329037;508.0343467;"Diadenosine 5'	5'''-P1	P4-tetraphosphate phosphorylase II; AP4A phosphorylase involved in catabolism of bis(5'-nucleosidyl) tetraphosphates; APA2 has a paralog	APA1	that arose from the whole genome duplication"
YNL056W;OCA2;546.6268873;-0.454821603;0.119983396;-3.790704522;0.000150221;0.001575208;OK;632.0846039;461.1691707;"Protein of unknown function; similar to predicted tyrosine phosphatases Oca1p and Siw14p; green fluorescent protein (GFP)-fusion protein localizes to the cytoplasm; YNL056W is not an essential gene"
YBR253W;SRB6;317.1796259;-0.45474177;0.219886574;-2.068074282;0.038633039;0.12928873;OK;366.7578068;267.6014449;"Subunit of the RNA polymerase II mediator complex; associates with core polymerase subunits to form the RNA polymerase II holoenzyme; essential for transcriptional regulation"
YML030W;RCF1;741.2530694;-0.454498141;0.289128099;-1.571961155;0.11595956;0.281172532;OK;857.0568882;625.4492505;"Cytochrome c oxidase subunit; required for assembly of the Complex III-Complex IV supercomplex	and for assembly of Cox13p and Rcf2p into cytochrome c oxidase; similar to Rcf2p	and either Rcf1p or Rcf2p is required for late-stage assembly of the Cox12p and Cox13p subunits and for cytochrome c oxidase activity; required for growth under hypoxic conditions; member of the hypoxia induced gene family; C. elegans and human orthologs are functional in yeast"
YHR191C;CTF8;230.3653548;-0.454223263;0.19517179;-2.327299776;0.019949316;0.080674601;OK;266.333256;194.3974536;"Subunit of a complex with Ctf18p; shares some subunits with Replication Factor C; required for sister chromatid cohesion"
YPR003C;YPR003C;670.7226906;-0.45384287;0.192623718;-2.356111048;0.018467396;0.07612388;OK;775.3591444;566.0862367;"Putative sulfate permease; physically interacts with Hsp82p; green fluorescent protein (GFP)-fusion protein localizes to the ER; YPR003C is not an essential gene"
YPR094W;RDS3;156.9064778;-0.453397589;0.206498737;-2.195643397;0.028117477;0.102787867;OK;181.3611317;132.4518239;"Component of the SF3b subcomplex of the U2 snRNP; zinc cluster protein involved in pre-mRNA splicing and cycloheximide resistance"
YGR121C;MEP1;738.5763741;-0.452526567;0.227588919;-1.988350618;0.046772926;0.149535453;OK;853.4696196;623.6831286;"Ammonium permease; belongs to Mep-Amt-Rh family of well-conserved ammonium (NH4+) transporters that includes the human Rh factors; expression is under the nitrogen catabolite repression regulation; activity regulated by TORC1 effectors	Npr1p and Par32p; human homolog RHCG complements yeast null mutant; mutations in human homolog RHCG implicated in metabolic acidosis; MEP1 has a paralog	MEP3	that arose from the whole genome duplication"
YHR150W;PEX28;473.6046749;-0.452448788;0.203512397;-2.22320013;0.026202308;0.097759797;OK;547.266356;399.9429938;"Peroxisomal integral membrane peroxin; involved in the regulation of peroxisomal size	number and distribution; genetic interactions suggest that Pex28p and Pex29p act at steps upstream of those mediated by Pex30p	Pex31p	and Pex32p"
YDL197C;ASF2;646.1374278;-0.452300417;0.190926699;-2.368974165;0.017837499;0.074407377;OK;746.6014149;545.6734407;"Anti-silencing protein; causes derepression of silent loci when overexpressed"
YLR031W;YLR031W;43.19260619;-0.451936135;0.594048935;-0.76077257;0.446792921;0.643489467;OK;49.90304101;36.48217136;"Putative protein of unknown function; S288C contains an in-frame stop codon between ORFs YLR030W and YLR031W; YLR031W has a paralog	YMR124W	that arose from the whole genome duplication"
YCR107W;AAD3;154.4096619;-0.451611623;0.251779386;-1.793679896;0.072864276;0.203319224;OK;178.3819126;130.4374113;"Putative aryl-alcohol dehydrogenase; similar to P. chrysosporium aryl-alcohol dehydrogenase; mutational analysis has not yet revealed a physiological role; AAD3 has a paralog	AAD15	that arose from a segmental duplication; members of the AAD gene family comprise three pairs (AAD3 + AAD15	AAD6/AAD16 + AAD4	AAD10 + AAD14) whose two genes are more related to one another than to other members of the family"
YDR473C;PRP3;845.4396641;-0.451416141;0.108177647;-4.172915145;3.01E-05;0.000423926;OK;976.639099;714.2402293;"Splicing factor; component of the U4/U6-U5 snRNP complex"
YHR002W;LEU5;379.4216656;-0.451377781;0.252729823;-1.786009168;0.074097774;0.205704781;OK;438.2972404;320.5460908;"Mitochondrial carrier protein; involved in the accumulation of CoA in the mitochondrial matrix; homolog of human Graves disease protein SLC25A16	which complements yeast null mutant; does not encode an isozyme of Leu4p	as first hypothesized"
YBL102W;SFT2;1454.49807;-0.450977963;0.184396731;-2.445693917;0.014457368;0.063351677;OK;1679.99858;1228.997559;"Tetra-spanning membrane protein found mostly in the late Golgi; non-essential; can suppress some sed5 alleles; may be part of the transport machinery	but precise function is unknown; similar to mammalian syntaxin 5"
YLR085C;ARP6;823.6047546;-0.450874374;0.109897592;-4.10267745;4.08E-05;0.000554769;OK;951.2648199;695.9446892;"Actin-related protein that binds nucleosomes; a component of the SWR1 complex	which exchanges histone variant H2AZ (Htz1p) for chromatin-bound histone H2A"
YNL205C;YNL205C;7.335765507;-0.450540315;0.701788188;-0.641989026;0.520880308;0.704138308;OK;8.471992078;6.199538936;"Dubious open reading frame; unlikely to encode a functional protein	based on available experimental and comparative sequence data"
YLR099W-A;MIM2;76.11975289;-0.449961035;0.240321795;-1.872327208;0.061161349;0.178791439;OK;87.89492023;64.34458556;"Mitochondrial protein required for outer membrane protein import; involved in import of the subset of proteins with multiple alpha-helical transmembrane segments	including Ugo1p	Tom20p	and Fzo1p; component of a large protein complex in the outer membrane that includes Mim1p and functions as cation-selective channel for translocation of positively charged precursor segments; not essential in W303 strain background"
YEL073C;YEL073C;558.2595576;-0.449960594;0.350569606;-1.283512852;0.19931246;0.396832303;OK;644.6181323;471.9009828;"Putative protein of unknown function; located adjacent to ARS503 and the telomere on the left arm of chromosome V; regulated by inositol/choline"
YGR134W;CAF130;730.8196653;-0.44966227;0.155325442;-2.894968543;0.003791965;0.022285719;OK;843.7982436;617.841087;"Subunit of the CCR4-NOT transcriptional regulatory complex; CCR4-NOT complex is evolutionarily-conserved and involved in controlling mRNA initiation	elongation	and degradation"
YLL058W;YLL058W;626.4767985;-0.449340323;0.27395266;-1.640211572;0.100961184;0.254403456;OK;723.2566146;529.6969823;"Inefficient homocysteine synthase; catalyzes de novo homocysteine biosynthesis; capable of catalyzing same reaction as Met17p; affects S-methylmethionine metabolism; similar to Str2p	which is a cystathionine gamma-synthase important in sulfur metabolism; HSU1 is not an essential gene"
YAL013W;DEP1;663.6651505;-0.449044614;0.128780611;-3.486896127;0.000488661;0.004137008;OK;766.1235296;561.2067714;"Component of the Rpd3L histone deacetylase complex; required for diauxic shift-induced histone H2B deposition onto rDNA genes; transcriptional modulator involved in regulation of structural phospholipid biosynthesis genes and metabolically unrelated genes	as well as maintenance of telomeres	mating efficiency	and sporulation; localizes to both the nucleus and mitochondria where it may play a role in mitophagy"
YPR116W;RRG8;40.24711214;-0.448944112;0.448720138;-1.00049914;0.317069014;0.527338821;OK;46.45919917;34.03502511;"Protein of unknown function; required for efficient 5' processing of mitochondrial tRNAs	for respiratory growth and mitochondrial genome maintenance; null mutation results in a decrease in plasma membrane electron transport; localizes to the matrix side of the inner mitochondrial membrane"
YOL165C;AAD15;71.46940981;-0.448877042;0.288953969;-1.553455185;0.120314428;0.287767692;OK;82.49899431;60.43982531;"Putative aryl-alcohol dehydrogenase; similar to P. chrysosporium aryl-alcohol dehydrogenase; mutational analysis has not yet revealed a physiological role; AAD15 has a paralog	AAD3	that arose from a segmental duplication; members of the AAD gene family comprise three pairs (AAD3 + AAD15	AAD6/AAD16 + AAD4	AAD10 + AAD14) whose two genes are more related to one another than to other members of the family"
YKR063C;LAS1;587.4582505;-0.448494522;0.231017561;-1.941387141;0.052211337;0.160363392;OK;678.0422757;496.8742252;"Endonuclease involved in pre-rRNA processing at both ends of ITS2; functions with Grc3p in a conserved mechanism to cleave pre-rRNA at a specific site during rRNA processing and ribosome biogenesis; may coordinate the action of the Rat1p-Rai1p exoRNAse; required for the G1/S cell cyc…
YKR071C;DRE2;891.4150584;-0.448457502;0.193289957;-2.320128314;0.020333937;0.081732308;OK;1028.857004;753.9731124;"Component of the cytosolic Fe-S protein assembly (CIA) machinery; contains an Fe-S cluster that receives electrons from NADPH via the action of Tah18p in an early step in the CIA pathway; ortholog of human Ciapin1; protein abundance increases in response to DNA replication stress; in…
YJR098C;YJR098C;364.7596163;-0.447970762;0.192607614;-2.325820629;0.020028122;0.080778287;OK;420.9396452;308.5795875;"Putative protein of unknown function; the authentic	non-tagged protein is detected in highly purified mitochondria in high-throughput studies"
YKL172W;EBP2;2520.345972;-0.447489982;0.445204466;-1.005133632;0.314832508;0.525189478;OK;2908.117947;2132.573996;"Protein required for 25S rRNA maturation and 60S ribosomal subunit assembly; localizes to the nucleolus and in foci along nuclear periphery; constituent of 66S pre-ribosomal particles; cooperates with Rrs1p and Mps3p to mediate telomere clustering by binding Sir4p	but is not involved in telomere tethering"
YER053C;PIC2;3838.303324;-0.447087878;0.423096752;-1.056703639;0.290646864;0.499542222;OK;4428.329546;3248.277102;"Mitochondrial copper and phosphate carrier; imports copper and inorganic phosphate into mitochondria; functionally redundant with Mir1p but less abundant than Mir1p under normal conditions; expression is induced at high temperature"
YNL286W;CUS2;543.0722663;-0.446531331;0.145601706;-3.066800131;0.002163635;0.014010883;OK;626.4513734;459.6931592;"Putative checkpoint factor in transcription; binds to U2 snRNA and Prp11p; regulates toggling of the U2 snRNA stem II region between different structures; contains two RNA recognition motifs (RRMs)"
YKL219W;COS9;832.5080376;-0.446488163;0.166019552;-2.689370958;0.007158682;0.037206471;OK;960.3127084;704.7033669;"Endosomal protein involved in turnover of plasma membrane proteins; member of the DUP380 subfamily of conserved	often subtelomeric COS genes; required for the multivesicular vesicle body sorting pathway that internalizes plasma membrane proteins for degradation; Cos proteins provide ubiquitin in trans for nonubiquitinated cargo proteins"
YDL109C;YDL109C;305.556154;-0.446103671;0.171996476;-2.593679141;0.009495506;0.046520195;OK;352.4246563;258.6876518;"Putative lipase; involved in lipid metabolism; not an essential gene; YDL109C has a paralog	ROG1	that arose from the whole genome duplication"
YMR077C;VPS20;474.4310176;-0.44592258;0.120711985;-3.694103608;0.000220664;0.002155078;OK;547.1737415;401.6882936;"Myristoylated subunit of the ESCRT-III complex; the endosomal sorting complex required for transport of transmembrane proteins into the multivesicular body pathway to the lysosomal/vacuolar lumen; cytoplasmic protein recruited to endosomal membranes"
YOR246C;ENV9;1377.010923;-0.445471868;0.194441736;-2.291030093;0.021961673;0.086075358;OK;1587.932785;1166.089061;"Conserved oxidoreductase involved in lipid droplet morphology; mutant shows defects in CPY processing and vacuolar morphology; required for replication of Brome mosaic virus in S. cerevisiae	a model system for studying replication of positive-strand RNA viruses in their natural hosts; homologus to human RDH12 linked to Leber Congenital Amaurosis"
YJR159W;SOR1;55.0498206;-0.445406176;0.562718244;-0.791526099;0.428637052;0.629011456;OK;63.48078157;46.61885963;"Sorbitol dehydrogenase; protein sequence is 99% identical to the Sor2p sorbitol dehydrogenase; expression is induced in the presence of sorbitol or xylose"
YDR288W;NSE3;511.9620862;-0.445380395;0.142055976;-3.135245745;0.001717102;0.011648063;OK;590.3653653;433.558807;"Component of the SMC5-SMC6 complex; this complex plays a key role in the removal of X-shaped DNA structures that arise between sister chromatids during DNA replication and repair; protein abundance increases in response to DNA replication stress"
YDR215C;YDR215C;1.861445975;-0.445193057;1.722110166;-0.258516015;0.796008691;NaN;Low;2.146394897;1.576497053;"Putative protein of unknown function; conserved across S. cerevisiae strains; null mutant displays elevated sensitivity to expression of a mutant huntingtin fragment or of alpha-synuclein"
YIL139C;REV7;411.0765714;-0.445176062;0.128521142;-3.463835254;0.000532533;0.00442076;OK;474.0015373;348.1516055;"Accessory subunit of DNA polymerase zeta (pol zeta); involved in translesion synthesis during post-replication repair; required for mutagenesis induced by DNA damage; involved in double-strand break repair; may be involved in meiosis; forms a complex with Rev3p	Pol31p and Pol32p"
YAR023C;YAR023C;76.02529295;-0.444684677;0.232397991;-1.913461792;0.05568896;0.167768607;OK;87.65011323;64.40047268;"Putative integral membrane protein; member of DUP240 gene family"
YFL004W;VTC2;3339.527182;-0.444078621;0.156057924;-2.845601232;0.004432767;0.02532949;OK;3849.480113;2829.574252;"Regulatory subunit of vacuolar transporter chaperone (VTC) complex; involved in membrane trafficking	vacuolar polyphosphate accumulation	microautophagy and non-autophagic vacuolar fusion; important regulator of substrate invagination from the vacuolar membrane; targeted to vacuole via AP-3 pathway; VTC2 has a paralog	VTC3	that arose from the whole genome duplication"
YOR289W;YOR289W;1644.845752;-0.443983255;0.414222006;-1.071848546;0.283788064;0.491795953;OK;1895.964113;1393.727391;"Putative protein of unknown function; transcription induced by the unfolded protein response; green fluorescent protein (GFP)-fusion protein localizes to both the cytoplasm and the nucleus"
YGR236C;SPG1;14.96589117;-0.44348385;0.653600403;-0.678524444;0.497439231;0.685383652;OK;17.24820159;12.68358075;"Protein required for high temperature survival during stationary phase; not required for growth on nonfermentable carbon sources; the authentic	non-tagged protein is detected in highly purified mitochondria in high-throughput studies"
YMR023C;MSS1;406.44922;-0.443179266;0.128123181;-3.459009242;0.000542166;0.004488266;OK;468.3911446;344.5072955;"Mitochondrial protein; forms a heterodimer complex with Mto1p that performs the 5-carboxymethylaminomethyl modification of the wobble uridine base in mitochondrial tRNAs; similar to human GTPBP3"
YGL250W;RMR1;453.0116483;-0.442804897;0.250729175;-1.766068497;0.077384358;0.212168031;OK;521.992167;384.0311296;"Protein required for meiotic recombination and gene conversion; null mutant displays reduced PIS1 expression and growth defects on non-fermentable carbon sources and minimal media; GFP-fusion protein localizes to both cytoplasm and nucleus"
YDR185C;UPS3;129.8960207;-0.442639058;0.257733442;-1.717429661;0.085900696;0.227148496;OK;149.6681197;110.1239217;"Mitochondrial protein of unknown function; similar to Ups1p and Ups2p which are involved in regulation of mitochondrial cardiolipin and phosphatidylethanolamine levels; null is viable but interacts synthetically with ups1 and ups2 mutations; UPS3 has a paralog	UPS2	that arose from the whole genome duplication"
YOR297C;TIM18;225.9301884;-0.442576474;0.161030204;-2.748406591;0.00598857;0.032261453;OK;260.3153238;191.545053;"Component of the mitochondrial TIM22 complex; involved in insertion of polytopic proteins into the inner membrane; may mediate assembly or stability of the complex"
YNL284C-B;YNL284C-B;795.9798021;-0.442385759;0.110270587;-4.011820128;6.03E-05;0.000762001;OK;917.0714636;674.8881406;"Retrotransposon TYA Gag and TYB Pol genes; transcribed/translated as one unit; polyprotein is processed to make a nucleocapsid-like protein (Gag)	reverse transcriptase (RT)	protease (PR)	and integrase (IN); similar to retroviral genes"
YGL144C;ROG1;371.4685055;-0.44168907;0.200346474;-2.204626128;0.027480341;0.10126387;OK;427.8920412;315.0449698;"Lipase with specificity for monoacylglycerol; preferred substrate is 1-oleoylglycerol; null mutation affects lipid droplet morphology and overexpression causes increased accumulation of reactive oxygen species"
YHL020C;OPI1;2357.566988;-0.441311206;0.114985275;-3.837980169;0.00012405;0.001350869;OK;2715.36373;1999.770246;"Transcriptional regulator of a variety of genes; critical sensor of genotoxic stress; phosphorylation by protein kinase A stimulates Opi1p function in negative regulation of phospholipid biosynthetic genes; involved in telomere maintenance; null exhibits disrupted mitochondrial metabol…	strongly correlated with overproduction of inositol; binds to phosphatidic acid"
YGL159W;YGL159W;699.8758339;-0.440129179;0.107466835;-4.095488439;4.21E-05;0.00056523;OK;805.8125401;593.9391278;"Putative protein of unknown function; deletion mutant has no detectable phenotype"
YJR022W;LSM8;150.2933163;-0.440009365;0.235016853;-1.872246006;0.061172577;0.178791439;OK;173.0363664;127.5502663;"Lsm (Like Sm) protein; forms heteroheptameric complex (with Lsm2p	Lsm3p	Lsm4p	Lsm5p	Lsm6p	and Lsm7p) that is part of spliceosomal U6 snRNP and is also implicated in processing of pre-tRNA	pre-snoRNA	and pre-rRNA"
YER156C;YER156C;481.5922768;-0.439331448;0.209725642;-2.094791293;0.036189549;0.123180488;OK;554.3583904;408.8261633;"Protein involved in mitochondrial function; interacts with Hsp82p and copurifies with Ipl1p; expression is copper responsive and downregulated in strains deleted for MAC1	a copper-responsive transcription factor; role in preventing L-A mycovirus pathogenesis; human homolog MYG1 is linked to developmental processes and dermatological diseases	complements yeast null mutant"
YPL270W;MDL2;1801.472271;-0.439284709;0.143513003;-3.060940132;0.002206432;0.014195742;OK;2073.636941;1529.307601;"Mitochondrial inner membrane half-type ABC transporter; required for respiratory growth at high temperature; localizes to vacuole membrane in response to H2O2; similar to human TAP1 and TAP2 implicated in bare lymphocyte syndrome and Wegener-like granulomatosis"
YBL005W;PDR3;406.7260836;-0.439138876;0.180911571;-2.427367546;0.015208839;0.065871907;OK;468.1537751;345.298392;"Transcriptional activator of the pleiotropic drug resistance network; regulates expression of ATP-binding cassette (ABC) transporters through binding to cis-acting PDRE sites (PDR responsive elements); has a role in response to drugs and organic solvents; post-translationally up-regul…
YBL076C;ILS1;10521.15441;-0.438549543;0.216355393;-2.026986877;0.042663755;0.140110584;OK;12108.06054;8934.248272;"Cytoplasmic isoleucine-tRNA synthetase; target of the G1-specific inhibitor reveromycin A"
YPL241C;CIN2;234.6796248;-0.438360375;0.225195777;-1.946574579;0.051585759;0.159229703;OK;270.0613261;199.2979236;"GTPase-activating protein (GAP) for Cin4p; tubulin folding factor C involved in beta-tubulin (Tub2p) folding; mutants display increased chromosome loss and benomyl sensitivity; human homolog RP2 complements yeast null mutant"
YPR050C;YPR050C;3.201113331;-0.437687901;1.417756401;-0.308718691;0.757535524;0.867572415;OK;3.683003162;2.7192235;"Dubious open reading frame; unlikely to encode a functional protein	based on available experimental and comparative sequence data; almost completely overlaps verified ORF MAK3/YPR051W"
YGL193C;YGL193C;72.74509812;-0.437628797;0.255504134;-1.712805156;0.086748391;0.228210886;OK;83.69455776;61.79563849;"Haploid-specific gene repressed by a1-alpha2; turned off in sir3 null strains	absence enhances the sensitivity of rad52-327 cells to campothecin almost 100-fold"
YBR076W;ECM8;34.53415257;-0.437402277;0.487604214;-0.897043677;0.369695611;0.582740006;OK;39.72952055;29.33878459;Non-essential protein of unknown function
YBR239C;ERT1;185.2567244;-0.43729735;0.236084581;-1.852291024;0.063984044;0.184928738;OK;213.1204302;157.3930186;"Transcriptional regulator; involved in regulation of gluconeogenesis and fermentable carbon utilization; GFP-fusion protein localizes to cytoplasm	nucleus; null mutation affects periodicity of transcriptional and metabolic oscillation; plays role in restricting Ty1 transposition; member of the zinc cluster family of proteins	similar to Rds2p"
YLR135W;SLX4;375.2467929;-0.436211816;0.137293903;-3.177211845;0.001486984;0.010493155;OK;431.5481389;318.9454469;"Endonuclease involved in processing DNA; acts during recombination	repair; promotes template switching during break-induced replication (BIR)	causing non-reciprocal translocations (NRTs); cleaves branched structures in complex with Slx1p; involved in interstrand cross-link repair	Rad1p/Rad10p-dependent removal of 3'-nonhomologous tails during DSBR via single-strand annealing; relative distribution to nuclear foci increases upon DNA replication stress; FANCP-related factor"
YHR156C;LIN1;223.243287;-0.436155773;0.184833031;-2.359728517;0.018288313;0.075856522;OK;256.7340651;189.7525089;"Non-essential component of U5 snRNP; nuclear protein; physically interacts with Irr1p of cohesin complex; may link together proteins involved in chromosome segregation	mRNA splicing and DNA replication"
YGL194C-A;YGL194C-A;39.38985866;-0.435845921;0.384613512;-1.133204912;0.257128212;0.463886304;OK;45.29495871;33.48475861;"Putative protein of unknown function; identified based on comparisons of the genome sequences of six Saccharomyces species; SWAT-GFP and mCherry fusion proteins localize to the endoplasmic reticulum"
YAL064C-A;TDA8;1.851732884;-0.435667825;1.397300939;-0.311792408;0.755198294;NaN;Low;2.129222253;1.574243515;"Putative protein of unknown function; null mutant is sensitive to expression of the top1-T722A allele; not an essential gene"
YPL185W;YPL185W;16.45488609;-0.434904714;0.44132515;-0.985451915;0.32440214;0.535621986;OK;18.91646038;13.99331179;"Dubious open reading frame; unlikely to encode a functional protein	based on available experimental and comparative sequence data; partially overlaps the verified gene UIP4/YPL186C"
YIL050W;PCL7;506.9640563;-0.434012536;0.178681231;-2.428976642;0.015141508;0.065675466;OK;582.650262;431.2778506;"Pho85p cyclin of the Pho80p subfamily; forms a functional kinase complex with Pho85p which phosphorylates Mmr1p and is regulated by Pho81p; involved in glycogen metabolism	expression is cell-cycle regulated; PCL7 has a paralog	PCL6	that arose from the whole genome duplication"
YBR228W;SLX1;281.6402198;-0.433688825;0.221403189;-1.958819232;0.05013396;0.156312301;OK;323.6562514;239.6241883;"Endonuclease involved in DNA recombination and repair; subunit of a complex	with Slx4p	that hydrolyzes 5' branches from duplex DNA in response to stalled or converging replication forks; function overlaps with that of Sgs1p-Top3p"
YGR112W;SHY1;465.7542153;-0.433427018;0.189511193;-2.287078728;0.022191228;0.086861147;OK;535.1956692;396.3127614;"Mitochondrial inner membrane protein required for complex IV assembly; associates with complex IV assembly intermediates and complex III/complex IV supercomplexes; similar to human SURF1 involved in Leigh Syndrome; complex IV is also known as cytochrome c oxidase; also localizes to t…
YER137C;YER137C;50.40457317;-0.433234587;0.49093126;-0.882475048;0.377519967;0.589455811;OK;57.91633765;42.8928087;Protein of unknown function
YER044C-A;MEI4;61.61963861;-0.432171611;0.30702063;-1.407630526;0.159240503;0.343604782;OK;70.78058014;52.45869708;"Meiosis-specific protein involved in forming DSBs; involved in double-strand break (DSBs) formation during meiotic recombination; required for chromosome synapsis and production of viable spores"
YJL037W;IRC18;30.48653451;-0.431856465;0.420172276;-1.027808092;0.304040109;0.513056954;OK;35.01568655;25.95738247;"Protein involved in outer spore wall assembly; possible role in assembly of the dityrosine layer; similar to adjacent ORF	LOH1; irc18 loh1 double mutant exhibits reduced dityrosine fluorescence relative to single mutants; SWAT-GFP fusion protein localizes to the ER and vacuole	while mCherry fusion localizes to the vacuole; expression induced in respiratory-deficient cells and carbon-limited chemostat culture; null mutant displays increased levels of spontaneous Rad52p foci"
YBR217W;ATG12;181.3179226;-0.431739152;0.181200988;-2.382653413;0.017188368;0.072348506;OK;208.2477349;154.3881103;"Ubiquitin-like modifier involved in autophagy and the Cvt pathway; conserved; conjugated to Atg5p to form a complex involved in Atg8p lipidation; Atg5p-Atg12p conjugate enhances E2 activity of Atg3p by rearranging its catalytic site	also forms a complex with Atg16p; the Atg5-Atg12/Atg16 complex binds to membranes and is essential for autophagosome formation; homolog of mammalian ULK1"
YDR011W;SNQ2;3011.477894;-0.431110941;0.168700278;-2.555484469;0.010604009;0.050341671;OK;3458.10925;2564.846537;"Plasma membrane ATP-binding cassette (ABC) transporter; multidrug transporter involved in multidrug resistance and resistance to singlet oxygen species"
YNR027W;BUD17;481.4696818;-0.429955652;0.210339721;-2.044101088;0.040943562;0.135503692;OK;552.6877539;410.2516097;"Putative pyridoxal kinase; a key enzyme in vitamin B6 metabolism; involved in bud-site selection; diploid mutants display a random rather than a bipolar budding pattern; similarity to yeast BUD16 and human pyridoxal kinase (PDXK)"
YCL063W;VAC17;469.0263438;-0.429749968;0.171573848;-2.504752167;0.012253722;0.056122986;OK;538.371118;399.6815697;"Phosphoprotein involved in vacuole inheritance; degraded in late M phase of the cell cycle; acts as a vacuole-specific receptor for myosin Myo2p; involved in regulation of asymmetric inheritance of aggregated/misfolded proteins and age reset"
YJR137C;MET5;1025.726972;-0.429718791;0.142694043;-3.011469737;0.002599863;0.01613643;OK;1177.368178;874.0857653;"Sulfite reductase beta subunit; involved in amino acid biosynthesis	transcription repressed by methionine"
YDR459C;PFA5;404.0817069;-0.429352369;0.163830871;-2.620704911;0.008774818;0.043669514;OK;463.770058;344.3933559;"Palmitoyltransferase with autoacylation activity; likely functions in pathway(s) outside Ras; member of a family of putative palmitoyltransferases containing an Asp-His-His-Cys-cysteine rich (DHHC-CRD) domain"
YOR228C;MCP1;260.0206609;-0.429107353;0.257066822;-1.669244403;0.095068954;0.243352092;OK;298.4076422;221.6336795;"Mitochondrial protein of unknown function involved in lipid homeostasis; integral membrane protein that localizes to the mitochondrial outer membrane; involved in mitochondrial morphology; interacts genetically with MDM10	and other members of the ERMES complex; contains five predicted transmembrane domains"
YDL245C;HXT15;0.928868214;-0.426986342;1.990918645;-0.214466997;0.830182901;NaN;Low;1.065329508;0.792406921;"Putative transmembrane polyol transporter; supports growth on and uptake of mannitol	sorbitol and xylitol with moderate affinity when overexpressed in a strain deleted for hexose family members; minor hexose transport activity when overexpressed in a similar strain; similarity to hexose transporters; expression is induced by low levels of glucose and repressed by high levels of glucose"
YKL109W;HAP4;975.1174018;-0.425126058;0.245993042;-1.728203593;0.08395173;0.223908741;OK;1117.758055;832.476749;"Transcription factor; subunit of the heme-activated	glucose-repressed Hap2p/3p/4p/5p CCAAT-binding complex	a transcriptional activator and global regulator of respiratory gene expression; provides the principal activation function of the complex; involved in diauxic shift"
YDR078C;SHU2;182.2773549;-0.425020392;0.195057239;-2.178952161;0.029335222;0.105724372;OK;208.9344436;155.6202663;"Component of Shu complex (aka PCSS complex); Shu complex also includes Psy3	Csm2	Shu1	and promotes error-free DNA repair	Shu complex mediates inhibition of Srs2p function; promotes formation of Rad51p filaments; important for both mitotic and meiotic homologous recombination	and contains a conserved SWIM domain that is necessary for both"
YCR020C;PET18;126.8032549;-0.423842338;0.217911577;-1.94501983;0.051772592;0.159507619;OK;145.2968857;108.3096241;"Protein of unknown function; has weak similarity to proteins involved in thiamin metabolism; expression is induced in the absence of thiamin"
YKR004C;ECM9;542.5935504;-0.423773221;0.160874242;-2.634189386;0.008433843;0.042289497;OK;621.715429;463.4716718;"Alpha-subunit of geranylgeranyltransferase type III; required with ?? subunit Bet2p to transfer a geranylgeranyl group to mono-farnsylated Ykt6p	regulating membrane localization and its function in cell wall integrity and autophagy; involved in cell wall maintenance; functions in a regulatory pathway determining cell division readiness under stress; null is sensitive to osmotic stress and resistant to calcofluor white; structural and functional homolog of human GGTase-III ?? subunit PTAR1"
YIL121W;QDR2;2130.987351;-0.42317096;0.089302911;-4.73860206;2.15E-06;4.59E-05;OK;2441.296059;1820.678643;"Plasma membrane transporter of the major facilitator superfamily; member of the 12-spanner drug:H(+) antiporter DHA1 family; exports copper; has broad substrate specificity and can transport many mono- and divalent cations; transports a variety of drugs and is required for resistance to quin…	barban	cisplatin	and bleomycin; contributes to potassium homeostasis; expression is regulated by copper"
YNL183C;NPR1;1236.792054;-0.423093649;0.169384636;-2.49782778;0.012495688;0.057085492;OK;1416.857986;1056.726122;"Protein kinase; stabilizes several plasma membrane amino acid transporters by antagonizing their ubiquitin-mediated degradation; phosphorylates Aly2p; negatively regulates Ldb19p-mediated endocytosis by phosphorylating Ldb19p; positively regulates activity of the three Mep ammonium tr…	PRR2	that arose from the whole genome duplication"
YER160C;YER160C;3583.071111;-0.422801274;0.168131136;-2.514711336;0.011912988;0.055068777;OK;4104.379044;3061.763178;"Retrotransposon TYA Gag and TYB Pol genes; transcribed/translated as one unit; polyprotein is processed to make a nucleocapsid-like protein (Gag)	reverse transcriptase (RT)	protease (PR)	and integrase (IN); similar to retroviral genes"
YIL077C;YIL077C;730.049479;-0.4227688;0.2667242;-1.585041027;0.112957013;0.275855062;OK;836.2577444;623.8412137;"Protein that associates with the large mitoribosomal subunit; the authentic	non-tagged protein is detected in highly purified mitochondria in high-throughput studies; deletion confers sensitivity to 4-(N-(S-glutathionylacetyl)amino) phenylarsenoxide (GSAO)"
YOL044W;PEX15;292.2593075;-0.422758923;0.20469453;-2.065316176;0.038893094;0.130013436;OK;334.7764794;249.7421356;"Tail-anchored type II integral peroxisomal membrane protein; required for peroxisome biogenesis; cells lacking Pex15p mislocalize peroxisomal matrix proteins to cytosol; overexpression results in impaired peroxisome assembly"
YFL002W-A;YFL002W-A;11068.92768;-0.422612616;0.219002246;-1.929718177;0.053641766;0.163413271;OK;12678.65891;9459.196438;"Retrotransposon TYA Gag and TYB Pol genes; transcribed/translated as one unit; polyprotein is processed to make a nucleocapsid-like protein (Gag)	reverse transcriptase (RT)	protease (PR)	and integrase (IN); similar to retroviral genes"
YPL036W;PMA2;231.393747;-0.42071685;0.272287737;-1.545118612;0.122317576;0.290346367;OK;264.8960309;197.8914631;"Plasma membrane H+-ATPase; isoform of Pma1p	involved in pumping protons out of the cell; regulator of cytoplasmic pH and plasma membrane potential"
YML119W;YML119W;791.7296455;-0.420384648;0.212442604;-1.978815174;0.047836819;0.15134108;OK;906.2707732;677.1885178;"Putative protein of unknown function; YML119W is not an essential gene; potential Cdc28p substrate"
YPR061C;JID1;159.1247542;-0.419863768;0.246375282;-1.704163519;0.088350543;0.230699516;OK;182.1175288;136.1319797;"Probable Hsp40p co-chaperone; has a DnaJ-like domain and appears to be involved in ER-associated degradation of misfolded proteins containing a tightly folded cytoplasmic domain; inhibits replication of Brome mosaic virus in S. cerevisiae"
YNL157W;IGO1;1357.985838;-0.41938488;0.227741686;-1.8414937;0.065549243;0.18808825;OK;1553.987686;1161.98399;"Protein required for initiation of the G0 program; prevents degradation of nutrient-regulated mRNAs via the 5'-3' mRNA decay pathway; phosphorylation (S63) by Rim15p increases interaction with and inhibition of PP2A-Cdc55 for timely mitotic progression; can also activate PP2A-Cdc55 comple…	IGO2	that arose from the whole genome duplication"
YOR193W;PEX27;913.9577568;-0.418832005;0.106148484;-3.945718195;7.96E-05;0.000969329;OK;1045.700323;782.2151904;"Peripheral peroxisomal membrane protein; required for Vps1-dependent peroxisome fission but not Dnm1-dependent fission; functions to control peroxisome size and number; interacts with Vps1p and Pex25p; accumulates at peroxisomal membrane constrictions; PEX27 has a paralog	PEX25	that arose from the whole genome duplication"
YGR160W;YGR160W;0.934093665;-0.418700827;1.785196519;-0.234540468;0.81456542;NaN;Low;1.06869714;0.79949019;"Dubious open reading frame; unlikely to encode a functional protein	based on available experimental and comparative sequence data"
YBL100W-B;YBL100W-B;12.90686085;-0.4184473;0.546826188;-0.765229078;0.444135148;0.641925377;OK;14.76563695;11.04808475;"Retrotransposon TYA Gag and TYB Pol genes; transcribed/translated as one unit; polyprotein is processed to make a nucleocapsid-like protein (Gag)	reverse transcriptase (RT)	protease (PR)	and integrase (IN); similar to retroviral genes"
YPR054W;SMK1;13.01180098;-0.418381637;0.552845736;-0.756778266;0.449182716;0.64568665;OK;14.88540002;11.13820194;"Middle sporulation-specific mitogen-activated protein kinase (MAPK); required for prospore membrane development and the production of outer spore wall layers; promotes deposition of the glucan layer of the spore wall by regulating the localization of Gsc2p to sites of spore wall assem…
YGR043C;NQM1;1301.414917;-0.417674431;0.510765806;-0.817741567;0.41350477;0.618498;OK;1488.49626;1114.333574;"Transaldolase of unknown function; transcription is repressed by Mot1p and induced by alpha-factor and during diauxic shift; NQM1 has a paralog	TAL1	that arose from the whole genome duplication"
YOR171C;LCB4;1179.961092;-0.416628657;0.133243144;-3.126829979;0.001767021;0.01193388;OK;1349.164326;1010.757858;"Sphingoid long-chain base kinase; responsible for synthesis of long-chain base phosphates	which function as signaling molecules	regulates synthesis of ceramide from exogenous long-chain bases	localizes to the Golgi and late endosomes; LCB4 has a paralog	LCB5	that arose from the whole genome duplication"
YLR104W;LCL2;485.3758786;-0.416349974;0.219501592;-1.896797059;0.057854728;0.171611765;OK;554.9315526;415.8202047;"Putative protein of unknown function; mutant is deficient in cell wall mannosylphosphate and has long chronological lifespan; genetic interactions suggest a role in ER-associated protein degradation (ERAD); SWAT-GFP fusion protein localizes to the endoplasmic reticulum and vacuole	while mCherry fusion localizes to just the vacuole"
YDR026C;NSI1;764.500879;-0.416270282;0.129812155;-3.206712653;0.00134261;0.009633592;OK;874.0352376;654.9665204;"RNA polymerase I termination factor; binds to rDNA terminator element	required for efficient Pol I termination; required for rDNA silencing at NTS1; facilities association of Sir2p with NTS1	contributes to rDNA stability and cell longevity; interacts physically with Fob1p and RENT subunits	Sir2p and Net1p; may interact with ribosomes	based on co-purification experiments; Myb-like DNA-binding protein; NSI1 has a paralog	REB1	that arose from the whole genome duplication"
YLR207W;HRD3;972.9358241;-0.4158124;0.117327467;-3.544032863;0.000394056;0.003468739;OK;1112.182606;833.6890427;"ER membrane protein that plays a central role in ERAD; forms HRD complex with Hrd1p and ER-associated protein degradation (ERAD) determinants that engages in lumen to cytosol communication and coordination of ERAD events"
YKR010C;TOF2;679.3978562;-0.415222171;0.124773582;-3.327805153;0.000875331;0.00667328;OK;776.497288;582.2984244;"Protein required for rDNA silencing and mitotic rDNA condensation; stimulates Cdc14p phosphatase activity and biphasic release to promote rDNA repeat segregation; required for condensin recruitment to the replication fork barrier site; TOF2 has a paralog	NET1	that arose from the whole genome duplication"
YER139C;RTR1;222.2626817;-0.414373714;0.168968986;-2.452365516;0.014192042;0.062648326;OK;253.9644036;190.5609598;"Dual specificity protein phosphatase; dephosphorylates T1 and S5 in C-terminal domain (CTD) of RNA polymerase II largest subunit	Rpo21p; autoregulates turnover of its mRNA; has a cysteine-rich motif required for function and conserved in eukaryotes; shuttles between the nucleus and cytoplasm; RTR1 has a paralog	RTR2	that arose from the whole genome duplication"
YDL244W;THI13;81.51360604;-0.414152147;0.217150242;-1.907214755;0.056492784;0.168571127;OK;93.13390465;69.89330744;"Protein involved in synthesis of the thiamine precursor HMP; member of a subtelomeric gene family including THI5	THI11	THI12	and THI13; hydroxymethylpyrimidine is also known as HMP"
YFR029W;PTR3;588.7367298;-0.413640352;0.215467761;-1.919731984;0.054891762;0.166120538;OK;672.5627007;504.910759;"Component of the SPS plasma membrane amino acid sensor system; senses external amino acid concentration and transmits intracellular signals that result in regulation of expression of amino acid permease genes; other members are Ssy1p	Ptr3p	and Ssy5p"
YPR158C-D;YPR158C-D;2799.97005;-0.412854305;0.242564385;-1.702040074;0.088747856;0.231332724;OK;3197.890221;2402.049879;"Retrotransposon TYA Gag and TYB Pol genes; transcribed/translated as one unit; polyprotein is processed to make a nucleocapsid-like protein (Gag)	reverse transcriptase (RT)	protease (PR)	and integrase (IN); similar to retroviral genes"
YGL181W;GTS1;1831.029797;-0.412281464;0.141987137;-2.903653619;0.00368836;0.021805466;OK;2090.891999;1571.167595;"Protein involved in Arf3p regulation and in transcription regulation; localizes to the nucleus and to endocytic patches; contains an N-terminal Zn-finger and ArfGAP homology domain	a C-terminal glutamine-rich region	and a UBA (ubiquitin associated) domain; gts1 mutations affect budding	cell size	heat tolerance	sporulation	life span	ultradian rhythms	endocytosis; expression oscillates in a pattern similar to metabolic oscillations"
YAL034W-A;MTW1;222.6358864;-0.412230182;0.175764382;-2.34535676;0.019008881;0.077872572;OK;254.2287924;191.0429803;"Essential component of the MIND kinetochore complex; joins kinetochore subunits contacting DNA to those contacting microtubules; critical to kinetochore assembly; complex consists of Mtw1p Including Nnf1p-Nsl1p-Dsn1p (MIND)"
YMR064W;AEP1;809.65333;-0.411611754;0.151269308;-2.721052663;0.006507439;0.034450811;OK;924.3762706;694.9303894;"Protein required for expression of the mitochondrial OLI1 gene; mitochondrial OLI1 gene encodes subunit 9 of F1-F0 ATP synthase"
YJL140W;RPB4;2580.013699;-0.41138041;0.12444449;-3.305734224;0.000947279;0.007166945;OK;2945.383202;2214.644197;"RNA polymerase II subunit B32; forms dissociable heterodimer with Rpb7p; Rpb4/7 dissociates from RNAPII as Ser2 CTD phosphorylation increases; Rpb4/7 regulates cellular lifespan via mRNA decay process; involved in recruitment of 3'-end processing factors to transcribing RNAPII complex	export of mRNA to cytoplasm under stress conditions; also involved in translation initiation"
YKL209C;STE6;373.7334015;-0.41122508;0.218888967;-1.878692591;0.06028648;0.177067465;OK;426.6400662;320.8267369;"Plasma membrane ATP-binding cassette (ABC) transporter; required for the export of a-factor	catalyzes ATP hydrolysis coupled to a-factor transport; contains 12 transmembrane domains and two ATP binding domains; expressed only in MATa cells; human homolog ABCB1 mediates multidrug resistance in many chemotherapy-resistant tumors by effluxing toxic compounds from the cell"
YLR256W-A;YLR256W-A;53.2904867;-0.410900071;0.362948842;-1.132115671;0.257585807;0.464291426;OK;60.8285431;45.7524303;"Retrotransposon TYA Gag gene co-transcribed with TYB Pol; translated as TYA or TYA-TYB polyprotein; Gag is a nucleocapsid protein that is the structural constituent of virus-like particles (VLPs); similar to retroviral Gag"
YDR179W-A;YDR179W-A;300.9346364;-0.410710672;0.222948959;-1.842173531;0.065449771;0.188014864;OK;343.4831432;258.3861296;"Protein with a potential role in tethering ER and vacuoles; localizes to nucleus-vacuole junctions in an Mdm1p-dependent manner; contains a lipid-binding PXA domain"
YMR008C;PLB1;2730.349986;-0.410005586;0.097998899;-4.18377749;2.87E-05;0.000408982;OK;3115.734466;2344.965506;"Phospholipase B (lysophospholipase) involved in lipid metabolism; required for efficient acyl chain remodeling of newly synthesized phosphatidylethanolamine-derived phosphatidylcholine; required for deacylation of phosphatidylcholine and phosphatidylethanolamine but not phosphatidylinosi…	PLB3	that arose from the whole genome duplication"
YHL022C;SPO11;74.66033622;-0.409513455;0.269259072;-1.520890093;0.128287421;0.29870429;OK;85.18604115;64.13463129;"Meiosis-specific protein required for meiotic recombination; makes DNA double-strand breaks (DSB) during meiotic recombination	homolog pairing	and synaptonemal complex formation; role in meiotic DSB formation involves a topo-II-like transesterase mechanism; forms monotetrameric complex; covalently linked to DSBs through a 5'-phosphodiester bond between a catalytic tyrosine (Y135) and the DSB 5'- end; sequence similarity to a topo VI subunit from archaea	fission yeast rec12 and human SPO11"
YBL059C-A;CMC2;212.5452348;-0.409297268;0.175926709;-2.326521486;0.019990748;0.080732904;OK;242.4945118;182.5959578;"Protein involved in respiratory chain complex assembly or maintenance; protein of the mitochondrial intermembrane space; contains twin Cx9C motifs that can form coiled coil-helix-coiled-coil helix fold"
YMR135C;GID8;1751.566;-0.409256482;0.367072626;-1.114919646;0.264884857;0.473051159;OK;1998.351008;1504.780992;"Subunit of GID Complex	binds strongly to central component Vid30p; GID Complex is involved in proteasome-dependent catabolite inactivation of fructose-1	6-bisphosphatase; recruits Rmd5p	Fyv10 and Vid28p to GID Complex; contains LisH	CTLH	and CRA domains that mediate binding to Vid30p (LisH) and Rmd5p and Vid28p (CTLH and CRA); dosage-dependent regulator of START"
YHR106W;TRR2;1088.70945;-0.409075118;0.25113659;-1.628894927;0.103335264;0.258532806;OK;1242.034923;935.3839772;"Mitochondrial thioredoxin reductase; involved in protection against oxidative stress	required with Glr1p to maintain the redox state of Trx3p; contains active-site motif (CAVC) present in prokaryotic orthologs; binds NADPH and FAD; TRR2 has a paralog	TRR1	that arose from the whole genome duplication"
YLR225C;YLR225C;1912.939603;-0.408942172;0.19525073;-2.094446315;0.036220241;0.123214786;OK;2182.256925;1643.622281;"Putative protein of unknown function; green fluorescent protein (GFP)-fusion protein localizes to the cytoplasm; not an essential gene; YLR225C has a paralog	YDR222W	that arose from the whole genome duplication"
YGR038C-B;YGR038C-B;824.2193555;-0.408922985;0.306656862;-1.33348715;0.18237199;0.375177125;OK;940.2534804;708.1852307;"Retrotransposon TYA Gag and TYB Pol genes; transcribed/translated as one unit; polyprotein is processed to make a nucleocapsid-like protein (Gag)	reverse transcriptase (RT)	protease (PR)	and integrase (IN); similar to retroviral genes"
YPL073C;YPL073C;0.928473779;-0.408807966;2.050879585;-0.199332993;0.842002272;NaN;Low;1.05914863;0.797798928;"Dubious open reading frame; unlikely to encode a functional protein	based on available experimental and comparative sequence data; completely overlaps with verified gene UBP16/YPL072W; may interact with ribosome based on co-purification experiments"
YOR345C;YOR345C;0.933231567;-0.408564157;1.785042876;-0.228881985;0.818960643;NaN;Low;1.064498741;0.801964392;"Dubious open reading frame; unlikely to encode a functional protein	based on available experimental and comparative sequence data; overlaps the verified gene REV1; null mutant displays increased resistance to antifungal agents gliotoxin	cycloheximide and H2O2"
YAL056W;GPB2;2480.036792;-0.408427965;0.117008153;-3.490594082;0.000481948;0.004091765;OK;2828.760893;2131.31269;"Multistep regulator of cAMP-PKA signaling; inhibits PKA downstream of Gpa2p and Cyr1p	thereby increasing cAMP dependency; inhibits Ras activity through direct interactions with Ira1p/2p; regulated by G-alpha protein Gpa2p; GPB2 has a paralog	GPB1	that arose from the whole genome duplication"
YAR010C;YAR010C;257.5368148;-0.408021218;0.649292954;-0.628408509;0.529736364;0.710077203;OK;293.7141154;221.3595142;"Retrotransposon TYA Gag gene co-transcribed with TYB Pol; Gag processing produces capsid proteins; in YARCTy1-1 TYB is mutant and probably non-functional"
YNL095C;YNL095C;184.0086654;-0.407451792;0.402982659;-1.011090137;0.311973291;0.522607724;OK;209.8215535;158.1957774;"Putative protein of unknown function; predicted to contain a transmembrane domain; not an essential gene; YNL095C has a paralog	ECM3	that arose from the whole genome duplication"
YNL031C;HHT2;6744.553906;-0.40709608;0.133545954;-3.048359522;0.002300945;0.014644879;OK;7689.870394;5799.237418;"Histone H3; core histone protein required for chromatin assembly	part of heterochromatin-mediated telomeric and HM silencing; one of two identical histone H3 proteins (see HHT1); regulated by acetylation	methylation	and phosphorylation; H3K14 acetylation plays an important role in the unfolding of strongly positioned nucleosomes during repair of UV damage"
YFR057W;YFR057W;60.99291183;-0.406850944;0.269066842;-1.512081314;0.130513178;0.301770702;OK;69.53659658;52.44922708;Telomere-linked gene	silencing of which is strictly Sir2-dependent
YMR316C-A;YMR316C-A;0.948280794;-0.406715605;1.990943666;-0.20428283;0.838132487;NaN;Low;1.081069215;0.815492373;"Protein of unknown function; SWAT-GFP and mCherry fusion proteins localize to the endoplasmic reticulum; mRNA identified as translated by ribosome profiling data; overlaps the verified gene DIA1/YMR316W"
YPL034W;YPL034W;180.2500796;-0.406487193;0.181161441;-2.243784276;0.024846285;0.094159552;OK;205.4766347;155.0235245;"Putative protein of unknown function; YPL034W is not essential gene"
YMR270C;RRN9;794.1926117;-0.406483705;0.137516399;-2.955892605;0.003117656;0.018898815;OK;905.3413786;683.0438449;"Protein involved in promoting high level transcription of rDNA; subunit of UAF (upstream activation factor) for RNA polymerase I"
YLR417W;VPS36;721.7122781;-0.406383699;0.131757143;-3.084339039;0.00204005;0.013340675;OK;822.69276;620.7317962;"Component of ESCRT-II complex; contains GLUE (GRAM Like Ubiquitin binding in EAP45) domain which is involved in interactions with ESCRT-I and ubiquitin-dependent sorting of proteins into endosome; plays role in lager yeast flocculation under brewing conditions; plays role in formation …
YMR134W;ERG29;677.9853847;-0.405806054;0.222704478;-1.822172854;0.068428762;0.194022159;OK;772.7146137;583.2561557;"Protein of unknown function involved in ergosterol biosynthesis; conditional mutants produce less ergosterol	display impaired oxygen consumption	respiratory growth	mitochondrial iron utilization	and are more sensitive to oxidative stress; mutant bm-8 has a growth defect on iron-limited medium that is complemented by overexpression of Yfh1p; protein localizes to the cytoplasm	ER and nuclear envelope; highly conserved in ascomycetes"
YER028C;MIG3;218.1081055;-0.405484245;0.304730497;-1.330632309;0.183310026;0.376061789;OK;248.5586762;187.6575348;"Transcriptional regulator; partially nonfunctional in S288C strains but has a major role in catabolite repression and ethanol response in some other strains; involved in response to toxic agents; phosphorylation by Snf1p or the Mec1p pathway inactivates Mig3p	allowing induction of damage response genes"
YDR058C;TGL2;687.4424059;-0.40527434;0.264969957;-1.529510535;0.126137929;0.295194363;OK;783.3687748;591.5160371;"Triacylglycerol lipase involved in mitochondrial lipid homeostasis; contains lipolytic activity towards triacylglycerols and diacylglycerols when expressed in E. coli; localizes to the mitochondrial inner membrane; forms homodimers under non reducing conditions"
YLR125W;YLR125W;38.41056601;-0.404589228;0.471818467;-0.857510369;0.391162887;0.601332452;OK;43.76147004;33.05966198;"Putative protein of unknown function; mutant has decreased Ty3 transposition; YLR125W is not an essential gene"
YER007W;PAC2;328.1437628;-0.404036612;0.159791436;-2.528524823;0.011454299;0.05336114;OK;373.7952272;282.4922985;"Microtubule effector required for tubulin heterodimer formation; binds alpha-tubulin	required for normal microtubule function	null mutant exhibits cold-sensitive microtubules and sensitivity to benomyl"
YPL060C-A;YPL060C-A;19.64749799;-0.403736462;0.948644352;-0.42559307;0.670404391;0.813936023;OK;22.37885986;16.91613612;"TyA Gag protein; the main structural constituent of virus-like particles (VLPs); Gag processing produces capsid proteins"
YGL134W;PCL10;427.1135242;-0.403704071;0.153249348;-2.634295521;0.008431207;0.042289497;OK;486.4854203;367.7416282;"Pho85p cyclin; recruits	activates	and targets Pho85p cyclin-dependent protein kinase to its substrate; PCL10 has a paralog	PCL8	that arose from the whole genome duplication"
YFR008W;FAR7;305.4727928;-0.403443312;0.248332449;-1.624609728;0.104245743;0.259940261;OK;347.9086666;263.036919;"Protein involved in recovery from pheromone-induced cell cycle arrest; acts in a Far1p-independent pathway; interacts with Far3p	Far8p	Far9p	Far10p	and Far11p; protein abundance increases in response to DNA replication stress"
YLR375W;STP3;1025.648669;-0.402744071;0.111160599;-3.623082965;0.000291112;0.002692848;OK;1167.886651;883.4106867;"Zinc-finger protein of unknown function; possibly involved in pre-tRNA splicing and in uptake of branched-chain amino acids; STP3 has a paralog	STP4	that arose from the whole genome duplication"
YGR108W;CLB1;2416.748416;-0.401825045;0.093867641;-4.280762174;1.86E-05;0.000287241;OK;2751.150514;2082.346319;"B-type cyclin involved in cell cycle progression; activates Cdc28p to promote the transition from G2 to M phase; accumulates during G2 and M	then targeted via a destruction box motif for ubiquitin-mediated degradation by the proteasome; CLB1 has a paralog	CLB2	that arose from the whole genome duplication"
YNL054W-A;YNL054W-A;55.45077947;-0.400146186;0.446775464;-0.895631517;0.370449597;0.583292214;OK;63.09177749;47.80978144;"Retrotransposon TYA Gag gene co-transcribed with TYB Pol; translated as TYA or TYA-TYB polyprotein; Gag is a nucleocapsid protein that is the structural constituent of virus-like particles (VLPs); similar to retroviral Gag"
YJR138W;IML1;1181.303821;-0.400063699;0.177128591;-2.258606008;0.023907904;0.091518915;OK;1344.051814;1018.555827;"GTPase-activating protein (GAP) subunit of the Iml1p/SEACIT complex; SEACIT (Iml1p-Npr2p-Npr3p) is required for non-nitrogen-starvation (NNS)-induced autophagy	and is a subcomplex of the SEA	a coatomer-related complex that associates with the vacuole; Iml1p functions as a GAP for the Rag family GTPase Gtr1p (EGOC subunit) in SEACIT	resulting in the inhibition of TORC1 signaling in response to amino acid deprivation; role in the oxidative stress response"
YMR221C;YMR221C;801.7436114;-0.399988034;0.209209381;-1.911902956;0.055888643;0.167862521;OK;912.1790443;691.3081785;"Putative protein of unknown function; the authentic	non-tagged protein is detected in highly purified mitochondria in high-throughput studies; physical interaction with Atg27p suggests a possible role in autophagy; targeted to vacuole via AP-3 pathway"
YPR049C;ATG11;784.9939863;-0.39992489;0.200289241;-1.996736763;0.045853786;0.147665992;OK;893.1054048;676.8825678;"Adapter protein for pexophagy and the Cvt targeting pathway; directs receptor-bound cargo to the phagophore assembly site (PAS) for packaging into vesicles; required for recruiting other proteins to the PAS; recruits Dnm1p to facilitate fission of mitochondria that are destined for r…
YMR021C;MAC1;399.2605388;-0.399720516;0.190807758;-2.094886077;0.036181121;0.123180488;OK;454.2199974;344.3010802;"Copper-sensing transcription factor; involved in regulation of genes required for high affinity copper transport; required for regulation of yeast copper genes in response to DNA-damaging agents; undergoes changes in redox state in response to changing levels of copper or MMS"
YPR202W;YPR202W;94.46803018;-0.399403687;0.327274075;-1.22039513;0.222315123;0.424800987;OK;107.4616726;81.47438777;"Putative protein of unknown function; similar to telomere-encoded helicases; down-regulated at low calcium levels; YPR202W is not an essential gene; transcript is predicted to be spliced but there is no evidence that it is spliced in vivo"
YBL046W;PSY4;674.6723376;-0.399232493;0.141477803;-2.821873715;0.004774397;0.026895922;OK;767.4311377;581.9135374;"Regulatory subunit of protein phosphatase PP4; presence of Psy4p in the PP4 complex (along with catalytic subunit Pph3p and Psy2p) is required for dephosphorylation of the histone variant H2AX	but not for dephosphorylation of Rad53p	during recovery from the DNA damage checkpoint; localization is cell-cycle dependent and regulated by Cdc28p phosphorylation; required for cisplatin resistance; homolog of mammalian R2"
YHL044W;YHL044W;289.5563255;-0.398687825;0.262705785;-1.517621035;0.129109961;0.299586193;OK;329.3129824;249.7996686;"Putative integral membrane protein; member of DUP240 gene family; green fluorescent protein (GFP)-fusion protein localizes to the plasma membrane in a punctate pattern"
YCR095W-A;YCR095W-A;0.951454757;-0.398217808;1.78392583;-0.223225541;0.823359975;NaN;Low;1.08193931;0.820970204;Putative protein of unknown function
YEL044W;IES6;777.5233653;-0.397849958;0.142048442;-2.800804793;0.005097534;0.028228101;OK;884.0573313;670.9893993;"Component of the INO80 chromatin remodeling complex; critical for INO80 function; involved in regulation of chromosome segregation and maintenance of normal centromeric chromatin structure; human ortholog INO80C is a member of the human INO80 complex; implicated in DNA repair based o…
YNL334C;SNO2;191.6202474;-0.397734943;0.207964209;-1.912516316;0.055810002;0.167803773;OK;217.8679956;165.3724992;"Protein of unknown function; nearly identical to Sno3p; expression is induced before the diauxic shift and also in the absence of thiamin"
YNL127W;FAR11;954.589257;-0.397422999;0.129309002;-3.073436445;0.002116088;0.013747669;OK;1085.245667;823.9328469;"Protein involved in recovery from cell cycle arrest; acts in response to pheromone; also involved in regulation of intra-S DNA damage checkpoint and autophagy; is essential for dephosphorylation of Atg13p; interacts with Far3p	Far7p	Far8p	Far9p	Far10p and with the phosphatases Pph21p	Pph22p and Pph3p; has similarity to the N- and C-termini of N. crassa HAM-2; similar to human Fam40A and Fam40B"
[truncated: 6,264 more rows]
[truncated: 4 more columns]
