# Supplementary material for: The small GTPase Rho5—Yet another player in yeast glucose signaling
Source: PLoS Genet. 2025 Sep 9;21(9):e1011858. doi: 10.1371/journal.pgen.1011858 (PMC12440216; doi:10.1371/journal.pgen.1011858)
Supplement: S3 Table — Three biological replicas were recorded with strains and growth conditions explained in the legend of Fig 2 and in the Material and Methods section. For a quick reference, gene names are given in column B, relative changes in protein abundance are given in column C, and protein functions according to the Saccharomyces Genome Database (SGD; https://www.yeastgenome.org; last accessed on July 3, 2025) in column U. (CSV) [file pgen.1011858.s009.csv]

Protein Group	Top	Accession	Significance	Coverage (%)	#Peptides	#Unique	PTM	SCD WT 1 Area	SCD WT 2 Area	SCD WT 3 Area	SCD rho5 1 Area	SCD rho5 2 Area	SCD rho5 3 Area	Sample Profile (Ratio)	WT Area	rho5 Area	Group Profile (Ratio)	Avg. Mass	GeneName	Description
2466	TRUE	Q0045 COX1 SGDID:S000007260, Chr Mito from 13818-13986,16435-16470,18954-18991,20508-20984,21995-22246,23612-23746,25318-25342,26229-26701, Genome Release 64-3-1, Verified ORF, "Subunit I of cytochrome c oxidase (Complex IV), Complex IV is the terminal member of the mitochondrial inner membrane electron transport chain, one of three mitochondrially-encoded subunits, number of introns in different…	31.24	3.18	1	1		478841.25	439419.9	480688.6	614310.44	641529.75	645046.2	1.00:0.92:1.00:1.28:1.34:1.35	466316.6	633628.8	1.00:1.36	58917
2636	TRUE	Q0140 VAR1 SGDID:S000007275, Chr Mito from 48901-50097, Genome Release 64-3-1, Verified ORF, "Mitochondrial ribosomal protein of the small subunit, mitochondrially-encoded, polymorphic in different strains due to variation in number of AAT (asparagine) codons, translated near the mitochondrial inner membrane, may have a role in loss of mitochondrial DNA under stress conditions"	13.86	2.51	1	1		230486.94	203975.77	193684.95	235933.22	252808.56	266612.12	1.00:0.88:0.84:1.02:1.10:1.16	209382.55	251784.64	1.00:1.20	47242
1982	TRUE	Q0250 COX2 SGDID:S000007281, Chr Mito from 73758-74513, Genome Release 64-3-1, Verified ORF, "Subunit II of cytochrome c oxidase (Complex IV), Complex IV is the terminal member of the mitochondrial inner membrane electron transport chain, one of three mitochondrially-encoded subunits"	0.52	15.08	3	3		6029028	4789798.5	5657946.5	4878599.5	5606891	5746448	1.00:0.79:0.94:0.81:0.93:0.95	5492257.5	5410646	1.00:0.99	28686
459	TRUE	YAL003W	11.01	85.51	12	12	Carbamidomethylation, Oxidation (M)	3.17E+08	3.37E+08	3.73E+08	3.08E+08	2.82E+08	3.09E+08	1.00:1.06:1.18:0.97:0.89:0.97	3.42E+08	3.00E+08	1.00:0.88	22746	EFB1	Translation elongation factor 1 beta; stimulates nucleotide exchange to regenerate EF-1 alpha-GTP for the next elongation cycle; part of the EF-1 complex, which facilitates binding of aminoacyl-tRNA to the ribosomal A site; human homolog EEF1B2 can complement yeast efb1 mutants
12	TRUE	YAL005C	1.35	30.79	52	17	Carbamidomethylation, Oxidation (M)	4.89E+08	5.33E+08	5.66E+08	5.01E+08	4.97E+08	5.57E+08	1.00:1.09:1.16:1.02:1.02:1.14	5.30E+08	5.19E+08	1.00:0.98	69776	SSA1	ATPase involved in protein folding and NLS-directed nuclear transport; HSP70 family member; required for ubiquitin-dependent degradation of short-lived proteins; forms a chaperone complex with Ydj1p; localizes to the nucleus, cytoplasm and cell wall; unique functional specificity in the propagation of yeast [URE3] prions and vacuolar-mediated degradation of gluconeogenic enzymes; general targetin…
1199	TRUE	YAL007C	9.14	23.61	5	5		7494187	9059069	8478202	9001494	9677750	9363384	1.00:1.21:1.13:1.20:1.29:1.25	8343819	9347542	1.00:1.12	24183	ERP2	Member of the p24 family involved in ER to Golgi transport; similar to Emp24p and Erv25p; role in misfolded protein quality control; forms a heterotrimeric complex with Erp1p, Emp24p, and Erv25p; localized to COPII-coated vesicles; ERP2 has a paralog, ERP4, that arose from the whole genome duplication
2540	TRUE	YAL008W	20.28	9.55	1	1		248312	182190.94	162887.47	335103	409914.88	434751.06	1.00:0.73:0.66:1.35:1.65:1.75	197796.8	393256.3	1.00:1.99	22182	FUN14	Integral mitochondrial outer membrane (MOM) protein; dosage suppressor of an MDM10 null that reduces ERMES-related phenotypes, such as alterations in mitochondrial morphology, protein complex assembly, and lipid profile; dosage suppressor of MDM12, MDM34, and MMM1 null mutant growth defects; novel mechanism of MOM import involving Tom70p, the TOM complex, and the TIM23 complex, requiring mitochon…
446	TRUE	YAL012W	23.19	54.18	14	14	Oxidation (M)	1.07E+08	1.16E+08	1.08E+08	8.06E+07	8.42E+07	9.15E+07	1.00:1.08:1.01:0.75:0.79:0.86	1.10E+08	8.56E+07	1.00:0.78	42661	CYS3	Cystathionine gamma-lyase; catalyzes one of the two reactions involved in the transsulfuration pathway that yields cysteine from homocysteine with the intermediary formation of cystathionine; protein abundance increases in response to DNA replication stress
2060	TRUE	YAL013W	6.38	4.68	2	2		728159.25	540340	235181.52	782031.2	721235	693723.8	1.00:0.74:0.32:1.07:0.99:0.95	635267.5	732330	1.00:1.15	47097	DEP1	Component of the Rpd3L histone deacetylase complex; required for diauxic shift-induced histone H2B deposition onto rDNA genes; transcriptional modulator involved in regulation of structural phospholipid biosynthesis genes and metabolically unrelated genes, as well as maintenance of telomeres, mating efficiency, and sporulation; localizes to both the nucleus and mitochondria where it may play a ro…
389	TRUE	YAL016W	2.05	25	14	14	Carbamidomethylation, Oxidation (M)	9407970	9258180	9236179	9557290	9030407	9644460	1.00:0.98:0.98:1.02:0.96:1.03	9300776	9410719	1.00:1.01	71026	TPD3	Regulatory subunit A of the heterotrimeric PP2A complex; the heterotrimeric protein phosphatase 2A (PP2A) complex also contains regulatory subunit Cdc55p and either catalytic subunit Pph21p or Pph22p; required for cell morphogenesis and transcription by RNA polymerase III
2027	TRUE	YAL017W	5.06	2.06	2	2		312248.6	572781.1	571159.56	291619.62	447486.62	343934.3	1.00:1.83:1.83:0.93:1.43:1.10	485396.44	361013.53	1.00:0.74	152451	PSK1	PAS domain-containing serine/threonine protein kinase; coordinately regulates protein synthesis and carbohydrate metabolism and storage in response to a unknown metabolite that reflects nutritional status; PSK1 has a paralog, PSK2, that arose from the whole genome duplication
1861	TRUE	YAL019W	0.09	2.12	1	1	Carbamidomethylation	944965.7	1488295.5	868277.7	1217181.2	1022592.7	995673.7	1.00:1.57:0.92:1.29:1.08:1.05	1100513	1078482.5	1.00:0.98	128626	FUN30	SWI/SNF-like ATP-dependent chromatin remodeler; involved in silencing at the MAT locus, telomeres and centromeres; enriched at centromeres and required to promote correct chromatin structure around centromeres and at the boundary element of silent mating type loci; recruited to DNA double-strand breaks (DSBs) where it promotes 5' strand resection; role in meiotic DSB resection and recombination; …
1204	TRUE	YAL021C	0.33	5.49	4	4	Carbamidomethylation	1761239.4	1903740.2	1473127.2	1395132.8	2014147.8	1692271.4	1.00:1.08:0.84:0.79:1.14:0.96	1712702.2	1700517.2	1.00:0.99	94789	CCR4	Component of the CCR4-NOT transcriptional complex; CCR4-NOT is involved in regulation of gene expression; component of the major cytoplasmic deadenylase, which is involved in mRNA poly(A) tail shortening
516	TRUE	YAL023C	10.07	23.55	13	13	Carbamidomethylation	2.23E+07	2.48E+07	2.14E+07	2.53E+07	2.45E+07	2.60E+07	1.00:1.11:0.96:1.14:1.10:1.17	2.28E+07	2.52E+07	1.00:1.11	86989	PMT2	Protein O-mannosyltransferase of the ER membrane; transfers mannose residues from dolichyl phosphate-D-mannose to protein serine/threonine residues; involved in ER quality control; functions as a heterodimer with Pmt2p but can also pair with Pmt5p; antifungal drug target; PMT2 has a paralog, PMT3, that arose from the whole genome duplication
2363	TRUE	YAL025C	3.72	6.19	2	2	Carbamidomethylation	1237485.9	854272	1042605.94	1221493.2	1055773.5	1161681.2	1.00:0.69:0.84:0.99:0.85:0.94	1044787.94	1146316	1.00:1.10	35814	MAK16	Essential nuclear protein; constituent of 66S pre-ribosomal particles; required for maturation of 25S and 5.8S rRNAs; required for maintenance of M1 satellite double-stranded RNA of the L-A virus
1593	TRUE	YAL029C	2.85	1.43	2	1	Oxidation (M)	398205.22	0	335669.56	158656.36	377539.38	362902.16	1.00:0.00:0.84:0.40:0.95:0.91	366937.38	299699.3	1.00:0.82	169462	MYO4	Type V myosin motor involved in actin-based transport of cargos; required for mRNA transport, including ASH1 mRNA, and facilitating the growth and movement of ER tubules into the growing bud along with She3p; MYO4 has a paralog, MYO2, that arose from the whole genome duplication
1747	FALSE	YAL030W	19.73	5.93	1	1		1445382.5	1448787.5	1318510.5	2022298	1759533.2	1724791.5	1.00:1.00:0.91:1.40:1.22:1.19	1404226.9	1835540.9	1.00:1.31	13320	SNC1	Vesicle membrane receptor protein (v-SNARE); involved in the fusion between Golgi-derived secretory vesicles with the plasma membrane; proposed to be involved in endocytosis; member of the synaptobrevin/VAMP family of R-type v-SNARE proteins; SNC1 has a paralog, SNC2, that arose from the whole genome duplication
72	TRUE	YAL035W	5.42	41.08	31	31	Carbamidomethylation, Oxidation (M)	1.98E+07	2.16E+07	1.92E+07	1.70E+07	1.86E+07	2.05E+07	1.00:1.09:0.97:0.86:0.94:1.03	2.02E+07	1.87E+07	1.00:0.93	112387	FUN12	Translation initiation factor eIF5B; GTPase that promotes Met-tRNAiMet binding to ribosomes and ribosomal subunit joining; promotes GTP-dependent maturation of 18S rRNA by Nob1p; protein abundance increases in response to DNA replication stress; homolog of bacterial IF2
1007	TRUE	YAL036C	18.83	23.51	6	6	Oxidation (M)	4490437	4280488	4323542	2511265	3268721.5	3261199.8	1.00:0.95:0.96:0.56:0.73:0.73	4364822	3013728.8	1.00:0.69	40820	RBG1	Member of the DRG family of GTP-binding proteins; associates with translating ribosomes; interacts with Tma46p, Ygr250cp, Gir2p and Yap1p via two-hybrid; localizes to cytosol and peroxisomes
37	TRUE	YAL038W	7.87	75.05	36	35	Carbamidomethylation, Oxidation (M)	1.12E+09	1.14E+09	1.12E+09	1.05E+09	1.06E+09	1.13E+09	1.00:1.02:1.00:0.94:0.95:1.01	1.12E+09	1.08E+09	1.00:0.96	54664	CDC19	Pyruvate kinase; functions as a homotetramer in glycolysis to convert phosphoenolpyruvate to pyruvate, the input for aerobic (TCA cycle) or anaerobic (glucose fermentation) respiration; regulated via allosteric activation by fructose bisphosphate; CDC19 has a paralog, PYK2, that arose from the whole genome duplication
1325	TRUE	YAL041W	0.22	2.69	2	2		432073.06	517088	493655.56	391013.75	526028.9	524405.75	1.00:1.20:1.14:0.90:1.22:1.21	480938.88	480482.8	1.00:1.00	97059	CDC24	Guanine nucleotide exchange factor (GEF) for Cdc42p; required for polarity establishment and maintenance, and mutants have morphological defects in bud formation and shmooing; relocalizes from nucleus to cytoplasm upon DNA replication stress; thermosensitivity of the cdc24-4 mutant in the presence of sorbitol is functionally complemented by human CDC42
1153	TRUE	YAL042W	5.04	23.56	6	6	Carbamidomethylation	4199141	4943439	4472600	4786111	4710880	4869292	1.00:1.18:1.07:1.14:1.12:1.16	4538393.5	4788761	1.00:1.06	46354	ERV46	Protein localized to COPII-coated vesicles; forms a complex with Erv41p; involved in the membrane fusion stage of transport
1508	TRUE	YAL044C	0.84	33.33	4	4	Oxidation (M)	1.23E+07	1.86E+07	1.65E+07	1.38E+07	1.56E+07	1.59E+07	1.00:1.51:1.34:1.13:1.27:1.30	1.58E+07	1.51E+07	1.00:0.96	18912	GCV3	H subunit of the mitochondrial glycine decarboxylase complex; glycine decarboxylase is required for the catabolism of glycine to 5,10-methylene-THF; also required for all protein lipoylation; expression is regulated by levels of 5,10-methylene-THF
2812	TRUE	YAL046C	4.14	9.24	1	1	Carbamidomethylation	454985.78	523458.38	546766.25	470188.34	505703.66	454635.97	1.00:1.15:1.20:1.03:1.11:1.00	508403.47	476842.66	1.00:0.94	13475	BOL3	Protein involved in Fe-S cluster transfer to mitochondrial clients; protects [4Fe-4S] clusters from damage due to oxidative stress by acting along with Nfu1p at a late step in the transfer of [4Fe-4S] clusters from the ISA complex to mitochondrial client proteins like lipoate synthase and succinate dehydrogenase; sequence similarity to human BOLA family member, BOLA3, mutations of which are assoc…
1293	TRUE	YAL049C	11.47	29.96	5	5		1722874.8	2238067.8	2060043.2	2262218	2613419.2	2870428.5	1.00:1.30:1.20:1.31:1.52:1.67	2006995.2	2582022	1.00:1.29	27208	AIM2	Cytoplasmic protein involved in mitochondrial function or organization; null mutant displays reduced frequency of mitochondrial genome loss; potential Hsp82p interactor
1753	TRUE	YAL053W	0.95	2.68	2	2		1270645.2	1234226.8	1102660	1538643.8	1153751	1071223.6	1.00:0.97:0.87:1.21:0.91:0.84	1202510.6	1254539.5	1.00:1.04	87588	FLC2	Putative calcium channel involved in calcium release under hypotonic stress; required for uptake of FAD into endoplasmic reticulum; involved in cell wall maintenance; targeted to vacuole via AP-3 pathway; FLC2 has a paralog, YOR365C, that arose from the whole genome duplication
94	FALSE	YAL054C	10.05	1.54	1	1		6220142	6645831.5	5897446	6769700	6733544	6686157	1.00:1.07:0.95:1.09:1.08:1.07	6254473.5	6729800.5	1.00:1.08	79260	ACS1	Acetyl-coA synthetase isoform; along with Acs2p, acetyl-CoA synthetase isoform is the nuclear source of acetyl-coA for histone acetylation; expressed during growth on nonfermentable carbon sources and under aerobic conditions; metabolites mediate the formation of filament assemblies in meiotic cells, storing Acs1p in an inactive state and promoting efficient return to growth after starvation
2015	TRUE	YAL059W	5.51	11.74	3	3		2314500	2527218	2206373.2	2454816.2	1972266.8	1930494.1	1.00:1.09:0.95:1.06:0.85:0.83	2349363.8	2119192.5	1.00:0.90	24010	ECM1	Pre-ribosomal factor involved in 60S ribosomal protein subunit export; associates with the pre-60S particle; shuttles between the nucleus and cytoplasm
532	TRUE	YAL060W	17.25	28.72	8	8	Carbamidomethylation, Oxidation (M)	3547089.5	6475481	4891441.5	1.04E+07	8722537	9910862	1.00:1.83:1.38:2.94:2.46:2.79	4971337.5	9683941	1.00:1.95	41701	BDH1	NAD-dependent (R,R)-butanediol dehydrogenase; catalyzes oxidation of (R,R)-2,3-butanediol to (3R)-acetoin, oxidation of meso-butanediol to (3S)-acetoin, and reduction of acetoin; enhances use of 2,3-butanediol as an aerobic carbon source
1273	TRUE	YAR002C	25.61	40.45	6	6	Carbamidomethylation	7934015.5	8248687	8100072	9826958	9752760	9144720	1.00:1.04:1.02:1.24:1.23:1.15	8094258	9574813	1.00:1.18	24842
645	TRUE	YAR002W	6.17	26.11	10	10		2884557	3105651.8	2757206.2	3706195	2977158	3070841	1.00:1.08:0.96:1.28:1.03:1.06	2915805	3251398	1.00:1.12	59158	NUP60	FG-nucleoporin component of the nuclear pore complex central core; direct role in nucleocytoplasmic transport and maintenance of the NPC permeability barrier; role in gene tethering at the nuclear periphery; short linear motifs connect Mlp1p and the Y-complex via Nup85p to facilitate nuclear basket docking onto the core of the NPC; Cdc5p-mediated phosphorylation leads to detachment and reattachme…
902	TRUE	YAR007C	0.19	21.06	8	8	Oxidation (M)	3291152	3206767.8	2298466.8	2791559.5	2821791.8	3017729	1.00:0.97:0.70:0.85:0.86:0.92	2932129	2877026.8	1.00:0.98	70467	RFA1	Subunit of heterotrimeric Replication Protein A (RPA); RPA is a highly conserved ssDNA binding protein involved in DNA replication, repair, and recombination; RPA protects against inappropriate telomere recombination, and upon telomere uncapping, prevents cell proliferation by a checkpoint-independent pathway; promotes recruitment, helicase and nuclease activities of Dna2p; role in DNA catenation…
658	TRUE	YAR010C	0.88	2.27	9	1		5403913.5	1.34E+07	5694312	5529219	6978948	8457696	1.00:2.49:1.05:1.02:1.29:1.57	8179401	6988621	1.00:0.85	49191		Retrotransposon TYA Gag gene co-transcribed with TYB Pol; Gag processing produces capsid proteins; in YARCTy1-1 TYB is mutant and probably non-functional
1813	TRUE	YAR014C	2.34	1.83	1	1		1416582.2	1106923.6	1151612.8	1323366.6	1067675.4	1058184.1	1.00:0.78:0.81:0.93:0.75:0.75	1225039.5	1149742	1.00:0.94	79100	BUD14	Protein phosphatase regulator; subunit of the Bud14p-Glc7p complex that localizes Glc7p to the cell cortex where it activates the dynein/dynactin complex; subunit of the KFRC complex with Kel1p and Kel2p that regulates Bnr1p (formin) to control actin cable assembly, cytokinesis, and polarized growth; involved in spindle pole body size maintenance; involved in bud-site selection; relative distribu…
255	TRUE	YAR015W	4.49	60.26	18	18	Oxidation (M)	7.49E+07	9.05E+07	8.48E+07	8.13E+07	7.39E+07	7.87E+07	1.00:1.21:1.13:1.09:0.99:1.05	8.34E+07	7.80E+07	1.00:0.93	34722	ADE1	N-succinyl-5-aminoimidazole-4-carboxamide ribotide synthetase; required for 'de novo' purine nucleotide biosynthesis; red pigment accumulates in mutant cells deprived of adenine; protein abundance increases in response to DNA replication stress
2559	TRUE	YAR031W	4.35	3.34	1	1		274817.06	210983.97	358123.28	236076.69	236203.98	233799.8	1.00:0.77:1.30:0.86:0.86:0.85	281308.1	235360.16	1.00:0.84	35192	PRM9	Pheromone-regulated protein; contains 3 predicted transmembrane segments and an FF sequence, a motif involved in COPII binding; member of DUP240 gene family; PRM9 has a paralog, PRM8, that arose from a segmental duplication
1389	TRUE	YAR042W	10.25	4.96	3	3		6090798.5	6385065	4551249.5	5064828.5	2907177.2	3243281.5	1.00:1.05:0.75:0.83:0.48:0.53	5675704.5	3738429	1.00:0.66	135216	SWH1	Protein similar to mammalian oxysterol-binding protein; contains ankyrin repeats and FFAT motif; interacts with ER anchor Scs2p at the nucleus-vacuole junction; regulated by sterol binding; SWH1 has a paralog, OSH2, that arose from the whole genome duplication
510	TRUE	YAR071W	38.75	29.06	13	10	Carbamidomethylation, Oxidation (M)	2.29E+07	2.67E+07	2.25E+07	8560180	8294340	7185550	1.00:1.16:0.98:0.37:0.36:0.31	2.40E+07	8013356.5	1.00:0.33	52877	PHO11	One of three repressible acid phosphatases; glycoprotein that is transported to the cell surface by the secretory pathway; induced by phosphate starvation and coordinately regulated by PHO4 and PHO2; PHO11 has a paralog, PHO12, that arose from a segmental duplication
238	FALSE	YAR073W	16.15	8.17	8	3	Oxidation (M)	4325351.5	3467441.2	4012265.8	4804889.5	6144975.5	5760351	1.00:0.80:0.93:1.11:1.42:1.33	3935019.5	5570072	1.00:1.42	44505	IMD1	Nonfunctional protein with homology to IMP dehydrogenase; blocked reading frame, located close to the telomere; not expressed at detectable levels; YAR073W and YAR075W comprise a continuous reading frame in most strains of S. cerevisiae; YAR073W/YAR075W together have a paralog, IMD2, that arose from a segmental duplication
238	FALSE	YAR075W	10.06	12.03	3	1	Carbamidomethylation	1128962.5	1194142	1216225.4	1281888.2	1804045.2	2534743.8	1.00:1.06:1.08:1.14:1.60:2.25	1179776.6	1873559.1	1.00:1.59	17122		Non-functional protein with homology to IMP dehydrogenase; YAR073W/IMD1 and YAR075W comprise a continuous reading frame in most strains of S. cerevisiae; YAR073W/YAR075W together have a paralog, IMD2, that arose from a segmental duplication
2839	TRUE	YBL001C	3.23	26.67	1	1	Carbamidomethylation, Oxidation (M)	313510.6	645144.1	553493.44	520638.28	541188.6	695863.7	1.00:2.06:1.77:1.66:1.73:2.22	504049.38	585896.9	1.00:1.16	11637	ECM15	Non-essential protein of unknown function; likely exists as tetramer, may be regulated by the binding of small-molecule ligands (possibly sulfate ions), may have a role in yeast cell-wall biogenesis
873	TRUE	YBL002W	15.28	39.39	7	7	Oxidation (M)	1.14E+08	1.26E+08	1.29E+08	1.42E+08	1.40E+08	1.38E+08	1.00:1.11:1.14:1.25:1.23:1.22	1.23E+08	1.40E+08	1.00:1.14	14356	HTB2	Histone H2B; core histone protein required for chromatin assembly and chromosome function; nearly identical to HTB1; Rad6p-Bre1p-Lge1p mediated ubiquitination regulates reassembly after DNA replication, transcriptional activation, meiotic DSB formation and H3 methylation
1570	TRUE	YBL003C	5.99	34.59	4	3		9.54E+07	9.60E+07	7.49E+07	8.55E+07	1.14E+08	1.21E+08	1.00:1.01:0.79:0.90:1.20:1.27	8.88E+07	1.07E+08	1.00:1.20	14108	HTA2	Histone H2A; core histone protein required for chromatin assembly and chromosome function; one of two nearly identical (see also HTA1) subtypes; DNA damage-dependent phosphorylation by Mec1p facilitates DNA repair; acetylated by Nat4p
970	TRUE	YBL004W	8.84	1.56	4	4		1226290.2	1253477.2	1116749.6	926520.1	1141020.8	1079755.1	1.00:1.02:0.91:0.76:0.93:0.88	1198839	1049098.6	1.00:0.88	287679	UTP20	Component of the small-subunit (SSU) processome; SSU processome is involved in the biogenesis of the 18S rRNA
3130	TRUE	YBL006C	6.65	12.71	1	1		544598.7	658787.5	626606.56	750664.44	637320.06	1427025.8	1.00:1.21:1.15:1.38:1.17:2.62	609997.56	938336.75	1.00:1.54	19911	LDB7	Component of the RSC chromatin remodeling complex; interacts with Rsc3p, Rsc30p, Npl6p, and Htl1p to form a module important for a broad range of RSC functions
207	TRUE	YBL007C	25.31	23.21	18	18	Carbamidomethylation, Oxidation (M)	6771955	7174298.5	7083040	8963247	8259989	9087676	1.00:1.06:1.05:1.32:1.22:1.34	7009764	8770304	1.00:1.25	135967	SLA1	Cytoskeletal protein binding protein; required for assembly of the cortical actin cytoskeleton; interacts with proteins regulating actin dynamics and proteins required for endocytosis; found in the nucleus and cell cortex; has 3 SH3 domains with a PH-like domain amid them at residues 253-339 which confers lipid-binding properties
2020	TRUE	YBL011W	12.97	1.32	1	1		243439.05	281479.75	207825.4	391636.75	319506.78	302399.2	1.00:1.16:0.85:1.61:1.31:1.24	244248.06	337847.56	1.00:1.38	85813	SCT1	Glycerol 3-phosphate/dihydroxyacetone phosphate sn-1 acyltransferase; dual substrate-specific acyltransferase of the glycerolipid biosynthesis pathway; prefers 16-carbon fatty acids; similar to Gpt2p; gene is constitutively transcribed
735	TRUE	YBL015W	28.59	22.2	8	8	Carbamidomethylation, Oxidation (M)	3069117	3002033.2	2865764.8	4768166.5	4140303	4858998	1.00:0.98:0.93:1.55:1.35:1.58	2978971.5	4589156	1.00:1.54	58831	ACH1	Protein with CoA transferase activity; particularly for CoASH transfer from succinyl-CoA to acetate; has minor acetyl-CoA-hydrolase activity; phosphorylated; required for acetate utilization and for diploid pseudohyphal growth
261	TRUE	YBL017C	31	15.19	20	19	Carbamidomethylation, Oxidation (M)	5011625	4918081	4954660	5343977.5	5465563	5355458	1.00:0.98:0.99:1.07:1.09:1.07	4961455	5388333	1.00:1.09	177896	PEP1	Type I transmembrane sorting receptor for multiple vacuolar hydrolases; plays role in post-ER quality control in the Golgi, involved in protein targeting from the endoplasmic reticulum to the vacuole for degradation; cycles between late-Golgi and prevacuolar endosome-like compartments; targeted to vacuole via AP-3 pathway
2789	TRUE	YBL020W	7.1	2.43	1	1		234801.73	238817.62	158046.61	246087	259213.86	262235.88	1.00:1.02:0.67:1.05:1.10:1.12	210555.33	255845.58	1.00:1.22	66330	RFT1	ER membrane floppase required for the translocation of Man5GlcNac2-PP-Dol; catalyzes the translocation of the lipid-linked oligosaccharide Man5GlcNac2-PP-Dol across the ER lipid bilayer from the cytoplasmic face to the lumen; mutation is suppressed by expression of human p53 protein; human ortholog RFT1 complements the yeast null mutant
397	TRUE	YBL022C	7.82	14.46	12	12	Carbamidomethylation, Oxidation (M)	2746254.5	3146088	2453730.2	3418550.5	3047808	3069929	1.00:1.15:0.89:1.24:1.11:1.12	2782024.2	3178762.5	1.00:1.14	127231	PIM1	ATP-dependent Lon protease; involved in degradation of misfolded mitochondrial proteins; required for mitochondrial maintenance and biogenesis; regulates mitochondrial DNA copy number with Mrx6p; subunit of a complex containing Mrx6p, Pet20p, and Mam33p that may regulate mtDNA replication; protease-independent, chaperone-like function in mitochondrial membrane complex assembly; localizes to the m…
1751	TRUE	YBL023C	0.53	3.34	3	3	Carbamidomethylation	941402.25	1159075.9	1102948.6	1255808.2	824220.2	1090352.2	1.00:1.23:1.17:1.33:0.88:1.16	1067808.9	1056793.5	1.00:0.99	98898	MCM2	Protein involved in DNA replication; component of the Mcm2-7 hexameric helicase complex that binds chromatin as a part of the pre-replicative complex; binds and transfers parental H3-H4 to Pol32p facilitating the transfer of parental histones to the lagging strand via Pol1p during DNA replication; relative distribution to the nucleus increases upon DNA replication stress
205	TRUE	YBL024W	10.83	44.96	25	25	Carbamidomethylation, Oxidation (M)	1.60E+07	1.55E+07	1.53E+07	1.52E+07	1.49E+07	1.42E+07	1.00:0.97:0.95:0.95:0.93:0.89	1.56E+07	1.48E+07	1.00:0.95	77998	NCL1	S-adenosyl-L-methionine-dependent tRNA: m5C-methyltransferase; methylates cytosine to m5C at several positions in tRNAs and intron-containing pre-tRNAs; increases proportion of tRNALeu(CAA) with m5C at wobble position in response to hydrogen peroxide, causing selective translation of mRNA from genes enriched in TTG codon; loss of NCL1 confers hypersensitivity to oxidative stress; similar to Nop2p…
1666	TRUE	YBL026W	1.27	42.71	4	4	Carbamidomethylation	4015967	4178937	3598358	3192616.5	4404472	4961656	1.00:1.04:0.90:0.79:1.10:1.24	3931087.5	4186248.2	1.00:1.06	11282	LSM2	Lsm (Like Sm) protein; part of heteroheptameric complexes (Lsm2p-7p and either Lsm1p or 8p): cytoplasmic Lsm1p complex involved in mRNA decay; nuclear Lsm8p complex part of U6 snRNP and possibly involved in processing tRNA, snoRNA, and rRNA; relocalizes from nucleus to cytoplasmic foci upon DNA replication stress
1052	TRUE	YBL027W	0.29	34.21	8	8		2.88E+08	2.61E+08	2.80E+08	2.72E+08	2.88E+08	2.66E+08	1.00:0.90:0.97:0.94:1.00:0.92	2.76E+08	2.75E+08	1.00:1.00	21823	RPL19B	Ribosomal 60S subunit protein L19B; rpl19a and rpl19b single null mutations result in slow growth, while the double null mutation is lethal; homologous to mammalian ribosomal protein L19, no bacterial homolog; RPL19B has a paralog, RPL19A, that arose from the whole genome duplication
2084	TRUE	YBL028C	0.11	11.21	1	1	Oxidation (M)	342825.16	486050.3	449340.44	470938.56	371738.66	422150.2	1.00:1.42:1.31:1.37:1.08:1.23	426071.97	421609.12	1.00:0.99	12520		Protein of unknown function that may interact with ribosomes; green fluorescent protein (GFP)-fusion protein localizes to the nucleolus; predicted to be involved in ribosome biogenesis
202	TRUE	YBL030C	41.02	47.02	15	15	Carbamidomethylation, Oxidation (M)	6.09E+07	6.41E+07	6.25E+07	8.08E+07	8.25E+07	8.16E+07	1.00:1.05:1.03:1.33:1.35:1.34	6.25E+07	8.16E+07	1.00:1.31	34545	PET9	Major ADP/ATP carrier of the mitochondrial inner membrane; exchanges cytosolic ADP for mitochondrially synthesized ATP; also imports heme and ATP; also functions in peroxisomes; required for viability in many lab strains that carry a sal1 mutation; PET9 has a paralog, AAC3, that arose from the whole genome duplication; human homolog SLC25A4 implicated in progressive external ophthalmoplegia can c…
695	TRUE	YBL032W	1.2	31.15	10	10	Carbamidomethylation, Oxidation (M)	6290964	7806183	7077959	7801365	6510846	7422892	1.00:1.24:1.13:1.24:1.03:1.18	7058369	7245034.5	1.00:1.03	41802	HEK2	RNA binding protein involved in asymmetric localization of ASH1 mRNA; represses translation of ASH1 mRNA, an effect reversed by Yck1p-dependent phosphoryation; regulates telomere position effect and length; similarity to hnRNP-K; increases mRNA stability by binding (CNN)n repeat elements
1430	TRUE	YBL033C	7.94	25.14	5	5	Oxidation (M)	2501021.2	2927134.8	2396629.2	2344780.8	2192591.8	2413779.5	1.00:1.17:0.96:0.94:0.88:0.97	2608261.8	2317050.8	1.00:0.89	38451	RIB1	GTP cyclohydrolase II; catalyzes the first step of the riboflavin biosynthesis pathway
1757	TRUE	YBL035C	8.48	5.1	3	3		703509.9	956977.9	988935.6	1072845.2	1002588.8	1191764.2	1.00:1.36:1.41:1.52:1.43:1.69	883141.1	1089066	1.00:1.23	78893	POL12	B subunit of DNA polymerase alpha-primase complex; required for initiation of DNA replication during mitotic and premeiotic DNA synthesis; also functions in telomere capping and length regulation
1205	TRUE	YBL036C	28.82	25.19	5	5	Carbamidomethylation	6290526	5832405	6214884.5	4678190.5	4977744	4732943.5	1.00:0.93:0.99:0.74:0.79:0.75	6112605.5	4796293	1.00:0.78	29242		Putative non-specific single-domain racemase; based on structural similarity; binds pyridoxal 5'-phosphate; expression of GFP-fusion protein induced in response to the DNA-damaging agent MMS
2195	TRUE	YBL037W	0.46	1.46	1	1		2382518.5	1562084.5	2149741.8	2481369.2	1953457.4	1762552.6	1.00:0.66:0.90:1.04:0.82:0.74	2031448.2	2065793.1	1.00:1.02	115131	APL3	Alpha-adaptin; large subunit of the clathrin associated protein complex (AP-2); involved in vesicle mediated transport
181	TRUE	YBL039C	13.84	41.38	20	18	Carbamidomethylation, Oxidation (M)	5.20E+07	4.72E+07	4.65E+07	4.04E+07	4.36E+07	4.39E+07	1.00:0.91:0.89:0.78:0.84:0.84	4.86E+07	4.26E+07	1.00:0.88	64829	URA7	Major CTP synthase isozyme (see also URA8); catalyzes ATP-dependent transfer of amide nitrogen from glutamine to UTP, forming CTP, final step in de novo biosynthesis of pyrimidines; involved in phospholipid biosynthesis; targeted to vacuole via AP-3 pathway; capable of forming cytoplasmic filaments termed cytoophidium, especially during conditions of glucose depletion; URA7 has paralog URA8 that …
1233	TRUE	YBL041W	0.11	21.9	4	4	Oxidation (M)	1.17E+07	1.03E+07	1.11E+07	1.07E+07	1.15E+07	1.08E+07	1.00:0.88:0.95:0.91:0.99:0.92	1.10E+07	1.10E+07	1.00:1.00	26990	PRE7	Beta 6 subunit of the 20S proteasome
452	TRUE	YBL045C	28.67	46.94	16	16	Carbamidomethylation	1.36E+07	1.31E+07	1.23E+07	1.62E+07	1.67E+07	1.66E+07	1.00:0.96:0.91:1.19:1.23:1.22	1.30E+07	1.65E+07	1.00:1.27	50347	COR1	Core subunit of the ubiquinol-cytochrome c reductase complex; the ubiquinol-cytochrome c reductase complex (bc1 complex) is a component of the mitochondrial inner membrane electron transport chain
97	TRUE	YBL047C	4.63	39.73	35	35	Carbamidomethylation, Oxidation (M)	5.95E+07	7.38E+07	7.26E+07	5.60E+07	9.98E+07	1.33E+08	1.00:1.24:1.22:0.94:1.68:2.23	6.86E+07	9.62E+07	1.00:1.40	150902	EDE1	Endocytic adaptor; K63-specific Ub-chain binding protein involved in receptor endocytosis; scaffold protein that localizes to nascent endocytic sites after homo-oligomerization and organizes the endocytic machinery; role in autophagy of aberrant clathrin-mediated endocytosis protein condensates; binds membranes in a Ub-dependent manner; interacts with and functions upstream of Cmk2p to suppress s…
585	TRUE	YBL050W	12.14	57.68	11	11	Carbamidomethylation, Oxidation (M)	1.63E+07	1.64E+07	1.69E+07	1.84E+07	1.78E+07	1.69E+07	1.00:1.01:1.03:1.13:1.09:1.04	1.65E+07	1.77E+07	1.00:1.07	32922	SEC17	Alpha-SNAP cochaperone; SNARE-complex adaptor for Sec18 (NSF) during the disassembly of postfusion cis-SNARE complexes; stimulates the ATPase activity of Sec18p; peripheral membrane protein required for vesicular transport between ER and Golgi, the 'priming' step in homotypic vacuole fusion, and autophagy; similar to mammalian alpha-SNAP
1093	TRUE	YBL051C	1.35	9.42	5	5	Oxidation (M)	3513987	3103894	3054747.2	3841647	3288614	2915662.2	1.00:0.88:0.87:1.09:0.94:0.83	3224209.5	3348641	1.00:1.04	73895	PIN4	Protein involved in G2/M phase progression and response to DNA damage; interacts with Rad53p; contains an RNA recognition motif, a nuclear localization signal, and several SQ/TQ cluster domains; hyperphosphorylated in response to DNA damage
1958	TRUE	YBL055C	0.9	5.25	2	2		1543712	1913769.5	1845985.5	1939533.5	1611317.2	1630188.2	1.00:1.24:1.20:1.26:1.04:1.06	1767822.4	1727013	1.00:0.98	47509		3'-->5' exonuclease and endonuclease with a possible role in apoptosis; has similarity to mammalian and C. elegans apoptotic nucleases
1032	TRUE	YBL056W	3.74	16.63	7	5	Carbamidomethylation, Oxidation (M)	2897202.5	3625101.5	3712174	3108259	4004726	4480981.5	1.00:1.25:1.28:1.07:1.38:1.55	3411492.8	3864655.5	1.00:1.13	51451	PTC3	Type 2C protein phosphatase (PP2C); dephosphorylates Hog1p (see also Ptc2p) to limit maximal kinase activity induced by osmotic stress; dephosphorylates T169 phosphorylated Cdc28p (see also Ptc2p); role in DNA damage checkpoint inactivation; PTC3 has a paralog, PTC2, that arose from the whole genome duplication
2246	TRUE	YBL057C	1.69	8.61	1	1		306812.28	297408.4	228081.33	170697.28	347046.7	259397.83	1.00:0.97:0.74:0.56:1.13:0.85	277434	259047.27	1.00:0.93	22554	PTH2	One of two mitochondrially-localized peptidyl-tRNA hydrolases; negatively regulates the ubiquitin-proteasome pathway via interactions with ubiquitin-like ubiquitin-associated proteins; dispensable for cell growth; see also PTH1
429	TRUE	YBL058W	14.53	46.7	14	14	Carbamidomethylation, Oxidation (M)	1.05E+07	1.11E+07	1.01E+07	1.34E+07	1.20E+07	1.18E+07	1.00:1.06:0.97:1.28:1.14:1.12	1.06E+07	1.24E+07	1.00:1.17	47106	SHP1	Substrate adaptor for Cdc48p; ubiquitin regulatory X (UBX) and Ub-associated (UBA) domain-containing protein that acts as a substrate recruiting cofactor; K48-specific Ub chain binding protein involved in ER-associated degradation (ERAD); positively regulates Glc7p protein phosphatase activity to promote growth and mitotic progression in complex with Cdc48p; regulated by nuclear Ub-dependent degr…
966	TRUE	YBL064C	25.08	42.75	8	8	Oxidation (M)	1.08E+07	1.02E+07	1.16E+07	1.85E+07	1.65E+07	1.52E+07	1.00:0.95:1.08:1.72:1.54:1.42	1.08E+07	1.67E+07	1.00:1.54	29615	PRX1	Mitochondrial peroxiredoxin with thioredoxin peroxidase activity; has a role in reduction of hydroperoxides; reactivation requires Trr2p and glutathione; induced during respiratory growth and oxidative stress; phosphorylated; protein abundance increases in response to DNA replication stress
1235	TRUE	YBL068W	6.7	14.37	4	2	Carbamidomethylation	300675.8	300940.66	329571.16	254547.8	321346.78	223975.9	1.00:1.00:1.10:0.85:1.07:0.74	310395.88	266623.5	1.00:0.86	35839	PRS4	5-phospho-ribosyl-1(alpha)-pyrophosphate synthetase, synthesizes PRPP; which is required for nucleotide, histidine, and tryptophan biosynthesis; one of five related enzymes, which are active as heteromultimeric complexes; PRS4 has a paralog, PRS2, that arose from the whole genome duplication; a missense mutation in the conserved residue R196 of its human homolog PRPS1 is pathogenic
2302	TRUE	YBL069W	7.33	7.44	1	1	Carbamidomethylation	309443.78	639032.56	319040.84	166909.73	256529.62	332060.97	1.00:2.07:1.03:0.54:0.83:1.07	422505.72	251833.44	1.00:0.60	48467	AST1	Lipid raft associated protein; interacts with the plasma membrane ATPase Pma1p and has a role in its targeting to the plasma membrane by influencing its incorporation into lipid rafts; sometimes classified in the medium-chain dehydrogenase/reductases (MDRs) superfamily; AST1 has a paralog, AST2, that arose from the whole genome duplication
594	TRUE	YBL072C	4.05	51.74	11	11	Carbamidomethylation	3.77E+08	2.47E+08	2.53E+08	2.35E+08	2.71E+08	2.45E+08	1.00:0.65:0.67:0.62:0.72:0.65	2.92E+08	2.50E+08	1.00:0.86	22609	RPS8A	Protein component of the small (40S) ribosomal subunit; homologous to mammalian ribosomal protein S8, no bacterial homolog; RPS8A has a paralog, RPS8B, that arose from the whole genome duplication
10	TRUE	YBL076C	0.19	62.53	56	56	Carbamidomethylation, Oxidation (M)	5.01E+07	4.66E+07	4.80E+07	4.73E+07	4.85E+07	4.90E+07	1.00:0.93:0.96:0.95:0.97:0.98	4.82E+07	4.83E+07	1.00:1.00	123102	ILS1	Cytoplasmic isoleucine-tRNA synthetase; target of the G1-specific inhibitor reveromycin A
2648	TRUE	YBL078C	5.31	5.93	1	1		849268	1147535	1014605.1	1000515.06	759394.75	847917.06	1.00:1.35:1.19:1.18:0.89:1.00	1003802.7	869275.6	1.00:0.87	13746	ATG8	Ubiquitin-like protein conjugated to phosphatidylethanolamine (PE); role in membrane fusion and phagophore expansion during autophagosome formation; deconjugation is also required for biogenesis; targets Atg1p to autophagosomes; binds to the Atg1p-Atg13p complex, triggers its vacuolar degradation; role in vacuolar membrane protein turnover during early stationary phase; component of autophagosome…
1310	TRUE	YBL079W	4.05	1.8	2	2		543081.25	616559.06	617049.5	714588.94	528109.4	791174.25	1.00:1.14:1.14:1.32:0.97:1.46	592229.94	677957.5	1.00:1.14	169594	NUP170	Subunit of inner ring of nuclear pore complex (NPC); contributes to NPC assembly and nucleocytoplasmic transport; interacts with genomic regions that contain ribosomal protein and subtelomeric genes, where it functions in nucleosome positioning and as a repressor of transcription; both Nup170p and Nup157p are similar to human Nup155p; NUP170 has a paralog, NUP157, that arose from the whole genome…
1423	TRUE	YBL085W	1.27	6.22	4	4		2713810	2721390	2424475	2897631.5	2424268.2	2357227.8	1.00:1.00:0.89:1.07:0.89:0.87	2619891.8	2559709.2	1.00:0.98	109414	BOI1	Protein involved in polar growth, functionally redundant with Boi2p; required for fusion of secretory vesicles with plasma membrane at sites of polarized growth; interacts with bud-emergence protein Bem1p; contains an SH3 (src homology 3) domain and a PH (pleckstrin homology) domain; relocalizes from bud neck to cytoplasm upon DNA replication stress; BOI1 has a paralog, BOI2, that arose from the …
481	TRUE	YBL087C	7.53	45.65	7	7	Carbamidomethylation, Oxidation (M)	2.06E+08	1.41E+08	1.47E+08	1.30E+08	1.27E+08	1.40E+08	1.00:0.68:0.71:0.63:0.61:0.68	1.65E+08	1.33E+08	1.00:0.80	14592	RPL23A	Ribosomal 60S subunit protein L23A; homologous to mammalian ribosomal protein L23 and bacterial L14; RPL23A has a paralog, RPL23B, that arose from the whole genome duplication
756	TRUE	YBL091C	15.56	24.41	8	8	Carbamidomethylation, Oxidation (M)	3664010	4196867	3966674.8	5190307	5176630	4424837.5	1.00:1.15:1.08:1.42:1.41:1.21	3942517.5	4930591.5	1.00:1.25	47637	MAP2	Methionine aminopeptidase; catalyzes the cotranslational removal of N-terminal methionine from nascent polypeptides; function is partially redundant with that of Map1p
960	TRUE	YBL092W	9.93	40.46	7	7	Oxidation (M)	1.98E+08	2.21E+08	1.89E+08	1.72E+08	1.92E+08	1.74E+08	1.00:1.12:0.96:0.87:0.97:0.88	2.03E+08	1.79E+08	1.00:0.88	14890	RPL32	Ribosomal 60S subunit protein L32; overexpression disrupts telomeric silencing; homologous to mammalian ribosomal protein L32, no bacterial homolog
1860	TRUE	YBL098W	20.69	4.99	2	2		1164655.5	1399248	1592049	730237.75	723357.44	906507.75	1.00:1.20:1.37:0.63:0.62:0.78	1385317.5	786701	1.00:0.57	52548	BNA4	Kynurenine 3-monooxygenase; required for the de novo biosynthesis of NAD from tryptophan via kynurenine; expression regulated by Hst1p; localizes to mitochondria and peroxisomes; putative therapeutic target for Huntington disease
185	TRUE	YBL099W	13.99	55.68	26	26	Carbamidomethylation, Oxidation (M)	9.09E+07	8.49E+07	9.06E+07	1.25E+08	1.21E+08	9.72E+07	1.00:0.93:1.00:1.38:1.34:1.07	8.88E+07	1.15E+08	1.00:1.29	58727	ATP1	Alpha subunit of the F1 sector of mitochondrial F1F0 ATP synthase; which is a large, evolutionarily conserved enzyme complex required for ATP synthesis; F1 translationally regulates ATP6 and ATP8 expression to achieve a balanced output of ATP synthase genes encoded in nucleus and mitochondria; phosphorylated; N-terminally propionylated in vivo
1700	TRUE	YBL101C	11.77	1.88	1	1		190421.64	218049.3	223045.17	610659.25	336938.47	277629.6	1.00:1.15:1.17:3.21:1.77:1.46	210505.38	408409.1	1.00:1.94	123728	ECM21	Alpha-arrestin, ubiquitin ligase adaptor for Rsp5p; regulates starvation- and substrate-induced Ub-dependent endocytosis of select plasma membrane localized amino acid transporters; substrate of Rsp5p-mediated Lys63-polyubiquitination and Ubp2-mediated deubiquitination; promoter contains several Gcn4p binding sites required for induction in response to starvation via Gcn4p and the general amino a…
1645	TRUE	YBL102W	7.19	22.22	4	4	Oxidation (M)	1440079.4	1538417.5	1953815.4	2072950	1859633.8	1811414.4	1.00:1.07:1.36:1.44:1.29:1.26	1644104	1914666.1	1.00:1.16	24393	SFT2	Tetra-spanning membrane protein found mostly in the late Golgi; non-essential; can suppress some sed5 alleles; may be part of the transport machinery, but precise function is unknown; similar to mammalian syntaxin 5
2973	TRUE	YBR002C	19.11	9.06	1	1		332554.94	434408.2	304288.53	214128.33	159200.67	204935.72	1.00:1.31:0.92:0.64:0.48:0.62	357083.88	192754.9	1.00:0.54	32813	RER2	Forms the dehydrodolichyl diphosphate synthase (DDS) complex with NUS1; major enzyme of polyprenol synthesis in both the endoplasmic reticulum (ER) and in lipid droplets; participates in ER protein sorting; human ortholog DHDDS functionally complements the heat sensitive growth defect of a ts allele, and is associated with retinitis pigmentosa
1961	TRUE	YBR006W	19.68	8.03	2	2		584022.5	654734.75	503312.47	1139677.5	846151.94	949805.8	1.00:1.12:0.86:1.95:1.45:1.63	580689.9	978545.06	1.00:1.69	54308	UGA2	Succinate semialdehyde dehydrogenase; involved in the utilization of gamma-aminobutyrate (GABA) as a nitrogen source; part of the 4-aminobutyrate and glutamate degradation pathways; localized to the cytoplasm
888	TRUE	YBR009C	11.23	43.27	7	7		3.69E+07	4.22E+07	3.86E+07	4.33E+07	4.26E+07	4.79E+07	1.00:1.14:1.05:1.17:1.16:1.30	3.92E+07	4.46E+07	1.00:1.14	11487	HHF1	Histone H4; core histone protein required for chromatin assembly and chromosome function; one of two identical histone proteins (see also HHF2); contributes to telomeric silencing; involved in mRNA multiplexing; N-terminal domain involved in maintaining genomic integrity
2248	TRUE	YBR010W	12.76	10.22	2	2		2.75E+07	2.72E+07	2.70E+07	2.87E+07	3.55E+07	3.29E+07	1.00:0.99:0.98:1.04:1.29:1.20	2.72E+07	3.24E+07	1.00:1.19	15475	HHT1	Histone H3; core histone protein required for chromatin assembly, part of heterochromatin-mediated telomeric and HM silencing; one of two identical histone H3 proteins (see HHT2); regulated by acetylation, methylation, and phosphorylation; H3K14 acetylation plays an important role in the unfolding of strongly positioned nucleosomes during repair of UV damage
335	TRUE	YBR011C	1.28	66.32	17	16	Oxidation (M)	2.29E+08	3.99E+08	2.58E+08	2.44E+08	3.71E+08	3.24E+08	1.00:1.74:1.13:1.06:1.62:1.42	2.95E+08	3.13E+08	1.00:1.06	32418	IPP1	Cytoplasmic inorganic pyrophosphatase (PPase); homodimer that catalyzes the rapid exchange of oxygens from Pi with water, highly expressed and essential for viability, active-site residues show identity to those from E. coli PPase
658	FALSE	YBR012W	0.88	2.27	8	1		5403913.5	1.34E+07	5694312	5529219	6978948	8457696	1.00:2.49:1.05:1.02:1.29:1.57	8179401	6988621	1.00:0.85	49186
1024	TRUE	YBR014C	4.47	30.88	6	6	Carbamidomethylation	2073415.5	7190885	3563738.2	5137083.5	7146674	4750368	1.00:3.47:1.72:2.48:3.45:2.29	4276013	5678042	1.00:1.33	22684	GRX7	Cis-golgi localized monothiol glutaredoxin; more similar in activity to dithiol than other monothiol glutaredoxins; involved in the oxidative stress response; does not bind metal ions; GRX7 has a paralog, GRX6, that arose from the whole genome duplication
615	TRUE	YBR015C	22.37	20.57	10	10	Oxidation (M)	4623182	5257422	4814509.5	6244062	5980724	6005169.5	1.00:1.14:1.04:1.35:1.29:1.30	4898371.5	6076652	1.00:1.24	67893	MNN2	Alpha-1,2-mannosyltransferase; responsible for addition of the first alpha-1,2-linked mannose to form the branches on the mannan backbone of oligosaccharides, localizes to an early Golgi compartment
1268	TRUE	YBR017C	1.32	7.18	5	5	Oxidation (M)	2575639.8	2456185	2663684	2334992.2	2274625.5	2906535.8	1.00:0.95:1.03:0.91:0.88:1.13	2565169.5	2505384.5	1.00:0.98	103800	KAP104	Transportin or cytosolic karyopherin beta 2; functions in the rg-nuclear localization signal-mediated nuclear import/reimport of mRNA-binding proteins Nab2p and Hrp1p; regulates asymmetric protein synthesis in daughter cells during mitosis
1908	TRUE	YBR023C	2.58	1.8	1	1		1017799.5	827084.25	412703.94	1341481.2	1766605.1	408093.88	1.00:0.81:0.41:1.32:1.74:0.40	752529.25	1172060.1	1.00:1.56	131720	CHS3	Chitin synthase III; catalyzes the transfer of N-acetylglucosamine (GlcNAc) to chitin; required for synthesis of the majority of cell wall chitin, the chitin ring during bud emergence, and spore wall chitosan; contains overlapping di-leucine and di-acidic signals that mediate, respectively, intracellular trafficking by AP-1 and trafficking to plasma membrane by exomer complex; requires AP-3 compl…
160	TRUE	YBR025C	20.63	69.37	25	25	Carbamidomethylation, Oxidation (M)	8.03E+07	7.66E+07	8.11E+07	7.11E+07	6.55E+07	6.94E+07	1.00:0.95:1.01:0.88:0.81:0.86	7.94E+07	6.87E+07	1.00:0.87	44293	OLA1	P-loop ATPase with similarity to human OLA1 and bacterial YchF; identified as specifically interacting with the proteasome; positively regulates heat shock response; null mutant displays increased translation rate and increased readthrough of premature stop codons; protein abundance increases in response to hydrogen peroxide and to DNA replication stress
774	TRUE	YBR026C	29.05	34.91	9	9		8394584	9857358	9304540	1.50E+07	1.36E+07	1.49E+07	1.00:1.17:1.11:1.79:1.62:1.78	9185494	1.45E+07	1.00:1.58	42186	ETR1	2-enoyl thioester reductase; member of the medium chain dehydrogenase/reductase family; localized to mitochondria, where it has a probable role in fatty acid synthesis; human MECR functionally complements the respiratory growth defect of the null mutant
1188	TRUE	YBR029C	1.07	12.01	7	7		2.01E+07	4.83E+07	1.58E+07	1.85E+07	2.19E+07	5.90E+07	1.00:2.40:0.79:0.92:1.09:2.93	2.81E+07	3.31E+07	1.00:1.18	51942	CDS1	Phosphatidate cytidylyltransferase (CDP-diglyceride synthetase); an enzyme that catalyzes that conversion of CTP + phosphate into diphosphate + CDP-diaclglyerol, a critical step in the synthesis of all major yeast phospholipids; human homolog CDS1 can complement yeast cds1 null mutant
2001	TRUE	YBR030W	0.6	7.59	3	3		1188328.5	909221.56	1327447.4	826130.8	2057713.6	701808.94	1.00:0.77:1.12:0.70:1.73:0.59	1141665.8	1195217.8	1.00:1.05	62713	RKM3	Ribosomal lysine methyltransferase; specific for monomethylation of Rpl42ap and Rpl42bp (lysine 40); nuclear SET domain containing protein; relocalizes to the cytosol in response to hypoxia
350	TRUE	YBR031W	2.58	4.41	17	2		9999540	9144126	7675078	1.41E+07	8409007	8511468	1.00:0.91:0.77:1.41:0.84:0.85	8939582	1.03E+07	1.00:1.16	39211	RPL4A	Ribosomal 60S subunit protein L4A; N-terminally acetylated; homologous to mammalian ribosomal protein L4 and bacterial L4; RPL4A has a paralog, RPL4B, that arose from the whole genome duplication
1110	TRUE	YBR034C	14.9	20.34	5	5	Carbamidomethylation	2345869.2	2057766.6	2349506.5	1486056.1	1784240.8	1889082.2	1.00:0.88:1.00:0.63:0.76:0.81	2251047.2	1719793	1.00:0.76	39905	HMT1	Nuclear SAM-dependent mono- and asymmetric methyltransferase; modifies hnRNPs, including Npl3p and Hrp1p, affecting their activity and nuclear export; methylates U1 snRNP protein Snp1p, ribosomal protein Rps2p, and histones H3 and H4; interacts genetically with genes encoding components of Rpd3(L) and this interaction is important for Rpd3 recruitment to the subtelomeric region
787	TRUE	YBR035C	0.36	41.05	8	8	Carbamidomethylation	1.30E+07	1.14E+07	1.17E+07	1.24E+07	1.19E+07	1.18E+07	1.00:0.88:0.90:0.96:0.92:0.91	1.20E+07	1.20E+07	1.00:1.00	27027	PDX3	Pyridoxine (pyridoxamine) phosphate oxidase; has homologs in E. coli and Myxococcus xanthus; transcription is under the general control of nitrogen metabolism
2981	TRUE	YBR036C	0.72	7.3	1	1		246551.69	308421.53	284138.78	262962.72	297542.06	289252.47	1.00:1.25:1.15:1.07:1.21:1.17	279704	283252.4	1.00:1.01	45561	CSG2	Calcium release channel involved in ER calcium homeostasis; integrates ER calcium release with the regulation of sphingolipid metabolism and autophagy; required for mannosylation of inositolphosphorylceramide and for growth at high calcium concentrations; endoplasmic reticulum membrane protein; contains 10 transmembrane domains and a potential Ca2+ EF-hand motif; protein abundance increases in re…
643	TRUE	YBR039W	24.84	41.35	10	10	Carbamidomethylation	1.27E+07	1.41E+07	1.39E+07	1.77E+07	1.89E+07	1.72E+07	1.00:1.11:1.10:1.40:1.49:1.35	1.36E+07	1.79E+07	1.00:1.32	34469	ATP3	Gamma subunit of the F1 sector of mitochondrial F1F0 ATP synthase; F1F0 ATP synthase is a large, evolutionarily conserved enzyme complex required for ATP synthesis
1763	TRUE	YBR042C	1.13	8.79	2	2		469727.22	138205.36	1850264.5	254729.72	824230.2	259822.25	1.00:0.29:3.94:0.54:1.75:0.55	819399	446260.72	1.00:0.54	45634	CST26	Acyltransferase; enzyme mainly responsible for the introduction of saturated very long chain fatty acids into neo-synthesized molecules of phosphatidylinositol; required for incorporation of stearic acid into phosphatidylinositol; affects chromosome stability when overexpressed; CST26 has a paralog, YDR018C, that arose from the whole genome duplication
1234	TRUE	YBR046C	10.75	19.1	5	5		1554776.6	1534631.6	1413528.8	1802655	1579257.9	2030962.6	1.00:0.99:0.91:1.16:1.02:1.31	1500979	1804291.8	1.00:1.20	37138	ZTA1	NADPH-dependent quinone reductase; GFP-tagged protein localizes to the cytoplasm and nucleus; has similarity to E. coli quinone oxidoreductase and to human zeta-crystallin
886	TRUE	YBR048W	0.4	48.41	8	8	Carbamidomethylation	3.69E+08	2.49E+08	3.18E+08	3.56E+08	2.80E+08	3.08E+08	1.00:0.68:0.86:0.96:0.76:0.83	3.12E+08	3.15E+08	1.00:1.01	17868	RPS11B	Protein component of the small (40S) ribosomal subunit; homologous to mammalian ribosomal protein S11 and bacterial S17; RPS11B has a paralog, RPS11A, that arose from the whole genome duplication
878	TRUE	YBR049C	8.05	16.28	6	6		3857355.5	3712503.5	3481786.5	4380186	3670224.5	4377816	1.00:0.96:0.90:1.14:0.95:1.13	3683882	4142742.2	1.00:1.12	91993	REB1	RNA polymerase I enhancer binding protein; DNA binding protein that binds to genes transcribed by both RNA polymerase I and RNA polymerase II; required for termination of RNA polymerase I transcription; Reb1p bound to DNA acts to block RNA polymerase II readthrough transcription
1263	TRUE	YBR052C	20.17	43.13	5	5	Carbamidomethylation	2828799.8	3485215.5	3666841.5	4870072.5	6080623.5	6610910	1.00:1.23:1.30:1.72:2.15:2.34	3326952.2	5853868.5	1.00:1.76	23040	RFS1	Protein of unknown function; member of a flavodoxin-like fold protein family that includes Pst2p and Ycp4p; green fluorescent protein (GFP)-fusion protein localizes to the cytoplasm in a punctate pattern; RFS1 has a paralog, PST2, that arose from the whole genome duplication
1407	TRUE	YBR053C	11.73	18.66	4	4	Carbamidomethylation	2700573	3211868.8	3428214.8	3645539	3653010.5	4118957.2	1.00:1.19:1.27:1.35:1.35:1.53	3113552	3805835.5	1.00:1.22	40415		Putative protein of unknown function; induced by cell wall perturbation
2152	TRUE	YBR054W	6.6	5.51	2	1		2425761.5	2510418	2294138.5	2792310.2	2556393	2423833.5	1.00:1.03:0.95:1.15:1.05:1.00	2410106	2590845.5	1.00:1.07	38838	YRO2	Protein with a putative role in response to acid stress; null mutant is sensitive to acetic acid; transcription is regulated by Haa1p and induced in the presence of acetic acid; protein observed in plasma membrane foci in the presence of acetic acid; the authentic, non-tagged protein is detected in a phosphorylated state in highly purified mitochondria in high-throughput studies
1222	TRUE	YBR056W	19.15	17.73	6	6		2642794.5	2706327.2	2131132.8	3328954	3829052.8	3750609.5	1.00:1.02:0.81:1.26:1.45:1.42	2493418.2	3636205.5	1.00:1.46	57941	MRX18	Putative glycoside hydrolase of the mitochondrial intermembrane space
1993	TRUE	YBR058C	4.63	5.75	3	3		2758441.8	2614929	2651690	2360755.5	2257122.5	2843383.8	1.00:0.95:0.96:0.86:0.82:1.03	2675020.2	2487087.2	1.00:0.93	88749	UBP14	Ubiquitin-specific protease; specifically disassembles unanchored ubiquitin chains; involved in fructose-1,6-bisphosphatase (Fbp1p) degradation; similar to human isopeptidase T
2912	TRUE	YBR058C	7.77	12.35	1	1	Oxidation (M)	1941294.5	2516563	2474625.8	1759961.2	1329085.6	2203586.2	1.00:1.30:1.27:0.91:0.68:1.14	2310827.8	1764211	1.00:0.76	9698	UBP14	Ubiquitin-specific protease; specifically disassembles unanchored ubiquitin chains; involved in fructose-1,6-bisphosphatase (Fbp1p) degradation; similar to human isopeptidase T
918	TRUE	YBR059C	14.25	6.13	4	4		2194285.5	2454271.8	2141277	3048246	2525881.5	2817726.2	1.00:1.12:0.98:1.39:1.15:1.28	2263278.2	2797284.8	1.00:1.24	124108	AKL1	Ser/Thr protein kinase; phosphorylates Pan1p, Sla1p and Ent1p to negatively regulate endocytosis in response to membrane stress; regulates actin cytoskeleton organization and clathrin-dependent endocytosis; phosphorylated and inhibited by upstream kinase, Fpk1p; member, along with Ark1p and Prk1p, of the Ark kinase family
2237	TRUE	YBR061C	2.42	9.65	2	2	Oxidation (M)	1555699.6	1929424.4	1873762.8	1988479	1756873.8	1852469	1.00:1.24:1.20:1.28:1.13:1.19	1786295.6	1865940.6	1.00:1.04	34819	TRM7	2'-O-ribose methyltransferase; methylates the 2'-O-ribose of tRNA-Phe, tRNA-Trp, and tRNA-Leu at positions C32 and N34 of tRNA anticodon loop; crucial biological role likely modification of tRNA-Phe; interacts with Trm732p and Rtt10p in 2'-O-methylation of C32 and N34 substrate tRNAs, respectively; yeast null mutant can be functionally complemented by human FTSJ1, mutations in which have been imp…
2531	TRUE	YBR062C	12.52	8.29	1	1		217653.89	220393.42	227245.5	238313.2	252315.8	230078.81	1.00:1.01:1.04:1.09:1.16:1.06	221764.27	240235.94	1.00:1.08	20715		Protein of unknown function that interacts with Msb2p; may play a role in activation of the filamentous growth pathway
2904	TRUE	YBR068C	2.75	2.46	1	1		570897.44	477596.44	460072.3	555080	430361.22	416834.16	1.00:0.84:0.81:0.97:0.75:0.73	502855.4	467425.12	1.00:0.93	67888	BAP2	High-affinity leucine permease; functions as a branched-chain amino acid permease involved in uptake of leucine, isoleucine and valine; contains 12 predicted transmembrane domains; BAP2 has a paralog, BAP3, that arose from the whole genome duplication
1998	TRUE	YBR069C	2.68	3.06	2	2		1667143.6	1750464.2	1605233.9	1748239.5	1514965.5	1604403.9	1.00:1.05:0.96:1.05:0.91:0.96	1674280.5	1622536.2	1.00:0.97	68876	TAT1	Amino acid transporter for valine, leucine, isoleucine, and tyrosine; low-affinity tryptophan and histidine transporter; overexpression confers FK506 and FTY720 resistance; protein abundance increases in response to DNA replication stress
690	TRUE	YBR072W	9.72	59.53	9	9		1.05E+08	1.11E+08	9.32E+07	1.39E+08	1.46E+08	1.07E+08	1.00:1.06:0.89:1.33:1.40:1.02	1.03E+08	1.31E+08	1.00:1.27	23999	HSP26	Small heat shock protein (sHSP) with chaperone activity; forms hollow, sphere-shaped oligomers that suppress unfolded proteins aggregation; long-lived protein that is preferentially retained in mother cells and forms cytoplasmic foci; oligomer activation requires heat-induced conformational change; also has mRNA binding activity
1532	TRUE	YBR078W	1.1	8.84	3	3	Carbamidomethylation	8.82E+07	7.69E+07	8.10E+07	9.83E+07	7.84E+07	7.72E+07	1.00:0.87:0.92:1.12:0.89:0.88	8.20E+07	8.46E+07	1.00:1.03	43887	ECM33	GPI-anchored protein involved in efficient glucose uptake; possible role in apical bud growth; GPI-anchoring on the plasma membrane crucial to function; phosphorylated in mitochondria; similar to Sps2p; ECM33 has a paralog, PST1, that arose from the whole genome duplication
15	TRUE	YBR079C	0.23	54.82	49	49	Oxidation (M)	1.55E+07	1.94E+07	1.72E+07	1.65E+07	1.63E+07	1.89E+07	1.00:1.25:1.11:1.07:1.05:1.22	1.73E+07	1.72E+07	1.00:0.99	110463	RPG1	eIF3a subunit of the eukaryotic translation initiation factor 3 (eIF3); subunit of the core complex of eIF3; part of a Prt1p-Rpg1p-Nip1p subcomplex that stimulates binding of mRNA and tRNA(i)Met to ribosomes; essential for loading mRNA onto ribosome at entry and exit channels of preinitiation complex; involved in translation reinitiation; eIF3 is also involved in programmed stop codon readthrough
360	TRUE	YBR080C	3.16	18.45	13	13	Oxidation (M)	7602227	7151202	8892960	7949833	7312623.5	6990287	1.00:0.94:1.17:1.05:0.96:0.92	7882130	7417581	1.00:0.94	84175	SEC18	AAA ATPase and SNARE disassembly chaperone; required for vesicular transport between ER and Golgi, the 'priming' step in homotypic vacuole fusion, autophagy, and protein secretion; releases Sec17p from SNAP complexes; has similarity to mammalian N-ethylmaleimide-sensitive factor (NSF)
1545	TRUE	YBR081C	4.69	0.9	1	1		1362679.9	1936652.8	1311749.8	1938837.6	1719893.9	1611724.6	1.00:1.42:0.96:1.42:1.26:1.18	1537027.5	1756818.8	1.00:1.14	152736	SPT7	Subunit of the SAGA transcriptional regulatory complex; involved in proper assembly of the complex; also present as a C-terminally truncated form in the SLIK/SALSA transcriptional regulatory complex
1492	TRUE	YBR082C	12.68	42.28	4	4	Carbamidomethylation	5.12E+07	4.48E+07	4.53E+07	2.99E+07	2.73E+07	4.19E+07	1.00:0.87:0.88:0.58:0.53:0.82	4.71E+07	3.30E+07	1.00:0.70	16575	UBC4	Ubiquitin-conjugating enzyme (E2); key E2 partner with Ubc1p for the anaphase-promoting complex (APC); mediates degradation of abnormal or excess proteins, including calmodulin and histone H3; regulates levels of DNA Polymerase-{alpha} to promote efficient and accurate DNA replication; interacts with many SCF ubiquitin protein ligases; component of the cellular stress response; UBC4 has a paralog…
1052	TRUE	YBR084C	0.29	34.21	8	8		2.88E+08	2.61E+08	2.80E+08	2.72E+08	2.88E+08	2.66E+08	1.00:0.90:0.97:0.94:1.00:0.92	2.76E+08	2.75E+08	1.00:1.00	21823
176	TRUE	YBR084W	11.53	30.23	25	22	Carbamidomethylation, Oxidation (M)	1.09E+07	1.02E+07	1.02E+07	1.00E+07	9636106	9552032	1.00:0.93:0.93:0.92:0.88:0.87	1.04E+07	9741401	1.00:0.93	106336	MIS1	Mitochondrial C1-tetrahydrofolate synthase; involved in interconversion between different oxidation states of tetrahydrofolate (THF); provides activities of formyl-THF synthetase, methenyl-THF cyclohydrolase, and methylene-THF dehydrogenase
1475	TRUE	YBR085C	20.87	84.88	5	5		1.71E+07	1.79E+07	1.71E+07	3.21E+07	2.38E+07	2.58E+07	1.00:1.05:1.00:1.88:1.39:1.51	1.74E+07	2.73E+07	1.00:1.57	9523
202	FALSE	YBR085W	32.24	15.26	5	5	Carbamidomethylation, Oxidation (M)	1.95E+07	1.93E+07	1.84E+07	2.45E+07	2.59E+07	2.66E+07	1.00:0.99:0.94:1.25:1.33:1.36	1.91E+07	2.56E+07	1.00:1.35	33432	AAC3	Mitochondrial inner membrane ADP/ATP translocator; exchanges cytosolic ADP for mitochondrially synthesized ATP; expressed under anaerobic conditions; similar to Aac1p; has roles in maintenance of viability and in respiration; AAC3 has a paralog, PET9, that arose from the whole genome duplication
520	TRUE	YBR086C	17.5	15.21	12	12	Oxidation (M)	8900424	9350395	8898540	1.39E+07	1.09E+07	1.15E+07	1.00:1.05:1.00:1.56:1.23:1.30	9049786	1.21E+07	1.00:1.34	105973	IST2	Cortical ER protein involved in ER-plasma membrane (PM) tethering; one of 6 proteins (Ist2, Scs2, Scs22, Tcb1, Tcb2, Tcb3) that connect ER to PM, regulate PM phosphatidylinositol-4-phosphate (PI4P) levels by controlling access of Sac1 phosphatase to PI4P; required to locate Osh6, Osh7 in ER/PM contact site to allow phosphatidylserine transport from ER to PM; localizes to mother in small-budded ce…
1371	TRUE	YBR087W	6.37	15.21	4	4	Carbamidomethylation	2494949	2882150.8	2926479.8	2442408.5	2470177.8	2703692.5	1.00:1.16:1.17:0.98:0.99:1.08	2767859.8	2538759.5	1.00:0.92	40060	RFC5	Subunit of heteropentameric Replication factor C (RF-C); RF-C is a DNA binding protein and ATPase that acts as a clamp loader of the proliferating cell nuclear antigen (PCNA) processivity factor for DNA polymerases delta and epsilon
599	TRUE	YBR088C	3.97	53.28	11	11	Carbamidomethylation, Oxidation (M)	1.13E+07	1.31E+07	1.28E+07	1.04E+07	1.17E+07	1.27E+07	1.00:1.15:1.13:0.92:1.03:1.12	1.24E+07	1.16E+07	1.00:0.94	29035	POL30	Proliferating cell nuclear antigen (PCNA); functions as the sliding replication clamp for DNA polymerase ??; may function as docking site for other proteins required for mitotic and meiotic chromosomal DNA replication and for DNA repair; PCNA ubiquitination at K164 plays crucial role during Okazaki fragment processing; Leu164 is essential for stable complex formation with replicative DNA polymera…
2229	TRUE	YBR089C	21.54	13	1	1		6975182	6876120	6515748	9124901	7954353.5	8527020	1.00:0.99:0.93:1.31:1.14:1.22	6789016.5	8535425	1.00:1.26	11595
1321	TRUE	YBR092C	2.08	8.33	6	2		2348231.5	2629742.8	2272564.5	2733048.5	2303043.2	2481788	1.00:1.12:0.97:1.16:0.98:1.06	2416846.2	2505960	1.00:1.04	52895	PHO3	Constitutively expressed acid phosphatase similar to Pho5p; brought to the cell surface by transport vesicles; hydrolyzes thiamin phosphates in the periplasmic space, increasing cellular thiamin uptake; expression is repressed by thiamin
1354	TRUE	YBR093C	6.76	4.91	5	1		2850008	4377475.5	3635669	2825680	2664491	3256556.2	1.00:1.54:1.28:0.99:0.93:1.14	3621051	2915575.8	1.00:0.81	52977	PHO5	Repressible acid phosphatase; 1 of 3 repressible acid phosphatases that also mediates extracellular nucleotide-derived phosphate hydrolysis; secretory pathway derived cell surface glycoprotein; induced by phosphate starvation and coordinately regulated by PHO4 and PHO2
1654	TRUE	YBR094W	0.6	6.5	4	4		3102719.8	3914249.5	5201552	4495436	3950891.5	3859308.5	1.00:1.26:1.68:1.45:1.27:1.24	4072840.5	4101878.5	1.00:1.01	86472	PBY1	Putative tubulin tyrosine ligase associated with P-bodies; may have a role in mRNA metabolism; yeast knockout collection strain identified as a pby1 null mutant is actually wild-type for PBY1 and deleted for mms4
2032	TRUE	YBR095C	2.19	6.26	2	2		698648.4	1014869.44	790975.1	686886.2	734010.56	887557.44	1.00:1.45:1.13:0.98:1.05:1.27	834830.94	769484.7	1.00:0.92	48748	RXT2	Component of the histone deacetylase Rpd3L complex; possibly involved in cell fusion and invasive growth; relocalizes to the cytosol in response to hypoxia
1725	TRUE	YBR096W	1.34	23.81	4	4	Carbamidomethylation	3675285	3839929	3847742.8	4017859.5	3425027.5	3742432.8	1.00:1.04:1.05:1.09:0.93:1.02	3787652.2	3728440	1.00:0.98	27211		Putative protein of unknown function; green fluorescent protein (GFP)-fusion protein localizes to the ER
984	TRUE	YBR101C	17.48	34.36	7	7	Oxidation (M)	5535474	5705253.5	6485349	4545455	4951237.5	4258392	1.00:1.03:1.17:0.82:0.89:0.77	5908692	4585028	1.00:0.78	32723	FES1	Hsp70 (Ssa1p) nucleotide exchange factor; required for the release of misfolded proteins from the Hsp70 system to the Ub-proteasome machinery for degradation; cytosolic homolog of Sil1p, which is the nucleotide exchange factor for BiP (Kar2p) in the endoplasmic reticulum; protein abundance increases in response to DNA replication stress
1890	TRUE	YBR102C	4.18	4.91	3	3		928692.1	888480.4	1104108.6	873990.5	1196922.6	1317379.6	1.00:0.96:1.19:0.94:1.29:1.42	973760.4	1129430.9	1.00:1.16	85657	EXO84	Exocyst subunit with dual roles in exocytosis and spliceosome assembly; subunit of the the exocyst complex which mediates polarized targeting and tethering of post-Golgi secretory vesicles to active sites of exocytosis at the plasma membrane (PM) prior to SNARE-mediated fusion; required for exocyst assembly and targeting of the complex to specific sites on the bud tip PM; associates the U1 snRNP;…
1756	TRUE	YBR103W	5.08	2.24	1	1		302405.22	279402.94	346520.7	315685.8	437880.25	324178.5	1.00:0.92:1.15:1.04:1.45:1.07	309442.94	359248.2	1.00:1.16	59280	SIF2	WD40 repeat-containing subunit of Set3C histone deacetylase complex; complex represses early/middle sporulation genes; antagonizes telomeric silencing; binds specifically to the Sir4p N-terminus
1950	TRUE	YBR104W	17.11	9.7	2	2		808994.4	752674.4	690627.75	474168.22	532075.4	614881.4	1.00:0.93:0.85:0.59:0.66:0.76	750765.5	540375	1.00:0.72	36674	YMC2	Putative mitochondrial inner membrane transporter; proposed role in oleate metabolism and glutamate biosynthesis; member of the mitochondrial carrier (MCF) family; YMC2 has a paralog, YMC1, that arose from the whole genome duplication
804	TRUE	YBR106W	2.96	47.62	8	8	Oxidation (M)	2.84E+07	2.95E+07	2.89E+07	2.70E+07	2.99E+07	2.79E+07	1.00:1.04:1.02:0.95:1.05:0.98	2.89E+07	2.83E+07	1.00:0.98	21256	SND3	Involved in SRP-independent protein targeting to the ER; component of an alternative ER-targeting pathway partially redundant with the GET pathway that can compensate for SRP loss; preference for substrates with downstream transmembrane domains; interacts with Snd1p, Env10p/Snd2p, and Sec61p-translocon subunits; role in establishing nucleus-vacuole junctions (NVJs) in high glucose; targeted to th…
1521	TRUE	YBR108W	8.7	2.64	2	2		129349.625	759168.1	474957.28	1256393	956074.94	819559.25	1.00:5.87:3.67:9.71:7.39:6.34	454491.7	1010675.75	1.00:2.22	103982	AIM3	Protein that inhibits barbed-end actin filament elongation; interacts with Rvs167p; null mutant is viable and displays elevated frequency of mitochondrial genome loss
791	TRUE	YBR109C	4.51	60.14	8	8	Oxidation (M)	5.83E+07	6.52E+07	5.94E+07	6.24E+07	5.23E+07	5.70E+07	1.00:1.12:1.02:1.07:0.90:0.98	6.10E+07	5.73E+07	1.00:0.94	16254	CMD1	Calmodulin; Ca2+ binding protein that regulates Ca2+ independent processes (mitosis, bud growth, actin organization, endocytosis, etc.) and Ca2+ dependent processes (stress-activated pathways), targets include Nuf1p, Myo2p and calcineurin; binds to the Hog1p MAPK in response to hyperosmotic stress; potentiates membrane tubulation and constriction mediated by the Rvs161p-Rvs167p complex; human CAL…
1445	TRUE	YBR111C	6.21	24.14	3	3	Carbamidomethylation, Oxidation (M)	3881328.5	6023062	7278351	7782370.5	5824320.5	1.21E+07	1.00:1.55:1.88:2.01:1.50:3.13	5727580	8580837	1.00:1.50	26206	YSA1	Nudix hydrolase family member with ADP-ribose pyrophosphatase activity; shown to metabolize O-acetyl-ADP-ribose to AMP and acetylated ribose 5'-phosphate
978	TRUE	YBR112C	0.6	8.79	6	6		5960614.5	5516180.5	9683248	1.13E+07	5645081	5781540.5	1.00:0.93:1.62:1.90:0.95:0.97	7053348	7585772	1.00:1.08	107321	CYC8	Transcriptional regulator; functions primarily as a transcriptional co-repressor with Tup1p but can also function as a transcriptional co-activator with Tup1p that recruits the SWI/SNF and SAGA complexes to promoters; target genes may be uniquely repressed by Cyc8p or Tup1p, subject to redundant repression, or in some cases de-repression of target genes in a cyc8 mutant is dependent upon TUP1 and…
2109	TRUE	YBR114W	10.22	1.14	1	1		888567.9	946704.2	911102.06	1240356.9	991378.44	1010655.06	1.00:1.07:1.03:1.40:1.12:1.14	915458.06	1080796.8	1.00:1.18	91549	RAD16	Nucleotide excision repair (NER) protein; binds damaged DNA during NER; binds DNA in an ATP-dependent manner (with Rad7p) during NER; required for NER of non-transcribed chromatin; subunit of Nucleotide Excision Repair Factor 4 (NEF4) and the Elongin-Cullin-Socs (ECS) ligase complex
162	TRUE	YBR115C	2.22	21.61	23	23	Carbamidomethylation, Oxidation (M)	1.08E+07	8919994	1.04E+07	9048567	8844696	1.08E+07	1.00:0.83:0.96:0.84:0.82:1.00	1.00E+07	9558499	1.00:0.95	155464	LYS2	Alpha aminoadipate reductase; catalyzes the reduction of alpha-aminoadipate to alpha-aminoadipate 6-semialdehyde, which is the fifth step in biosynthesis of lysine; activation requires posttranslational phosphopantetheinylation by Lys5p
1101	TRUE	YBR117C	29.26	5.28	4	3		713996.2	692567.56	672079.44	1663219.8	2235131	1537830.2	1.00:0.97:0.94:2.33:3.13:2.15	692881.06	1812060.2	1.00:2.62	75148	TKL2	Transketolase; catalyzes conversion of xylulose-5-phosphate and ribose-5-phosphate to sedoheptulose-7-phosphate and glyceraldehyde-3-phosphate in the pentose phosphate pathway; needed for synthesis of aromatic amino acids; TKL2 has a paralog, TKL1, that arose from the whole genome duplication
68	TRUE	YBR118W	1.83	70.81	28	28	Carbamidomethylation, Oxidation (M)	1.42E+09	1.27E+09	1.30E+09	1.22E+09	1.88E+09	1.26E+09	1.00:0.89:0.92:0.86:1.32:0.89	1.33E+09	1.45E+09	1.00:1.09	50152	TEF2	Translational elongation factor EF-1 alpha; GTP-bound active form, binds to and delivers aminoacylated tRNA to the A-site of ribosomes for elongation of nascent polypeptides; moonlighting function as an actin binding and bundling protein; association with GTPase Rho1p on the vacuolar membrane may facilitate F-actin remodeling; involved in tRNA re-export from the nucleus; Tef2p-RFP levels increase…
53	TRUE	YBR121C	13.48	58.68	35	35	Carbamidomethylation, Oxidation (M)	7.41E+07	6.88E+07	6.89E+07	6.66E+07	5.85E+07	5.92E+07	1.00:0.93:0.93:0.90:0.79:0.80	7.06E+07	6.14E+07	1.00:0.87	75458	GRS1	Cytoplasmic and mitochondrial glycyl-tRNA synthase; ligates glycine to the cognate anticodon-bearing tRNA; transcription termination factor that may interact with the 3'-end of pre-mRNA to promote 3'-end formation; GRS1 has a paralog, GRS2, that arose from the whole genome duplication; human homolog GARS implicated in Charcot-Marie-Tooth disease, can complement yeast null mutant
281	TRUE	YBR126C	27.6	47.18	18	18	Carbamidomethylation, Oxidation (M)	1.44E+07	1.88E+07	1.80E+07	3.11E+07	3.35E+07	3.48E+07	1.00:1.31:1.25:2.16:2.33:2.43	1.71E+07	3.31E+07	1.00:1.94	56267	TPS1	Synthase subunit of trehalose-6-P synthase/phosphatase complex; synthesizes the storage carbohydrate trehalose, which is critically important for survival of long-term desiccation; also found in a monomeric form; expression is induced by the stress response and repressed by the Ras-cAMP pathway; protein abundance increases in response to DNA replication stress and in response to prolonged exposur…
62	TRUE	YBR127C	12.17	76.64	33	33	Carbamidomethylation, Oxidation (M)	1.22E+08	1.25E+08	1.23E+08	1.28E+08	1.26E+08	1.33E+08	1.00:1.03:1.01:1.05:1.04:1.09	1.23E+08	1.29E+08	1.00:1.05	57868	VMA2	Subunit B of V1 peripheral membrane domain of vacuolar H+-ATPase; electrogenic proton pump found throughout the endomembrane system; contains nucleotide binding sites; also detected in the cytoplasm; protein abundance increases in response to DNA replication stress; human homolog ATP6V1B1, implicated in autosomal-recessive distal renal tubular acidosis (RTA) with sensorineural deafness, complemen…
1723	TRUE	YBR130C	2.6	4.93	2	2		1122813.5	1068675.9	1073908.5	1137159.2	979303.4	1057572.8	1.00:0.95:0.96:1.01:0.87:0.94	1088465.9	1058011.9	1.00:0.97	47536	SHE3	Protein adaptor between Myo4p and the She2p-mRNA complex; part of the mRNA localization machinery that restricts accumulation of certain proteins to the bud; also required for cortical ER inheritance
1755	TRUE	YBR135W	5.23	29.8	4	4		6386759.5	6671372	7197701	6747447	6325802	6106518.5	1.00:1.04:1.13:1.06:0.99:0.96	6751944	6393255.5	1.00:0.95	17914	CKS1	Cyclin-dependent protein kinase regulatory subunit and adaptor; interacts with Cdc28p (aka Cdk1p); required for G1/S and G2/M phase transitions and budding; mediates phosphorylation and degradation of Sic1p; modulates proteolysis of M-phase targets through interactions with the proteasome; role in transcriptional regulation, recruiting proteasomal subunits to target gene promoters; human homologs…
1744	TRUE	YBR139W	4.99	8.45	4	4	Carbamidomethylation	3348312	4176484	1.52E+07	5175067.5	1.94E+07	1.92E+07	1.00:1.25:4.53:1.55:5.80:5.73	7567433	1.46E+07	1.00:1.93	57758	ATG42	Vacuolar serine-type carboxypeptidase; involved, along with functional homolog Prc1p, in vacuolar zymogen activation, breakdown of the autophagic body, and autophagosome-dependent protein synthesis; role in phytochelatin synthesis; localizes to the vacuole lumen; expression induced by nitrogen limitation in a GLN3, GAT1-independent manner; N-glycosylated
2372	TRUE	YBR140C	3.45	0.39	1	1	Carbamidomethylation	4.60E+07	3216698.2	3.30E+07	3.02E+07	3.36E+07	3.93E+07	1.00:0.07:0.72:0.66:0.73:0.86	2.74E+07	3.44E+07	1.00:1.25	351099	IRA1	GTPase-activating protein; negatively regulates RAS by converting it from GTP- to the GDP-bound inactive form, required for reducing cAMP levels under nutrient limiting conditions, mediates membrane association of adenylate cyclase; mutations cause catalase T deficiency, defective glycogen synthesis and defective trehalose accumulation; IRA1 has a paralog, IRA2, that arose from the whole genome d…
1952	TRUE	YBR142W	1.9	2.2	2	2		1787580.2	1267812.5	1655320.1	1723129.8	1418922.8	1244253.2	1.00:0.71:0.93:0.96:0.79:0.70	1570237.6	1462101.9	1.00:0.93	87167	MAK5	Essential nucleolar protein; putative DEAD-box RNA helicase required for maintenance of M1 dsRNA virus; involved in biogenesis of large (60S) ribosomal subunits
214	TRUE	YBR143C	1.68	61.42	22	22	Carbamidomethylation, Oxidation (M)	1.96E+07	1.81E+07	1.84E+07	1.76E+07	1.84E+07	2.21E+07	1.00:0.92:0.94:0.90:0.94:1.13	1.87E+07	1.94E+07	1.00:1.04	49124	SUP45	Polypeptide release factor (eRF1) in translation termination; mutant form acts as a recessive omnipotent suppressor; methylated by Mtq2p-Trm112p in ternary complex eRF1-eRF3-GTP; mutation of methylation site confers resistance to zymocin; has a role in cytokinesis through interaction with Mlc1p
1023	TRUE	YBR145W	19.83	19.32	8	6		5384184.5	5008669	6009294	3911797.8	3849590.8	4365720.5	1.00:0.93:1.12:0.73:0.71:0.81	5467383	4042369.8	1.00:0.74	37767	ADH5	Alcohol dehydrogenase isoenzyme V; involved in ethanol production; ADH5 has a paralog, ADH1, that arose from the whole genome duplication
1906	TRUE	YBR146W	4.27	3.58	1	1		221853.42	249300.77	212543.36	287586.8	199682.45	324449.4	1.00:1.12:0.96:1.30:0.90:1.46	227899.19	270572.88	1.00:1.19	32044	MRPS9	Mitochondrial ribosomal protein of the small subunit
534	TRUE	YBR149W	28.25	49.57	13	13	Carbamidomethylation, Oxidation (M)	1.82E+07	2.10E+07	2.08E+07	3.05E+07	3.56E+07	3.42E+07	1.00:1.16:1.15:1.67:1.95:1.88	2.00E+07	3.34E+07	1.00:1.67	39002	ARA1	NADP+ dependent arabinose dehydrogenase; involved in carbohydrate metabolism; purified as homodimer; naturally occurs with a N-terminus degradation product
1016	TRUE	YBR151W	14.48	20.82	5	5		3468885.8	3678253.5	3503103.5	4351849	3776411	4314373.5	1.00:1.06:1.01:1.25:1.09:1.24	3550081	4147544.8	1.00:1.17	35878	APD1	2Fe-2S cytosolic protein of unknown function; bishistidinyl coordinated, non-Rieske [2Fe-2S] cluster containing thiredoxin-like ferredoxin; required for normal localization of actin patches and for normal tolerance of sodium ions and hydrogen peroxide; green fluorescent protein (GFP)-fusion protein localizes to both the nucleus and the cytoplasm; homologous to AIM32
1171	TRUE	YBR154C	2.53	34.72	5	5	Oxidation (M)	6801984	1.00E+07	7882485	6336022	6327638	9553096	1.00:1.48:1.16:0.93:0.93:1.40	8244524	7405585.5	1.00:0.90	25198	RPB5	RNA polymerase subunit ABC27; common to RNA polymerases I, II, and III; contacts DNA and affects transactivation
997	TRUE	YBR155W	2.61	19.17	6	6	Carbamidomethylation	4044173	3112951	3583185.8	3368720.8	3296352	3489535.2	1.00:0.77:0.89:0.83:0.82:0.86	3580103.2	3384869.2	1.00:0.95	44231	CNS1	TPR-containing co-chaperone; binds both Hsp82p (Hsp90) and Ssa1p (Hsp70); stimulates ATPase activity of Ssa1p; ts mutants reduce Hsp82p function, overexpression suppresses phenotypes of HSP82 ts allele and cpr7 deletion; human homolog TTC4 complements yeast cns1 mutant
1131	TRUE	YBR159W	4.96	20.98	5	5	Carbamidomethylation	8926050	8676758	8085059.5	8175606.5	9657977	1.01E+07	1.00:0.97:0.91:0.92:1.08:1.13	8562622	9302322	1.00:1.09	38827	IFA38	Microsomal beta-keto-reductase; contains oleate response element (ORE) sequence in the promoter region; mutants exhibit reduced VLCFA synthesis, accumulate high levels of dihydrosphingosine, phytosphingosine and medium-chain ceramides
1210	TRUE	YBR160W	10.95	17.73	6	5		4571285.5	4346573	4437280	4059101	3870224	4345017	1.00:0.95:0.97:0.89:0.85:0.95	4451713	4091447.2	1.00:0.92	34180	CDC28	Cyclin-dependent kinase (CDK) catalytic subunit; master regulator of mitotic and meiotic cell cycles; alternately associates with G1, S, G2/M phase cyclins, which provide substrate specificity; regulates metabolism, basal transcription, chromosome dynamics, growth and morphogenesis; transcript induction in osmostress involves antisense RNA; human homologs CDK1, CDK2, CDK3 can complement yeast con…
2205	TRUE	YBR161W	27	4.51	1	1		598974.6	611575.44	772137.8	217128.53	247220.11	309466.5	1.00:1.02:1.29:0.36:0.41:0.52	660895.94	257938.38	1.00:0.39	44501	CSH1	Mannosylinositol phosphorylceramide (MIPC) synthase catalytic subunit; forms a complex with regulatory subunit Csg2p; function in sphingolipid biosynthesis is overlapping with that of Sur1p; CSH1 has a paralog, SUR1, that arose from the whole genome duplication
1276	TRUE	YBR162C	4.37	13.38	4	4	Carbamidomethylation	8608073	9122000	9383294	9088898	9346262	9444111	1.00:1.06:1.09:1.06:1.09:1.10	9037789	9293090	1.00:1.03	48113	TOS1	Covalently-bound cell wall protein of unknown function; identified as a cell cycle regulated SBF target gene; deletion mutants are highly resistant to treatment with beta-1,3-glucanase; has sequence similarity to YJL171C
1672	TRUE	YBR164C	8.05	25.54	4	4		5732699.5	6774296.5	7222187.5	5830661	5693559.5	5877342	1.00:1.18:1.26:1.02:0.99:1.03	6576394.5	5800521	1.00:0.88	20553	ARL1	Soluble GTPase with a role in regulation of membrane traffic; regulates potassium influx; role in membrane organization at trans-Golgi network; required for delivery of Atg9p to the phagophore assembly site during autophagy under high temperature stress; required with Ypt6p for starvation-induced autophagy; required for the CVT pathway under non-starvation conditions; G protein of the Ras superfa…
1636	TRUE	YBR166C	13.64	10.82	4	4	Carbamidomethylation	1667182	1413581.9	1549039	1250817.9	1332448.6	1362748.4	1.00:0.85:0.93:0.75:0.80:0.82	1543267.6	1315338.2	1.00:0.85	51042	TYR1	Prephenate dehydrogenase involved in tyrosine biosynthesis; expression is dependent on phenylalanine levels
313	TRUE	YBR169C	26.85	20.89	16	11	Carbamidomethylation, Oxidation (M)	3155549.5	3730851.2	3759422	7502347	6435297.5	5980756	1.00:1.18:1.19:2.38:2.04:1.90	3548607.5	6639467	1.00:1.87	77740	SSE2	Member of Hsp110 subclass of the heat shock protein 70 (HSP70) family; serves as nucleotide exchange factor to load ATP onto the SSA class of cytosolic Hsp70s; may be involved in protein folding; localized to the cytoplasm; SSE2 has a paralog, SSE1, that arose from the whole genome duplication
1323	TRUE	YBR171W	3.94	31.88	6	6	Carbamidomethylation	9445982	9936250	9406767	8792976	9179022	9850379	1.00:1.05:1.00:0.93:0.97:1.04	9596333	9274126	1.00:0.97	24350	SEC66	Non-essential subunit of Sec63 complex; with Sec61 complex, Kar2p/BiP and Lhs1p forms a channel competent for SRP-dependent and post-translational SRP-independent protein targeting and translocation into the ER; other members are Sec63p, Sec62p, and Sec72p
962	TRUE	YBR172C	3.97	11.88	8	8	Oxidation (M)	3432643.8	3648869.5	2727712.8	3147237.2	2942152	2834032.8	1.00:1.06:0.79:0.92:0.86:0.83	3269742	2974474	1.00:0.91	81516	SMY2	GYF domain protein; involved in COPII vesicle formation; regulates Cdc48p function in transcription stress response; interacts with the Sec23p/Sec24p subcomplex; overexpression suppresses the temperature sensitivity of a myo2 mutant; homologous to human GIGYF1 and GIGYF2; similar to S. pombe Mpd2; SMY2 has a paralog, SYH1, that arose from the whole genome duplication
430	TRUE	YBR177C	17.37	37.61	13	13	Carbamidomethylation, Oxidation (M)	1.07E+07	1.21E+07	1.12E+07	1.48E+07	1.55E+07	1.30E+07	1.00:1.13:1.04:1.38:1.44:1.21	1.13E+07	1.44E+07	1.00:1.27	51374	EHT1	Octanoyl-CoA:ethanol acyltransferase; also functions as thioesterase; plays a minor role in medium-chain fatty acid ethyl ester biosynthesis; localizes to lipid particles and the mitochondrial outer membrane; EHT1 has a paralog, EEB1, that arose from the whole genome duplication
425	TRUE	YBR181C	9.22	48.1	15	15		4.46E+08	4.60E+08	4.62E+08	4.29E+08	4.36E+08	3.70E+08	1.00:1.03:1.04:0.96:0.98:0.83	4.56E+08	4.12E+08	1.00:0.90	27115	RPS6B	Protein component of the small (40S) ribosomal subunit; homologous to mammalian ribosomal protein S6, no bacterial homolog; phosphorylated on S233 by Ypk3p in a TORC1-dependent manner, and on S232 in a TORC1/2-dependent manner by Ypk1/2/3p; RPS6B has a paralog, RPS6A, that arose from the whole genome duplication
477	TRUE	YBR189W	7.62	8.16	13	2		5.84E+07	7.16E+07	6.24E+07	7.55E+07	1.28E+08	7.13E+07	1.00:1.23:1.07:1.29:2.19:1.22	6.41E+07	9.17E+07	1.00:1.43	22418	RPS9B	Protein component of the small (40S) ribosomal subunit; homologous to mammalian ribosomal protein S9 and bacterial S4; RPS9B has a paralog, RPS9A, that arose from the whole genome duplication
1165	TRUE	YBR191W	1.64	6.83	7	1		1950895	2329747.2	2401848	1585966.6	4678205	2250981.2	1.00:1.19:1.23:0.81:2.40:1.15	2227496.8	2838384.2	1.00:1.27	18361	RPL21A	Ribosomal 60S subunit protein L21A; homologous to mammalian ribosomal protein L21, no bacterial homolog; RPL21A has a paralog, RPL21B, that arose from the whole genome duplication
2972	TRUE	YBR193C	0.43	6.7	1	1		392625.3	482529.9	385126.1	469866.44	333650.75	443511.56	1.00:1.23:0.98:1.20:0.85:1.13	420093.78	415676.25	1.00:0.99	25387	MED8	Subunit of the RNA polymerase II mediator complex; associates with core polymerase subunits to form the RNA polymerase II holoenzyme; essential for transcriptional regulation
95	TRUE	YBR196C	11.61	60.72	26	26	Oxidation (M)	3.88E+08	4.13E+08	4.22E+08	3.73E+08	3.90E+08	3.77E+08	1.00:1.07:1.09:0.96:1.00:0.97	4.08E+08	3.80E+08	1.00:0.93	61418	PGI1	Glycolytic enzyme phosphoglucose isomerase; catalyzes the interconversion of glucose-6-phosphate and fructose-6-phosphate; required for cell cycle progression and completion of the gluconeogenic events of sporulation
799	TRUE	YBR198C	7.12	7.88	5	5	Carbamidomethylation, Oxidation (M)	1869532.9	2166884.8	1913499.8	1466239.6	1748138	1945727.5	1.00:1.16:1.02:0.78:0.94:1.04	1983305.8	1720035	1.00:0.87	89087	TAF5	Subunit (90 kDa) of TFIID and SAGA complexes; involved in RNA polymerase II transcription initiation and in chromatin modification
1775	TRUE	YBR199W	0.97	4.52	1	1		836066.06	238308.77	283449.12	296180.7	871956.44	334365.47	1.00:0.29:0.34:0.35:1.04:0.40	452608	500834.2	1.00:1.11	54675	KTR4	Glycosyltransferase involved in protein glycosylation; transfers GDP-mannose to methyl-alpha-mannoside in vitro; member of the KRE2/MNT1 mannosyltransferase family of type II membrane proteins with a short cytoplasmic N-terminus, a membrane-spanning region and a highly conserved catalytic lumenal domain
938	TRUE	YBR205W	12.63	16.79	6	6	Carbamidomethylation, Oxidation (M)	3345184.5	3364130.5	3034168	3511394	3571969.8	3586211.2	1.00:1.01:0.91:1.05:1.07:1.07	3247827.5	3556525	1.00:1.10	47601	KTR3	Putative alpha-1,2-mannosyltransferase; involved in O- and N-linked protein glycosylation; member of the KRE2/MNT1 mannosyltransferase family; Svp26p mediates uptake of Ktr3p into COPII vesicles; relocalizes from nucleus to vacuole upon DNA replication stress
1676	TRUE	YBR207W	5.07	5.58	2	2		362652	484546.78	643016.06	513064.84	566569.5	865066.5	1.00:1.34:1.77:1.41:1.56:2.39	496738.28	648233.6	1.00:1.30	51539	FTH1	Putative high affinity iron transporter; involved in transport of intravacuolar stores of iron; forms complex with Fet5p; expression is regulated by iron; proposed to play indirect role in endocytosis; protein abundance increases in response to DNA replication stress
572	TRUE	YBR208C	11.49	5.56	8	8		1443824.5	2580837.5	1915741.2	1221440	1340584.5	1254336.5	1.00:1.79:1.33:0.85:0.93:0.87	1980134.4	1272120.2	1.00:0.64	201951	DUR12	Urea amidolyase; contains both urea carboxylase and allophanate hydrolase activities, degrades urea to CO2 and NH3; expression sensitive to nitrogen catabolite repression and induced by allophanate, an intermediate in allantoin degradation; protein abundance increases in response to DNA replication stress
1585	TRUE	YBR212W	23	6.54	3	3		2175163.5	1969650.1	2068822.2	2672648.2	2572231.2	2448831.5	1.00:0.91:0.95:1.23:1.18:1.13	2071212	2564570.5	1.00:1.24	75143	NGR1	RNA binding protein that negatively regulates growth rate; interacts with the 3' UTR of the mitochondrial porin (POR1) mRNA and enhances its degradation; overexpression impairs mitochondrial function; interacts with Dhh1p to mediate POR1 mRNA decay; expressed in stationary phase
1080	TRUE	YBR214W	12.3	17.61	6	6	Carbamidomethylation, Oxidation (M)	1401753	1985489.5	1735111	2041990.9	2977052	3487158	1.00:1.42:1.24:1.46:2.12:2.49	1707451.2	2835400.2	1.00:1.66	57306	SDS24	Protein involved in cell separation during budding; one of two S. cerevisiae homologs (Sds23p and Sds24p) of the S. pombe Sds23 protein, which is implicated in APC/cyclosome regulation; may play an indirect role in fluid-phase endocytosis; protein abundance increases in response to DNA replication stress; SDS24 has a paralog, SDS23, that arose from the whole genome duplication
55	TRUE	YBR218C	30.76	19.48	36	11	Carbamidomethylation, Oxidation (M)	7660425	7463724	7320505	9566617	9289515	1.01E+07	1.00:0.97:0.96:1.25:1.21:1.32	7481551	9657734	1.00:1.29	130286	PYC2	Pyruvate carboxylase isoform; cytoplasmic enzyme that converts pyruvate to oxaloacetate; differentially regulated than isoform Pyc1p; mutations in the human homolog are associated with lactic acidosis; PYC2 has a paralog, PYC1, that arose from the whole genome duplication
541	TRUE	YBR221C	13.27	43.32	11	11	Oxidation (M)	6.05E+07	5.17E+07	5.45E+07	6.32E+07	6.26E+07	6.39E+07	1.00:0.86:0.90:1.05:1.03:1.06	5.56E+07	6.32E+07	1.00:1.14	40173	PDB1	E1 beta subunit of the pyruvate dehydrogenase (PDH) complex; PDH is an evolutionarily conserved multi-protein complex found in mitochondria
986	TRUE	YBR222C	14.37	16.36	8	8	Carbamidomethylation	5435335	5184915	5608282	5055629	4685714.5	4951739	1.00:0.95:1.03:0.93:0.86:0.91	5409510.5	4897694.5	1.00:0.91	60608	PCS60	Oxalyl-CoA synthetase; capable of catalyzing conversion of oxalate to oxalyl-CoA; catalyzes first step in pathway of oxalate degradation that functions to protect yeast from inhibitory effects of oxalate; peroxisomal protein that binds mRNA; localizes to both peroxisomal peripheral membrane and matrix, expression is highly inducible by oleic acid; similar to E. coli long chain acyl-CoA synthetase
1872	TRUE	YBR227C	1.91	4.41	2	2		608114	574358.56	648983.25	562273.56	662821.5	672818.2	1.00:0.94:1.07:0.92:1.09:1.11	610485.25	632637.75	1.00:1.04	58064	MCX1	Non-proteolytic ATPase of the AAA family; stimulates incorporation of the pyridoxal phosphate cofactor into Hem1p (5-aminolevulinic acid synthase); localized to the mitochondrial matrix; ortholog of vertebrate CLPX, which promotes erythropoiesis
1663	TRUE	YBR229C	0.06	2.2	1	1		454469.7	615614	516695.53	525641.25	435319.75	627072.3	1.00:1.35:1.14:1.16:0.96:1.38	528926.4	529344.44	1.00:1.00	110385	ROT2	Glucosidase II catalytic subunit; required to trim the final glucose in N-linked glycans; required for normal cell wall synthesis; mutations in rot2 suppress tor2 mutations, and are synthetically lethal with rot1 mutations
2584	TRUE	YBR230C	27.12	5.93	1	1	Carbamidomethylation	1365658	1809533.9	1424600.1	3523103	3112348.8	2949101.2	1.00:1.33:1.04:2.58:2.28:2.16	1533264	3194851	1.00:2.08	14729	OM14	Mitochondrial outer membrane receptor for cytosolic ribosomes; integral protein of the outer membrane that interacts with the nascent chain-associated complex (NAC) bound to ribosomes, contributing to co-translational mitochondrial import; interacts with porin (Por1p) and Om45p; abundance is decreased in cells grown in glucose relative to other carbon sources
2122	TRUE	YBR233W	0.42	17.89	2	2		405571.7	649177.75	687415.9	472280	580577.8	615853.6	1.00:1.60:1.69:1.16:1.43:1.52	580721.75	556237.1	1.00:0.96	10967	PBP2	RNA binding protein; has similarity to mammalian heterogeneous nuclear RNP K protein, involved in the regulation of telomere position effect and telomere length; relative distribution to the nucleus increases upon DNA replication stress
948	TRUE	YBR234C	10.41	34.81	8	8	Carbamidomethylation	4134631	3711414.5	4848417	4973890.5	7921900	5512465	1.00:0.90:1.17:1.20:1.92:1.33	4231487.5	6136085	1.00:1.45	42594	ARC40	Subunit of the ARP2/3 complex; ARP2/3 is required for the motility and integrity of cortical actin patches
1801	TRUE	YBR236C	2.07	5.26	2	2		1643474.5	1066194.5	1328683.2	1216242.5	1277620.8	1224369.1	1.00:0.65:0.81:0.74:0.78:0.74	1346117.4	1239410.8	1.00:0.92	50460	ABD1	Methyltransferase; catalyzes the transfer of a methyl group from S-adenosylmethionine to the GpppN terminus of capped mRNA; nuclear protein that relocalizes to the cytosol in response to hypoxia
1917	TRUE	YBR242W	19.5	21.76	3	3		509031.7	615514.06	628534.06	325091.56	388802.3	414830	1.00:1.21:1.23:0.64:0.76:0.81	584359.94	376241.3	1.00:0.64	27695		5'-deoxynucleotidase involved in deoxyribonucleoside monophosphate degradation; green fluorescent protein (GFP)-fusion protein localizes to the cytoplasm and nucleus; non-essential gene; YBR242W has a paralog, YGL101W, that arose from the whole genome duplication
1157	TRUE	YBR244W	5.79	37.42	6	4	Carbamidomethylation	3936777.2	5164215.5	4793092	3656718	3564814.5	4693223.5	1.00:1.31:1.22:0.93:0.91:1.19	4631361.5	3971585	1.00:0.86	18525	GPX2	Phospholipid hydroperoxide glutathione peroxidase; late-acting antioxidant system that decreases mitochondrial ROS production and preserves electron transport chain (ETC) function; protects cells from phospholipid hydroperoxides and nonphospholipid peroxides during oxidative stress; induced by glucose starvation; protein abundance increases in response to DNA replication stress
382	TRUE	YBR245C	3.54	14.51	16	16	Oxidation (M)	4020287.5	3926001.5	3895305	4023993.2	4030335.8	2673244.8	1.00:0.98:0.97:1.00:1.00:0.66	3947198	3575858	1.00:0.91	131221	ISW1	ATPase subunit of imitation-switch (ISWI) class chromatin remodelers; with Ioc3p forms Isw1a complex involved in repression of transcription initiation; with Ioc2p and Ioc4p forms Isw1b complex involved in regulation of transcription elongation; Isw1b recruited to ORFs by H3K36 methylation and acts with Chd1p to prevent trans-histone exchange over coding regions; binds to 3'UTR of HAC1 mRNA and l…
705	TRUE	YBR247C	1.06	25.62	10	10		5147667.5	4861132.5	5023684	5674876	5020541.5	4037065.2	1.00:0.94:0.98:1.10:0.98:0.78	5010828	4910827.5	1.00:0.98	55256	ENP1	Protein associated with U3 and U14 snoRNAs; required for pre-rRNA processing and 40S ribosomal subunit synthesis; localized in the nucleus and concentrated in the nucleolus; human BYSL functionally complements the heat sensitivity of an enp1 ts mutant
208	TRUE	YBR248C	27.47	49.73	22	22	Carbamidomethylation	2.69E+07	2.72E+07	2.67E+07	2.20E+07	1.94E+07	2.06E+07	1.00:1.01:0.99:0.82:0.72:0.77	2.69E+07	2.07E+07	1.00:0.77	61187	HIS7	Imidazole glycerol phosphate synthase; glutamine amidotransferase:cyclase that catalyzes the fifth step of histidine biosynthesis and also produces 5-aminoimidazole-4-carboxamide ribotide (AICAR), a purine precursor
330	TRUE	YBR249C	30.62	63.07	17	17	Carbamidomethylation, Oxidation (M)	7.17E+07	6.43E+07	7.02E+07	5.06E+07	5.13E+07	5.00E+07	1.00:0.90:0.98:0.71:0.72:0.70	6.88E+07	5.06E+07	1.00:0.74	39868	ARO4	3-deoxy-D-arabino-heptulosonate-7-phosphate (DAHP) synthase; catalyzes the first step in aromatic amino acid biosynthesis and is feedback-inhibited by tyrosine or high concentrations of phenylalanine or tryptophan; relative distribution to the nucleus increases upon DNA replication stress
1387	TRUE	YBR251W	12.34	17.86	5	5		1323905.6	1303811.1	1251921.8	1683536.2	1364401.8	1741639.4	1.00:0.98:0.95:1.27:1.03:1.32	1293212.9	1596525.9	1.00:1.23	35002	MRPS5	Mitochondrial ribosomal protein of the small subunit
1937	TRUE	YBR252W	0.44	30.41	3	3		5988803	4777342.5	4944958.5	4476468	7385233.5	3959224	1.00:0.80:0.83:0.75:1.23:0.66	5237034.5	5273641.5	1.00:1.01	15426	DUT1	Deoxyuridine triphosphate diphosphatase (dUTPase); catalyzes hydrolysis of dUTP to dUMP and PPi, thereby preventing incorporation of uracil into DNA during replication; critical for the maintenance of genetic stability; also has diphosphatase activity on deoxyinosine triphosphate; human homolog DUT allows growth of yeast haploid dut1 null mutant after sporulation of heterozygous diploid
1790	TRUE	YBR256C	7.87	15.06	3	3		1.46E+07	1.97E+07	1.92E+07	1.24E+07	1.47E+07	1.61E+07	1.00:1.35:1.31:0.85:1.01:1.10	1.78E+07	1.44E+07	1.00:0.81	26315	RIB5	Riboflavin synthase; catalyzes the last step of the riboflavin biosynthesis pathway
1495	TRUE	YBR260C	3.99	2.7	2	2		725710.3	1765846.5	1593393.5	3044875.8	1571963.4	1268807.6	1.00:2.43:2.20:4.20:2.17:1.75	1361650	1961882.2	1.00:1.44	74738	RGD1	GTPase-activating protein (RhoGAP) for Rho3p and Rho4p; involved in repolarization of actin cytoskeleton during adaptation to heat shock stress; phosphorylated by Pkc1p; regulator of bulk autophagy
1620	TRUE	YBR261C	5.74	21.03	4	4	Oxidation (M)	2570042.5	2279545.2	2769549	2116188.2	2506674.5	2289052.5	1.00:0.89:1.08:0.82:0.98:0.89	2539712.2	2303971.8	1.00:0.91	26187	TAE1	AdoMet-dependent proline methyltransferase; catalyzes the dimethylation of ribosomal proteins Rpl12 and Rps25 at N-terminal proline residues; has a role in protein synthesis; fusion protein localizes to the cytoplasm
2449	TRUE	YBR262C	16.1	11.21	1	1		296186.6	499351.25	460971.2	784846.9	684429.56	740298.8	1.00:1.69:1.56:2.65:2.31:2.50	418836.34	736525.06	1.00:1.76	12507	MIC12	Component of the MICOS complex; MICOS (formerly MINOS or MitOS) is a mitochondrial inner membrane complex that extends into the intermembrane space and has a role in the maintenance of crista junctions, inner membrane architecture, and formation of contact sites to the outer membrane; forms a subcomplex with Mic10p and Mic27p whose assembly and stability requires cardiolipin
196	TRUE	YBR263W	3.32	51.53	22	21	Carbamidomethylation, Oxidation (M)	1.88E+07	1.69E+07	1.73E+07	1.98E+07	1.69E+07	1.87E+07	1.00:0.90:0.92:1.05:0.90:1.00	1.76E+07	1.85E+07	1.00:1.05	53805	SHM1	Mitochondrial serine hydroxymethyltransferase; converts serine to glycine plus 5,10 methylenetetrahydrofolate; involved in generating precursors for purine, pyrimidine, amino acid, and lipid biosynthesis; reverse reaction generates serine
2170	TRUE	YBR265W	19.39	6.85	2	2	Carbamidomethylation	1829433.2	1506240.2	1685560.2	2109420.8	2422479.5	2272561	1.00:0.82:0.92:1.15:1.32:1.24	1673744.5	2268153.8	1.00:1.36	36091	TSC10	3-ketosphinganine reductase; catalyzes the second step in phytosphingosine synthesis; essential for growth in the absence of exogenous dihydrosphingosine or phytosphingosine; localized to lipid droplets; member of short chain dehydrogenase/reductase protein family; mutations in human homolog KDSR cause recessive progressive symmetric erythrokeratoderma
1473	TRUE	YBR267W	25.3	12.94	4	4		3157967	3912491	3522486.5	2251272.5	2138874.2	2376324	1.00:1.24:1.12:0.71:0.68:0.75	3530981.5	2255490.2	1.00:0.64	45981	REI1	Cytoplasmic pre-60S factor; required for the correct recycling of shuttling factors Alb1, Arx1 and Tif6 at the end of the ribosomal large subunit biogenesis; involved in bud growth in the mitotic signaling network
1644	TRUE	YBR269C	8.67	28.78	3	3		3596015.2	3681477	3817261.5	5035866.5	3904013.8	4049876.8	1.00:1.02:1.06:1.40:1.09:1.13	3698251.2	4329919	1.00:1.17	15623	SDH8	Protein required for assembly of succinate dehydrogenase; interacts with flavinylated Sdh1p and may function as a chaperone for free Sdh1p, protecting its FAD cofactor from redox reactions before assembly of the complex; soluble protein of the mitochondrial matrix; respiratory defect of null mutant is functionally complemented by Drosophila and human orthologs
2988	TRUE	YBR278W	5.01	3.96	1	1		387332.16	422384.56	360738.1	524186.3	381903.3	421721.62	1.00:1.09:0.93:1.35:0.99:1.09	390151.6	442603.75	1.00:1.13	22784	DPB3	Third-largest subunit of DNA polymerase II (DNA polymerase epsilon); required to maintain fidelity of chromosomal replication and also for inheritance of telomeric silencing; stabilizes the interaction of Pol epsilon with primer-template DNA, positively affecting the processivity of the polymerase and exonuclease activities of Pol epsilon; mRNA abundance peaks at the G1/S boundary of the cell cyc…
1055	TRUE	YBR279W	11.98	21.3	6	6		4055218	4434171.5	3921721	4742851	4452770	4568295	1.00:1.09:0.97:1.17:1.10:1.13	4137037	4587972	1.00:1.11	51920	PAF1	Component of the Paf1p complex involved in transcription elongation; binds to and modulates the activity of RNA polymerases I and II; required for expression of a subset of genes, including cell cycle-regulated genes; involved in SER3 repression by helping to maintain SRG1 transcription-dependent nucleosome occupancy; homolog of human PD2/hPAF1
1724	TRUE	YBR281C	6.01	2.39	1	1		1431867.5	1527305	1575131	1340495.4	1409304	1517307.9	1.00:1.07:1.10:0.94:0.98:1.06	1511434.5	1422369.1	1.00:0.94	98190	DUG2	Component of glutamine amidotransferase (GATase II); forms a complex with Dug3p to degrade glutathione (GSH) and other peptides containing a gamma-glu-X bond in an alternative pathway to GSH degradation by gamma-glutamyl transpeptidase (Ecm38p)
854	TRUE	YBR283C	7.49	24.24	8	8	Carbamidomethylation, Oxidation (M)	1.14E+07	1.21E+07	1.22E+07	1.19E+07	1.42E+07	1.32E+07	1.00:1.05:1.07:1.04:1.24:1.15	1.19E+07	1.31E+07	1.00:1.10	53431	SSH1	Subunit of the Ssh1 translocon complex; Sec61p homolog involved in co-translational pathway of protein translocation; not essential
342	TRUE	YBR286W	24.72	46.28	18	18	Carbamidomethylation, Oxidation (M)	7.32E+07	7.76E+07	7.56E+07	1.24E+08	1.03E+08	1.06E+08	1.00:1.06:1.03:1.69:1.40:1.44	7.55E+07	1.11E+08	1.00:1.47	60256	APE3	Vacuolar aminopeptidase Y; processed to mature form by Prb1p; targeted to vacuole via Vps10p-dependent endosomal vacuolar protein sorting pathway
1849	TRUE	YBR288C	5.7	5.37	2	2		922787.4	716962.6	712958.9	836447.75	852667.25	947525.06	1.00:0.78:0.77:0.91:0.92:1.03	784236.25	878880	1.00:1.12	54956	APM3	Mu3-like subunit of the clathrin associated protein complex (AP-3); functions in transport of alkaline phosphatase to the vacuole via the alternate pathway
1990	TRUE	YBR289W	17.25	2.32	2	2		633764.6	789396.4	647395.25	910669.1	877108.75	917089.75	1.00:1.25:1.02:1.44:1.38:1.45	690185.44	901622.5	1.00:1.31	102661	SNF5	Subunit of the SWI/SNF chromatin remodeling complex; involved in transcriptional regulation; functions interdependently in transcriptional activation with Snf2p and Snf6p; relocates to the cytosol under hypoxic conditions
2726	TRUE	YBR296C	41.82	2.43	1	1		710517.3	695229.7	751863.6	461177.6	472419.5	472838.75	1.00:0.98:1.06:0.65:0.66:0.67	719203.56	468811.94	1.00:0.65	62772	PHO89	Plasma membrane Na+/Pi cotransporter; active in early growth phase; similar to phosphate transporters of Neurospora crassa; transcription regulated by inorganic phosphate concentrations and Pho4p; mutations in related human transporter genes hPit1 and hPit2 are associated with hyperphosphatemia-induced calcification of vascular tissue and familial idiopathic basal ganglia calcification
2220	FALSE	YBR302C	2.72	2.63	1	1		670034.94	754585.06	723048.6	597502.75	630454	798606.1	1.00:1.13:1.08:0.89:0.94:1.19	715889.56	675520.94	1.00:0.94	45284	COS2	Endosomal protein involved in turnover of plasma membrane proteins; member of the DUP380 subfamily of conserved, often subtelomeric COS genes; required for the multivesicular vesicle body sorting pathway that internalizes plasma membrane proteins for degradation; Cos proteins provide ubiquitin in trans for nonubiquitinated cargo proteins
3049	TRUE	YCL001W	0.25	4.76	1	1		1341021.1	1574614.2	1446929.6	1342208.2	1633746.9	1416680.6	1.00:1.17:1.08:1.00:1.22:1.06	1454188.4	1464211.9	1.00:1.01	22389	RER1	Protein involved in retention of membrane proteins; including Sec12p, in the ER; localized to Golgi; functions as a retrieval receptor in returning membrane proteins to the ER
757	TRUE	YCL009C	0.13	34.52	7	7	Carbamidomethylation, Oxidation (M)	3.65E+07	2.73E+07	3.18E+07	3.35E+07	3.30E+07	2.90E+07	1.00:0.75:0.87:0.92:0.90:0.79	3.19E+07	3.18E+07	1.00:1.00	34106	ILV6	Regulatory subunit of acetolactate synthase; acetolactate synthase catalyzes the first step of branched-chain amino acid biosynthesis; enhances activity of the Ilv2p catalytic subunit, localizes to mitochondria
586	TRUE	YCL011C	5.02	34.11	12	12	Carbamidomethylation, Oxidation (M)	1.17E+07	1.02E+07	9755134	1.09E+07	9466177	7293112	1.00:0.88:0.84:0.93:0.81:0.62	1.06E+07	9203674	1.00:0.87	48848	GBP2	Poly(A+) RNA-binding guard protein involved in translation repression; key surveillance factor for the selective export of spliced mRNAs from the nucleus to the cytoplasm; preference for intron-containing genes; similar to Npl3p; also binds single-stranded telomeric repeat sequence in vitro; relocalizes to the cytosol in response to hypoxia; GBP2 has a paralog, HRB1, that arose from the whole gen…
1365	TRUE	YCL014W	14.11	2.63	3	3	Carbamidomethylation	7836009	6367536.5	7095369	4371989	6018049.5	4233666.5	1.00:0.81:0.91:0.56:0.77:0.54	7099638	4874568.5	1.00:0.69	184838	BUD3	Guanine nucleotide exchange factor (GEF) for Cdc42p; activates Cdc42p in early G1, accounting for the first stage of biphasic activation, with Cdc24p accounting for the second stage in late G1; involved in the Cdc42p-mediated assembly of the axial landmark that dictates the site for the next round of budding, resulting in the axial budding pattern in haploids; localizes with septins to the bud ne…
2702	TRUE	YCL016C	13.82	5.77	1	1	Carbamidomethylation	392263.62	425243.97	355121.1	191816.61	223052.5	323412.75	1.00:1.08:0.91:0.49:0.57:0.82	390876.22	246093.95	1.00:0.63	44193	DCC1	Subunit of a complex with Ctf8p and Ctf18p; shares some components with Replication Factor C; required for sister chromatid cohesion and telomere length maintenance
833	TRUE	YCL017C	4.1	23.29	8	8	Carbamidomethylation	7137939.5	7173049	6534532.5	6846334.5	7733946	7228887.5	1.00:1.00:0.92:0.96:1.08:1.01	6948506.5	7269722.5	1.00:1.05	54586	NFS1	Cysteine desulfurase involved in iron-sulfur cluster biogenesis; required for thio-modification of mitochondrial and cytoplasmic tRNAs; involved in DNA damage response by providing iron-sulfur cluster cofactors for DNA repair enzymes; essential protein located predominantly in mitochondria
1374	TRUE	YCL025C	0.25	1.89	3	2		1584464.4	666770.75	1345248	540636.9	1737179.6	1370594.8	1.00:0.42:0.85:0.34:1.10:0.87	1198827.8	1216137	1.00:1.01	69790	AGP1	Broad-specificity, low-affinity amino acid permease; minor serine permease with major contributions from paralog Gnp1p; involved in uptake of asparagine, glutamine, and other amino acids; expression induced by amino acids and regulated by SPS plasma membrane amino acid sensor system (Ssy1p-Ptr3p-Ssy5p)
1709	TRUE	YCL026C	28.72	14.95	3	3		899879.6	1037612.75	878718.4	371612	495921.4	401705.03	1.00:1.15:0.98:0.41:0.55:0.45	938736.9	423079.5	1.00:0.45	21113
1352	TRUE	YCL028W	2.13	14.78	3	3	Oxidation (M)	1.89E+07	1.72E+07	1.54E+07	1.97E+07	1.70E+07	1.70E+07	1.00:0.91:0.82:1.04:0.90:0.90	1.72E+07	1.79E+07	1.00:1.04	42698	RNQ1	[PIN(+)] prion, named for [PSI+] INducibility; an infectious protein conformation that is generally an ordered protein aggregate
44	TRUE	YCL030C	14.54	63.75	39	39	Carbamidomethylation, Oxidation (M)	6.70E+07	5.11E+07	6.39E+07	4.81E+07	4.45E+07	3.95E+07	1.00:0.76:0.95:0.72:0.66:0.59	6.07E+07	4.40E+07	1.00:0.73	87840	HIS4	Multifunctional enzyme containing phosphoribosyl-ATP pyrophosphatase; phosphoribosyl-AMP cyclohydrolase, and histidinol dehydrogenase activities; catalyzes the second, third, ninth and tenth steps in histidine biosynthesis
2185	TRUE	YCL031C	6.96	8.05	2	2	Carbamidomethylation	1141852.4	1018745.6	1131976.5	994118.75	1076539.2	1003792.9	1.00:0.89:0.99:0.87:0.94:0.88	1097524.8	1024816.94	1.00:0.93	34589	RRP7	Essential protein involved in rRNA processing and ribosome biogenesis; forms a complex with Utp22p; protein abundance increases in response to DNA replication stress
1888	TRUE	YCL033C	4.53	17.75	2	2	Carbamidomethylation	1106794.8	1012677.44	542209.4	861928.5	1163310	1400174.8	1.00:0.91:0.49:0.78:1.05:1.27	887227.2	1141804.5	1.00:1.29	19398	MXR2	Methionine-R-sulfoxide reductase; involved in the response to oxidative stress; protects iron-sulfur clusters from oxidative inactivation along with MXR1; involved in the regulation of lifespan
1250	TRUE	YCL034W	14.06	21.69	5	5		1967413.9	2346177.8	2293072	2489476.5	2874340.2	2935917.8	1.00:1.19:1.17:1.27:1.46:1.49	2202221.2	2766578	1.00:1.26	39991	LSB5	Protein involved in membrane-trafficking events at plasma membrane; interacts with actin regulators Sla1p and Las17p, ubiquitin, Arf3p to couple actin dynamics to membrane trafficking processes; similar structure to GGA family of proteins with N-terminal VHS domain and GAT domain; binds Las17p, which is homolog of human Wiskott-Aldrich Syndrome protein involved in actin patch assembly, actin poly…
1038	TRUE	YCL035C	14.28	82.88	8	8	Carbamidomethylation, Oxidation (M)	3.54E+07	4.54E+07	4.44E+07	7.28E+07	5.29E+07	5.80E+07	1.00:1.28:1.25:2.06:1.49:1.64	4.17E+07	6.12E+07	1.00:1.47	12499	GRX1	Glutathione-dependent disulfide oxidoreductase; hydroperoxide and superoxide-radical responsive, heat-stable, with active site cysteine pair; protects cells from oxidative damage; GRX1 has a paralog, GRX2, that arose from the whole genome duplication; protein abundance increases in response to DNA replication stress
524	TRUE	YCL037C	5.85	43.45	12	12	Oxidation (M)	3.29E+07	3.18E+07	3.12E+07	3.34E+07	2.54E+07	2.78E+07	1.00:0.97:0.95:1.02:0.77:0.85	3.20E+07	2.89E+07	1.00:0.90	48179	SRO9	Cytoplasmic RNA-binding protein; shuttles between nucleus and cytoplasm and is exported from the nucleus in an mRNA export-dependent manner; associates with translating ribosomes; involved in heme regulation of Hap1p as a component of the HMC complex, also involved in the organization of actin filaments; contains a La motif; role in preventing L-A mycovirus pathogenesis; SRO9 has a paralog, SLF1,…
2530	TRUE	YCL039W	1.62	1.61	1	1	Carbamidomethylation	377218.34	503592.22	1093927.8	569647.5	492153.1	488548	1.00:1.34:2.90:1.51:1.30:1.30	658246.1	516782.88	1.00:0.79	84635	GID7	Subunit of GID Complex that binds directly to central component Vid30p; GID complex is involved in proteasome-dependent catabolite inactivation of fructose-1,6-bisphosphatase; Gid7p contains six WD40 repeats; localizes to peroxisomes in oleate-growing cells; computational analysis suggests that Gid7p and Moh1p have similar functions
125	TRUE	YCL040W	22.27	61.68	25	24	Carbamidomethylation, Oxidation (M)	5.24E+07	7.34E+07	6.39E+07	1.05E+08	1.05E+08	1.15E+08	1.00:1.40:1.22:2.00:2.01:2.20	6.32E+07	1.08E+08	1.00:1.71	55496	GLK1	Glucokinase; catalyzes the phosphorylation of glucose at C6 in the first irreversible step of glucose metabolism; one of three glucose phosphorylating enzymes; expression regulated by non-fermentable carbon sources; GLK1 has a paralog, EMI2, that arose from the whole genome duplication
135	TRUE	YCL043C	3.22	56.6	27	27	Carbamidomethylation, Oxidation (M)	9.28E+07	1.14E+08	1.02E+08	1.12E+08	9.35E+07	1.39E+08	1.00:1.23:1.10:1.21:1.01:1.50	1.03E+08	1.15E+08	1.00:1.12	58346	PDI1	Protein disulfide isomerase; multifunctional oxidoreductase of the ER lumen, essential for disulfide bond formation in secretory and cell-surface proteins, and processing non-native disulfide bonds; complexes with exomannosidase, Mnl1p, recognizing misfolded glycoproteins, and reducing disulfide bonds of demannosylated substrates to generate an unfolded polypeptide that can be retrotranslocated a…
2849	TRUE	YCL044C	1.25	3.59	1	1		376518.06	342277.7	442468.72	449816.75	408687.34	346226.2	1.00:0.91:1.18:1.19:1.09:0.92	387088.16	401576.75	1.00:1.04	47275	MGR1	Subunit of the mitochondrial (mt) i-AAA protease supercomplex; i-AAA degrades misfolded mitochondrial proteins; forms a subcomplex with Mgr3p that binds to substrates to facilitate proteolysis; required for growth of cells lacking mtDNA
1039	TRUE	YCL045C	1.15	8.54	5	5	Oxidation (M)	4039272.8	4228347.5	4018578.5	4283654.5	4066685	4034087.2	1.00:1.05:0.99:1.06:1.01:1.00	4095399.5	4128142.2	1.00:1.01	87300	EMC1	Member of conserved endoplasmic reticulum membrane complex; involved in efficient folding of proteins in the ER; null mutant displays induction of the unfolded protein response; interacts with Gal80p; homologous to worm H17B01.4/EMC-1, fly CG2943, and human KIAA0090
368	TRUE	YCL050C	4.26	69.57	15	15	Carbamidomethylation, Oxidation (M)	3.81E+07	3.95E+07	3.93E+07	3.26E+07	3.70E+07	4.05E+07	1.00:1.04:1.03:0.86:0.97:1.06	3.90E+07	3.67E+07	1.00:0.94	36611	APA1	AP4A phosphorylase; bifunctional diadenosine 5',5'''-P1,P4-tetraphosphate phosphorylase and ADP sulfurylase involved in catabolism of bis(5'-nucleosidyl) tetraphosphates; catalyzes phosphorolysis of dinucleoside oligophosphates, cleaving substrates' alpha/beta-anhydride bond and introducing Pi into the beta-position of the corresponding NDP formed; protein abundance increases under DNA replicatio…
991	TRUE	YCL054W	0.9	9.26	6	6	Oxidation (M)	5608697	4250843.5	4262443	6604049.5	3427560.8	3786601	1.00:0.76:0.76:1.18:0.61:0.68	4707328	4606070.5	1.00:0.98	96604	SPB1	AdoMet-dependent methyltransferase; involved in rRNA processing and 60S ribosomal subunit maturation; methylates G2922 in the tRNA docking site of the large subunit rRNA and in the absence of snR52, U2921; suppressor of PAB1 mutants
3153	TRUE	YCL057C	26.97	10.2	1	1		2326800.2	2322251.2	2378314	2740810.8	2990260.2	2806857.2	1.00:1.00:1.02:1.18:1.29:1.21	2342455.2	2845976	1.00:1.21	10527
441	TRUE	YCL057W	2.88	19.5	11	11	Oxidation (M)	7514228	8388691	8069436.5	8160701	7667181	9427511	1.00:1.12:1.07:1.09:1.02:1.25	7990785	8418464	1.00:1.05	82053	PRD1	Zinc metalloendopeptidase; found in the cytoplasm and intermembrane space of mitochondria; with Cym1p, involved in degradation of mitochondrial proteins and of presequence peptides cleaved from imported proteins; protein abundance increases in response to DNA replication stress
1193	TRUE	YCL059C	0.54	13.25	4	4		3720339.8	2781648	3810447.5	3672577.5	3119306.2	3265389.2	1.00:0.75:1.02:0.99:0.84:0.88	3437478.5	3352424.2	1.00:0.98	37278	KRR1	Nucleolar protein required for rRNA synthesis and ribosomal assembly; required for the synthesis of 18S rRNA and for the assembly of 40S ribosomal subunit; essential gene
710	TRUE	YCR002C	0.73	34.98	8	8		6609662.5	6641202	6500024	5979110.5	7224648.5	6379560	1.00:1.00:0.98:0.90:1.09:0.97	6583629.5	6527773	1.00:0.99	37144	CDC10	Component of the septin ring, required for cytokinesis; septins are GTP-binding proteins that assemble into rod-like hetero-oligomers that can associate to form filaments; septin rings at the mother-bud neck act as scaffolds for recruiting cell division factors and as barriers to prevent diffusion of specific proteins between mother and daughter cells; N-terminus interacts with phosphatidylinosit…
3039	TRUE	YCR003W	17.33	5.98	1	1		166956.61	167754.27	134447.66	302320.6	224920.92	377282.1	1.00:1.00:0.81:1.81:1.35:2.26	156386.17	301507.88	1.00:1.93	21556	MRPL32	Mitochondrial ribosomal protein of the large subunit; protein abundance increases in response to DNA replication stress
861	TRUE	YCR004C	25.48	43.55	9	9	Oxidation (M)	2.40E+07	2.68E+07	2.55E+07	3.70E+07	3.37E+07	3.95E+07	1.00:1.12:1.06:1.54:1.41:1.65	2.54E+07	3.67E+07	1.00:1.45	26469	YCP4	Protein of unknown function; has sequence and structural similarity to flavodoxins; predicted to be palmitoylated; the authentic, non-tagged protein is detected in highly purified mitochondria in high-throughput studies
969	TRUE	YCR005C	15.55	21.91	8	7	Oxidation (M)	4977020.5	3264567.8	4115913	2434373.5	2612269.5	2831227.2	1.00:0.66:0.83:0.49:0.52:0.57	4119167	2625956.8	1.00:0.64	51532	CIT2	Citrate synthase, peroxisomal isozyme involved in glyoxylate cycle; catalyzes condensation of acetyl coenzyme A and oxaloacetate to form citrate; expression is controlled by Rtg1p and Rtg2p transcription factors; SCF-Ucc1 regulates level of Cit2p to maintain citrate homeostasis; oxaloacetate-dependent positive feedback loop inhibits Cit2p ubiquitination; CIT2 has a paralog, CIT1, that arose from …
907	TRUE	YCR009C	17.97	33.83	8	8		5694374.5	6156224	5564027.5	6763617.5	6659786.5	7381311.5	1.00:1.08:0.98:1.19:1.17:1.30	5804875.5	6934905	1.00:1.19	30369	RVS161	Amphiphysin-like lipid raft protein; N-BAR domain protein that interacts with Rvs167p and regulates polarization of the actin cytoskeleton, endocytosis, cell polarity, cell fusion and viability following starvation or osmotic stress
1320	TRUE	YCR011C	18.18	7.05	5	5	Oxidation (M)	1650954.2	1763599.2	1799981.9	2326710	1993933.4	2370248	1.00:1.07:1.09:1.41:1.21:1.44	1738178.5	2230297	1.00:1.28	117350	ADP1	Putative ATP-dependent permease of the ABC transporter family
49	TRUE	YCR012W	0.76	85.37	40	40	Carbamidomethylation, Oxidation (M)	1.70E+09	1.64E+09	1.70E+09	1.79E+09	1.53E+09	1.69E+09	1.00:0.97:1.00:1.05:0.90:0.99	1.68E+09	1.67E+09	1.00:0.99	44857	PGK1	3-phosphoglycerate kinase; catalyzes transfer of high-energy phosphoryl groups from the acyl phosphate of 1,3-bisphosphoglycerate to ADP to produce ATP; key enzyme in glycolysis and gluconeogenesis
3121	TRUE	YCR014C	3.45	3.26	1	1	Carbamidomethylation	4.48E+07	4.51E+07	3.82E+07	6.40E+07	4.19E+07	4.19E+07	1.00:1.01:0.85:1.43:0.94:0.94	4.27E+07	4.93E+07	1.00:1.15	67646	POL4	DNA polymerase IV; undergoes pair-wise interactions with Dnl4p-Lif1p and Rad27p to mediate repair of DNA double-strand breaks by non-homologous end joining (NHEJ); homologous to mammalian DNA polymerase beta
1169	TRUE	YCR016W	4.98	20.96	5	5		4478045	4540285	4479215.5	4666475.5	3603762.2	4187966	1.00:1.01:1.00:1.04:0.80:0.94	4499182	4152734.5	1.00:0.92	33712	RBP95	RNA-binding ribosome assembly factor; constituent of early pre-60S particles; genetically and physically linked to most NOP8 60s ribosome pre-assembly complex members and to ribosomal protein Rpl3p; contains two independent RNA-interacting domains; associates with helix H95 in 3' region of 25S rRNA, in close proximity to binding sites of Npa1p and Rpl3p; interacts with several snoRNAs
2118	TRUE	YCR017C	3.13	1.15	1	1		2840787.5	2551027.5	2832177	2466891.2	3278966.5	3165225.5	1.00:0.90:1.00:0.87:1.15:1.11	2741330.8	2970361	1.00:1.08	108002	CWH43	GPI lipid remodelase; responsible for introducing ceramides into GPI anchors having a C26:0 fatty acid in sn-2 of the glycerol moiety; can also use lyso-GPI protein anchors and various base resistant lipids as substrates; contains 14-16 transmembrane segments and several putative glycosylation and phosphorylation sites; null mutation is synthetically lethal with pkc1 deletion
3151	TRUE	YCR020W	6.74	11.39	1	1		883325.5	1043134.25	707817.44	1009746.2	1194450.8	964055.4	1.00:1.18:0.80:1.14:1.35:1.09	878092.4	1056084.1	1.00:1.20	9298
1211	TRUE	YCR028C	4.9	47.06	5	5		4.48E+07	4.78E+07	4.52E+07	5.20E+07	4.67E+07	4.61E+07	1.00:1.07:1.01:1.16:1.04:1.03	4.59E+07	4.83E+07	1.00:1.05	15505	FEN2	Plasma membrane H+-pantothenate symporter; confers sensitivity to the antifungal agent fenpropimorph; relocalizes from vacuole to cytoplasm upon DNA replication stress
293	TRUE	YCR030C	5.65	24.34	16	16	Oxidation (M)	8950424	5383973	4388726	8550091	6417672	9894538	1.00:0.60:0.49:0.96:0.72:1.11	6241041	8287433.5	1.00:1.33	96256	SYP1	Inhibitor of Las17p-mediated Arp2/3 complex activation; F-BAR protein that directly inhibits Las17p stimulation of Arp2/3 complex-mediated actin assembly in vitro; involved in formation of the endocytic site; intrinsically disordered domain induces bundling of Cdc11p-capped septin filaments to promote septin collar assembly, similar to mammalian ortholog FCHo2; localizes to sites of polarized gro…
665	FALSE	YCR031C	0.12	63.04	10	10	Oxidation (M)	2.68E+08	2.65E+08	2.49E+08	2.41E+08	2.85E+08	2.60E+08	1.00:0.99:0.93:0.90:1.06:0.97	2.61E+08	2.62E+08	1.00:1.00	14655	RPS14A	Protein component of the small (40S) ribosomal subunit; required for ribosome assembly and 20S pre-rRNA processing; mutations confer cryptopleurine resistance; homologous to mammalian ribosomal protein S14 and bacterial S11; RPS14A has a paralog, RPS14B, that arose from the whole genome duplication
3021	TRUE	YCR034W	8.56	2.87	1	1		7985258.5	7519730	3146999	3606845.8	3239664.8	2984039.2	1.00:0.94:0.39:0.45:0.41:0.37	6217329	3276850	1.00:0.53	40121	ELO2	Fatty acid elongase, involved in sphingolipid biosynthesis; acts on fatty acids of up to 24 carbons in length; mutations have regulatory effects on 1,3-beta-glucan synthase, vacuolar ATPase, and the secretory pathway; ELO2 has a paralog, ELO1, that arose from the whole genome duplication; lethality of the elo2 elo3 double null mutation is functionally complemented by human ELOVL1 and weakly compl…
1464	TRUE	YCR035C	3.46	16.71	5	5	Carbamidomethylation, Oxidation (M)	1923749.8	1690435.1	1803575.9	1886844.2	1677639.4	1575397.5	1.00:0.88:0.94:0.98:0.87:0.82	1805920.2	1713293.8	1.00:0.95	44130	RRP43	Exosome non-catalytic core component; involved in 3'-5' RNA processing and degradation in both the nucleus and the cytoplasm; has similarity to E. coli RNase PH and to human hRrp43p (OIP2, EXOSC8); protein abundance increases in response to DNA replication stress
2159	TRUE	YCR036W	6.33	3.59	1	1	Oxidation (M)	632174	719604.4	623125.75	781962.2	795836.56	643511.9	1.00:1.14:0.99:1.24:1.26:1.02	658301.4	740436.9	1.00:1.12	37043	RBK1	Ribokinase, phosphorylates ribose to ribose-5-phosphate; required for recycling ribose during nucleotide metabolism
1556	TRUE	YCR042C	0.58	0.78	1	1		210237.64	271867.25	207805.23	251244.81	222200.92	223357.94	1.00:1.29:0.99:1.20:1.06:1.06	229970.05	232267.89	1.00:1.01	161590	TAF2	TFIID subunit (150 kDa); involved in RNA polymerase II transcription initiation
2461	TRUE	YCR047C	6.53	5.8	1	1		1078572.6	1021105.94	1107307.6	1099982.5	921647.8	884483.44	1.00:0.95:1.03:1.02:0.85:0.82	1068995.4	968704.56	1.00:0.91	30861	BUD23	Ribosome biogenesis factor; methyltransferase that methylates residue G1575 of 18S rRNA; required for rRNA processing and nuclear export of 40S ribosomal subunits independently of methylation activity; required for recruitment of Rps2p; functions with DEAH-box RNA helicase Ecm16p; diploid mutant displays random budding pattern; functional homolog of human WBSCR22
901	TRUE	YCR051W	7.36	49.78	7	7	Carbamidomethylation, Oxidation (M)	9537906	1.01E+07	9857955	1.02E+07	7607936.5	7798364.5	1.00:1.06:1.03:1.06:0.80:0.82	9822902	8521202	1.00:0.87	24813		Putative protein of unknown function; green fluorescent protein (GFP)-fusion protein localizes to the cytoplasm and nucleus; contains ankyrin (Ank) repeats; YCR051W is not an essential gene
1336	TRUE	YCR052W	17.85	8.68	3	3		1465687.5	1390308.1	1470041.9	1617934.5	1913400.2	1844549.2	1.00:0.95:1.00:1.10:1.31:1.26	1442012.5	1791961.4	1.00:1.24	54284	RSC6	Component of the RSC chromatin remodeling complex; essential for mitotic growth; RSC6 has a paralog, SNF12, that arose from the whole genome duplication
140	TRUE	YCR053W	5.74	67.38	28	28	Carbamidomethylation, Oxidation (M)	1.43E+08	1.29E+08	1.28E+08	5.20E+07	1.24E+08	1.21E+08	1.00:0.90:0.89:0.36:0.86:0.85	1.34E+08	9.90E+07	1.00:0.74	57593	THR4	Threonine synthase; conserved protein that catalyzes formation of threonine from O-phosphohomoserine; expression is regulated by the GCN4-mediated general amino acid control pathway
1502	TRUE	YCR057C	7.59	2.81	2	2		669641.8	637961.6	693406.75	441858.2	632831.1	600707.2	1.00:0.95:1.04:0.66:0.95:0.90	667003.4	558465.5	1.00:0.84	104102	PWP2	Conserved 90S pre-ribosomal component; essential for proper endonucleolytic cleavage of the 35 S rRNA precursor at A0, A1, and A2 sites; contains eight WD-repeats; PWP2 deletion leads to defects in cell cycle and bud morphogenesis
2349	TRUE	YCR067C	17.2	2.53	2	2	Oxidation (M)	792894.56	818974	752423.94	894285.9	1078025.5	1062164	1.00:1.03:0.95:1.13:1.36:1.34	788097.5	1011491.8	1.00:1.28	114198	SED4	Integral ER membrane protein that stimulates Sar1p GTPase activity; involved in COPII vesicle budding through disassociation of coat proteins from membranes onto liposomes; binds Sec16p; SED4 has a paralog, SEC12, that arose from the whole genome duplication
3025	TRUE	YCR069W	7.81	6.27	1	1		482090.3	665528.9	783662.8	828657.94	877020.9	743995.75	1.00:1.38:1.63:1.72:1.82:1.54	643760.7	816558.2	1.00:1.27	35899	CPR4	Peptidyl-prolyl cis-trans isomerase (cyclophilin); catalyzes the cis-trans isomerization of peptide bonds N-terminal to proline residues; has a potential role in the secretory pathway; CPR4 has a paralog, CPR8, that arose from the whole genome duplication
1469	TRUE	YCR072C	10.09	9.69	5	5		4302489	3914431.5	4253621	3898707.5	3436698.5	2814569.8	1.00:0.91:0.99:0.91:0.80:0.65	4156847	3383325.2	1.00:0.81	57145	RSA4	Ribosomal large subunit (60S) assembly factor; association of the N-terminal ubiquitin-like (UBL) domain of this preribosomal factor with the MIDAS domain in the Rea1p tail, promoted by the GTPase Nog2p, is required for the ATP-dependent dissociation of preribosomal factors including the Rix1p subcomplex, Rea1p, Nog2p and Rsa1p itself prior to nuclear export of pre-60S particles; contains WD-repe…
896	TRUE	YCR073W	23.26	32.28	9	7	Carbamidomethylation, Oxidation (M)	4005510.8	4176164.2	4136564.5	4491233	4520251.5	4696008.5	1.00:1.04:1.03:1.12:1.13:1.17	4106080	4569164	1.00:1.11	34620
2384	TRUE	YCR075W	2.62	40.79	2	2		2176376.2	2578892	2296743.2	2080040.1	2080746.2	2531983	1.00:1.18:1.06:0.96:0.96:1.16	2350670.5	2349805	1.00:1.00	8216
2941	TRUE	YCR076C	2.57	3.98	1	1		256840.83	280906.03	132854.88	350497.47	159502.98	336527.9	1.00:1.09:0.52:1.36:0.62:1.31	223533.9	282176.12	1.00:1.26	26875	FUB1	Proteasome-binding protein; interacts physically with multiple subunits of the 20S proteasome and genetically with genes encoding 20S core particle and 19S regulatory particle subunits; specifically blocks all three proteasome active sites; exhibits boundary activity which inhibits the propagation of heterochromatic silencing; contains a PI31 proteasome regulator domain and sequence similarity wi…
993	TRUE	YCR077C	0.78	9.03	6	6		7732785	8654169	7744712	7511503	8126450	8230940	1.00:1.12:1.00:0.97:1.05:1.06	8043889	7956298	1.00:0.99	88630	PAT1	Deadenylation-dependent mRNA-decapping factor; also required for faithful chromosome transmission, maintenance of rDNA locus stability, and protection of mRNA 3'-UTRs from trimming; associated with topoisomerase II; binds to mRNAs under glucose starvation, most often in the 3' UTR; functionally linked to Pab1p; forms cytoplasmic foci upon DNA replication stress; phosphorylation by PKA inhibits P …
1351	TRUE	YCR083W	13.52	35.16	4	4	Carbamidomethylation, Oxidation (M)	5782820.5	6110067	6352059	9283717	7597511	6945820.5	1.00:1.06:1.10:1.61:1.31:1.20	6081649	7942349.5	1.00:1.31	14551	TRX3	Mitochondrial thioredoxin; highly conserved oxidoreductase required to maintain the redox homeostasis of the cell, forms the mitochondrial thioredoxin system with Trr2p, redox state is maintained by both Trr2p and Glr1p
339	TRUE	YCR084C	5.22	35.01	18	18	Carbamidomethylation, Oxidation (M)	1.21E+07	2.78E+07	2.54E+07	2.73E+07	2.82E+07	2.83E+07	1.00:2.29:2.09:2.26:2.33:2.34	2.17E+07	2.79E+07	1.00:1.28	78427	TUP1	Transcriptional regulator; functions primarily as a transcriptional co-repressor with Cyc8p but can also function as a co-activator, recruiting SWI/SNF and SAGA complexes to promoters; target genes may be uniquely repressed by Tup1p or Cyc8p, subject to redundant repression, or in some cases de-repression of target genes in a tup1 mutant is dependent upon CYC8 and vice versa; establishes a repres…
3045	TRUE	YCR086W	23.66	7.33	1	1		666210.9	580901.06	723250.56	1088451.1	996661.75	954179.4	1.00:0.87:1.09:1.63:1.50:1.43	656787.5	1013097.44	1.00:1.54	21870	CSM1	Nucleolar protein that mediates homolog segregation during meiosis I; forms a complex with Lrs4p and then Mam1p at kinetochores; required for condensin recruitment to the replication fork barrier site and rDNA repeat segregation
1681	TRUE	YCR087C	3.67	22.08	3	3	Carbamidomethylation	3870438	3348178.5	3356578	3777620.8	2879946.5	3124610.8	1.00:0.87:0.87:0.98:0.74:0.81	3525065	3260726	1.00:0.93	17857
277	TRUE	YCR088W	8.75	44.52	19	19	Oxidation (M)	4.18E+07	5.30E+07	4.51E+07	6.44E+07	5.08E+07	5.38E+07	1.00:1.27:1.08:1.54:1.22:1.29	4.66E+07	5.63E+07	1.00:1.21	65695	ABP1	Actin-binding protein of the cortical actin cytoskeleton; important for activation of actin nucleation mediated by the Arp2/Arp3 complex; inhibits actin filament elongation at the barbed-end; phosphorylation within its proline-rich region, mediated by Cdc28p and Pho85p, protects Abp1p from PEST sequence-mediated proteolysis; mammalian homolog of HIP-55 (hematopoietic progenitor kinase 1 [HPK1]-in…
1717	TRUE	YCR090C	11.04	22.95	4	4	Carbamidomethylation	3961807.2	3644874	4112979.2	3404497.8	3334209.2	3714273.5	1.00:0.92:1.04:0.86:0.84:0.94	3906553.5	3484326.8	1.00:0.89	20822		Putative protein of unknown function; green fluorescent protein (GFP)-fusion protein localizes to the cytoplasm and nucleus; YCR090C is not an essential gene
562	TRUE	YCR093W	1.42	5.22	8	8	Oxidation (M)	2740230.8	2351378.8	3055445.5	2837145	2767847	2737723.5	1.00:0.86:1.12:1.04:1.01:1.00	2715685	2780905.2	1.00:1.02	240398	CDC39	Subunit of the CCR4-NOT1 core complex; this complex has multiple roles in the regulation of mRNA levels including regulation of transcription and destabilization of mRNA by deadenylation; basal transcription factor that increases initiation and elongation; activates the ATPase activity of Dhh1p, resulting in processing body disassembly
2632	TRUE	YCR094W	10.29	2.81	1	1		365721.3	327422.88	285729.3	419871.06	352849.75	436101.84	1.00:0.90:0.78:1.15:0.96:1.19	326291.16	402940.88	1.00:1.23	45101	CDC50	Endosomal protein that interacts with phospholipid flippase Drs2p; interaction with Cdc50p is essential for Drs2p catalytic activity; mutations affect cell polarity and polarized growth; similar to Lem3p; CDC50 has a paralog, YNR048W, that arose from the whole genome duplication
1949	TRUE	YDL002C	6.42	7.84	1	1		535334.8	649554.44	564621.25	690810.94	598393.9	642996.94	1.00:1.21:1.05:1.29:1.12:1.20	583170.2	644067.25	1.00:1.10	23976	NHP10	Non-essential INO80 chromatin remodeling complex subunit; preferentially binds DNA ends, protecting them from exonucleatic cleavage; deletion affects telomere maintenance via recombination; related to mammalian high mobility group proteins
1086	TRUE	YDL004W	7.92	49.07	5	4	Oxidation (M)	1.22E+07	1.63E+07	1.37E+07	2.06E+07	1.48E+07	1.73E+07	1.00:1.34:1.13:1.69:1.21:1.42	1.41E+07	1.76E+07	1.00:1.25	17139	ATP16	Delta subunit of the central stalk of mitochondrial F1F0 ATP synthase; F1F0 ATP synthase is a large, evolutionarily conserved enzyme complex required for ATP synthesis; F1 translationally regulates ATP6 and ATP8 expression to achieve a balanced output of ATP synthase genes encoded in nucleus and mitochondria; phosphorylated
2739	TRUE	YDL005C	4.3	4.17	1	1		201007.4	200147.66	174444.34	292179.38	191961.1	194165.3	1.00:1.00:0.87:1.45:0.95:0.97	191866.47	226101.92	1.00:1.18	47836	MED2	Subunit of the RNA polymerase II mediator complex; associates with core polymerase subunits to form the RNA polymerase II holoenzyme; essential for transcriptional regulation; relocalizes to the cytosol in response to hypoxia
462	TRUE	YDL007W	5.36	45.43	14	14	Carbamidomethylation, Oxidation (M)	1.04E+07	1.14E+07	1.06E+07	1.06E+07	9772126	1.06E+07	1.00:1.09:1.02:1.01:0.94:1.02	1.08E+07	1.03E+07	1.00:0.95	48947	RPT2	ATPase of the 19S regulatory particle of the 26S proteasome; one of six ATPases of the regulatory particle; involved in the degradation of ubiquitinated substrates; required for normal peptide hydrolysis by the core 20S particle; N-myristoylation of Rpt2p at Gly2 is involved in regulating the proper intracellular distribution of proteasome activity by controlling the nuclear localization of the 2…
234	TRUE	YDL014W	16.6	50	18	18	Carbamidomethylation, Oxidation (M)	2.50E+07	2.46E+07	2.44E+07	2.03E+07	2.29E+07	2.18E+07	1.00:0.98:0.98:0.81:0.92:0.87	2.47E+07	2.17E+07	1.00:0.88	34584	NOP1	Histone glutamine methyltransferase, modifies H2A at Q105 in nucleolus; component of the small subunit processome complex, which is required for processing of pre-18S rRNA; ortholog of mammalian fibrillarin; inviability of the null mutant is functionally complemented by human FBL
1257	TRUE	YDL015C	6.9	9	3	3		2467322.5	2151823	2900230	2603788.8	3296771.8	2957721	1.00:0.87:1.18:1.06:1.34:1.20	2506458.5	2952760.5	1.00:1.18	36887	TSC13	Enoyl reductase; catalyzes last step in each cycle of very long chain fatty acid elongation; localizes to ER, highly enriched in a structure marking nuclear-vacuolar junctions; coimmunoprecipitates with elongases Elo2p and Elo3p; protein increases in abundance and relative distribution to ER foci increases upon DNA replication stress; human homolog TECR implicated in nonsyndromic mental retardati…
2930	TRUE	YDL018C	9.98	3.1	1	1		643134.56	586135.06	692151.75	895016.5	777038.56	679394	1.00:0.91:1.08:1.39:1.21:1.06	640473.8	783816.4	1.00:1.22	26630	ERP3	Protein with similarity to Emp24p and Erv25p; member of the p24 family involved in ER to Golgi transport
802	TRUE	YDL019C	20.87	9.19	8	8		1680593.4	1579524.4	1501780.2	2291800.5	2127666.8	1934479.8	1.00:0.94:0.89:1.36:1.27:1.15	1587299.4	2117982.2	1.00:1.33	145915	OSH2	Member of an oxysterol-binding protein family with seven members; in S. cerevisiae, family members have overlapping, redundant functions in sterol metabolism and collectively perform a function essential for viability; contains FFAT motif; interacts with ER anchor Scs2p at patches at the plasma membrane and at the nuclear envelope; regulated by sterol binding; OSH2 has a paralog, SWH1, that arose…
1003	TRUE	YDL021W	20.02	22.76	6	5	Carbamidomethylation	5170103	7240906	5456715	9265228	9639121	1.01E+07	1.00:1.40:1.06:1.79:1.86:1.96	5955908	9676413	1.00:1.62	36192	GPM2	Nonfunctional homolog of Gpm1p phosphoglycerate mutase; if functional, would convert 3-phosphoglycerate to 2-phosphoglycerate in glycolysis; GPM2 has a paralog, GPM3, that arose from the whole genome duplication
479	TRUE	YDL022W	28.42	40.05	12	11	Carbamidomethylation, Oxidation (M)	1.95E+07	1.92E+07	2.09E+07	2.59E+07	2.64E+07	2.47E+07	1.00:0.99:1.07:1.33:1.35:1.27	1.99E+07	2.57E+07	1.00:1.29	42988	GPD1	NAD-dependent glycerol-3-phosphate dehydrogenase; key enzyme of glycerol synthesis, essential for growth under osmotic stress; expression regulated by high-osmolarity glycerol response pathway; protein abundance increases in response to DNA replication stress; constitutively inactivated via phosphorylation by the protein kinases Ypk1p and Ypk2p, dephosphorylation increases catalytic activity; for…
1584	TRUE	YDL025C	3.86	7.73	3	3		1427315.5	1164824.4	1041632.75	1530477.9	1495620	1108650.1	1.00:0.82:0.73:1.07:1.05:0.78	1211257.5	1378249.4	1.00:1.14	69734	RTK1	Putative protein kinase, potentially phosphorylated by Cdc28p; interacts with ribosome biogenesis factors, Cka2, Gus1 and Arc1; protein abundance increases in response to DNA replication stress
693	TRUE	YDL029W	4.72	25.51	9	9	Carbamidomethylation, Oxidation (M)	7766095	1.00E+07	8508895	9277992	9381150	9773372	1.00:1.29:1.10:1.19:1.21:1.26	8767587	9477505	1.00:1.08	44192	ARP2	Essential component of the Arp2/3 complex; Arp2/3 is a highly conserved actin nucleation center required for the motility and integrity of actin patches; involved in endocytosis and membrane growth and polarity; required for efficient Golgi-to-ER trafficking in COPI mutants
871	TRUE	YDL031W	11.57	6.93	6	6	Oxidation (M)	2035392.8	1652918.9	1959243.8	1551199.8	1649104.9	1577061.8	1.00:0.81:0.96:0.76:0.81:0.77	1882518.5	1592455.5	1.00:0.85	113065	DBP10	Putative ATP-dependent RNA helicase of the DEAD-box protein family; constituent of 66S pre-ribosomal particles; essential protein involved in ribosome biogenesis
482	TRUE	YDL040C	6.56	18.36	13	13	Carbamidomethylation	7996438	7332417	7897323.5	7639099	8708642	8695915	1.00:0.92:0.99:0.96:1.09:1.09	7742059.5	8347885.5	1.00:1.08	99024	NAT1	Subunit of protein N-terminal acetyltransferase NatA; NatA comprised of Nat1p, Ard1p, and Nat5p; N-terminally acetylates many proteins to influence multiple processes such as cell cycle progression, heat-shock resistance, mating, sporulation, telomeric silencing and early stages of mitophagy; orthologous to human NAA15; expression of both human NAA10 and NAA15 functionally complements ard1 nat1 d…
2202	TRUE	YDL046W	9.88	13.22	2	2		1017215	2817747.5	2428619	2701642.5	5491495	7313725	1.00:2.77:2.39:2.66:5.40:7.19	2087860.5	5168954	1.00:2.48	19182	NPC2	Sterol transport protein, functional homolog of human NPC2 Niemann-Pick disease type C2 protein; together with Ncr1p mediates integration of ergosterol into vacuolar membrane; functions as general �ǣlipid solubilizer���, binds variety of amphiphilic lipid ligands; targeted to vacuole via Vps10p-dependent endosomal vacuolar protein sorting pathway; yeast NPC2 can complement mutations in human NPC2
1443	TRUE	YDL047W	3.49	14.1	4	4	Carbamidomethylation	4135719	4517699	4309670.5	4880764.5	4617747.5	4117254.8	1.00:1.09:1.04:1.18:1.12:1.00	4321029.5	4538589	1.00:1.05	35656	SIT4	Ceramide-activated, type 2A-related serine-threonine phosphatase; functions in G1/S transition of mitotic cycle; controls lifespan, mitochondrial function, cell cycle progression by regulating HXK2 phosphorylation; regulator of COPII coat dephosphorylation; required for ER to Golgi traffic; interacts with Hrr25p kinase; cytoplasmic and nuclear protein that modulates functions mediated by Pkc1p in…
773	TRUE	YDL051W	16.87	43.12	8	8	Carbamidomethylation, Oxidation (M)	1.15E+07	1.14E+07	1.16E+07	1.03E+07	1.00E+07	8871155	1.00:0.99:1.00:0.89:0.87:0.77	1.15E+07	9729175	1.00:0.84	32223	LHP1	RNA binding protein required for maturation of tRNA and U6 snRNA; acts as a molecular chaperone for RNAs transcribed by polymerase III; homologous to human La (SS-B) autoantigen
964	TRUE	YDL052C	16.21	39.14	8	8	Oxidation (M)	1.38E+07	1.36E+07	1.31E+07	1.48E+07	1.41E+07	1.46E+07	1.00:0.99:0.95:1.07:1.03:1.06	1.35E+07	1.45E+07	1.00:1.07	34006	SLC1	1-acyl-sn-glycerol-3-phosphate acyltransferase; catalyzes the acylation of lysophosphatidic acid to form phosphatidic acid, a key intermediate in lipid metabolism; enzymatic activity detected in lipid particles and microsomes
1308	TRUE	YDL053C	8.67	36.56	6	6	Carbamidomethylation	3394713	3405609.2	3314667.5	4084179	3788263	3380543.8	1.00:1.00:0.98:1.20:1.12:1.00	3371663.2	3750995.2	1.00:1.11	20000	PBP4	Pbp1p binding protein; interacts strongly with Pab1p-binding protein 1 (Pbp1p) in the yeast two-hybrid system; also interacts with Lsm12p in a copurification assay; relative distribution to the nucleus increases upon DNA replication stress; also detected in peroxisomes
251	TRUE	YDL055C	2.11	63.54	21	21	Carbamidomethylation, Oxidation (M)	1.95E+08	2.31E+08	2.06E+08	2.12E+08	2.11E+08	2.27E+08	1.00:1.18:1.06:1.09:1.08:1.16	2.11E+08	2.17E+08	1.00:1.03	39685	PSA1	GDP-mannose pyrophosphorylase (mannose-1-phosphate guanyltransferase); synthesizes GDP-mannose from GTP and mannose-1-phosphate in cell wall biosynthesis; required for normal cell wall structure
248	TRUE	YDL058W	3.08	8.49	14	14	Carbamidomethylation, Oxidation (M)	6991651.5	8411431	7504501.5	1.48E+07	7092271	7338021.5	1.00:1.20:1.07:2.11:1.01:1.05	7635861	9736518	1.00:1.28	206571	USO1	Essential protein involved in vesicle-mediated ER to Golgi transport; binds membranes and functions during vesicle docking to the Golgi; required for assembly of the ER-to-Golgi SNARE complex
706	TRUE	YDL060W	11.13	11.53	7	7	Carbamidomethylation	4158357	4316224	4074176.5	3768601.8	3865153.5	3166544.5	1.00:1.04:0.98:0.91:0.93:0.76	4182919.2	3600100	1.00:0.86	90866	TSR1	Protein required for processing of 20S pre-rRNA in the cytoplasm; associates with pre-40S ribosomal particles; inhibits the premature association of 60S subunits with assembling 40S subunits in the cytoplasm; similar to Bms1p; relocalizes from nucleus to cytoplasm upon DNA replication stress
1406	TRUE	YDL061C	2.71	45.61	5	4	Carbamidomethylation	2.98E+07	2.58E+07	2.59E+07	2.88E+07	2.75E+07	2.77E+07	1.00:0.87:0.87:0.97:0.92:0.93	2.72E+07	2.80E+07	1.00:1.03	6847	RPS29B	Protein component of the small (40S) ribosomal subunit; homologous to mammalian ribosomal protein S29 and bacterial S14; RPS29B has a paralog, RPS29A, that arose from the whole genome duplication
2224	TRUE	YDL064W	3.55	32.28	2	2		1839020.5	2732179.2	3409448.2	1940346.2	2704088	1885771.6	1.00:1.49:1.85:1.06:1.47:1.03	2660216	2176735.2	1.00:0.82	18030	UBC9	SUMO-conjugating enzyme involved in the Smt3p conjugation pathway; nuclear protein required for S- and M-phase cyclin degradation and mitotic control; involved in proteolysis mediated by the anaphase-promoting complex cyclosome (APCC)
700	TRUE	YDL065C	21.67	30.32	9	9	Oxidation (M)	7299139.5	7951049.5	7015602	9055018	8854539	9189573	1.00:1.09:0.96:1.24:1.21:1.26	7421930	9033043	1.00:1.22	38825	PEX19	Chaperone and import receptor for newly-synthesized class I PMPs; binds peroxisomal membrane proteins (PMPs) in the cytoplasm and delivers them to the peroxisome for subsequent insertion into the peroxisomal membrane; interacts with Myo2p and contributes to peroxisome partitioning
193	TRUE	YDL066W	2.66	64.34	23	23	Carbamidomethylation, Oxidation (M)	4.43E+07	4.44E+07	4.29E+07	4.47E+07	4.27E+07	4.70E+07	1.00:1.00:0.97:1.01:0.96:1.06	4.39E+07	4.48E+07	1.00:1.02	48309	IDP1	Mitochondrial NADP-specific isocitrate dehydrogenase; catalyzes the oxidation of isocitrate to alpha-ketoglutarate; not required for mitochondrial respiration and may function to divert alpha-ketoglutarate to biosynthetic processes
3198	TRUE	YDL067C	0.91	13.33	1	1		1903009.4	1149471.6	1144000.2	1536720.4	1481324.1	1260710	1.00:0.60:0.60:0.81:0.78:0.66	1398827.1	1426251.5	1.00:1.02	7082	COX9	Subunit VIIa of cytochrome c oxidase (Complex IV); Complex IV is the terminal member of the mitochondrial inner membrane electron transport chain
1119	TRUE	YDL072C	7.98	34.31	7	7		1.34E+07	1.84E+07	1.32E+07	1.88E+07	1.73E+07	1.77E+07	1.00:1.37:0.99:1.41:1.29:1.32	1.50E+07	1.79E+07	1.00:1.20	23022	YET3	Protein of unknown function; YET3 null mutant decreases the level of secreted invertase; homolog of human BAP31 protein; protein abundance increases in response to DNA replication stress
1391	TRUE	YDL074C	5.14	6.56	4	4		1384081.4	1270396.8	1324343	1652107.8	1361390.9	1335063.5	1.00:0.92:0.96:1.19:0.98:0.96	1326273.8	1449520.8	1.00:1.09	80811	BRE1	E3 ubiquitin ligase; forms heterodimer with Rad6p to regulate K63 polyubiquitination in response to oxidative stress and to monoubiquinate histone H2B-K123, which is required for the subsequent methylation of histone H3-K4 and H3-K79; required for DSBR, transcription, silencing, and checkpoint control; interacts with RNA-binding protein Npl3p, linking histone ubiquitination to mRNA processing; Br…
650	TRUE	YDL078C	4.26	50	12	12	Carbamidomethylation, Oxidation (M)	9458249	1.03E+07	8892197	9401952	9810361	1.30E+07	1.00:1.09:0.94:0.99:1.04:1.38	9538763	1.07E+07	1.00:1.13	37305	MDH3	Peroxisomal malate dehydrogenase; catalyzes interconversion of malate and oxaloacetate; involved in the glyoxylate cycle; mutation in human homolog MDH2 causes early-onset severe encephalopathy
1408	TRUE	YDL081C	6.46	63.55	4	4		2.53E+08	3.04E+08	2.75E+08	2.74E+08	2.27E+08	2.46E+08	1.00:1.20:1.09:1.08:0.90:0.97	2.77E+08	2.49E+08	1.00:0.90	11027	RPP1A	Ribosomal stalk protein P1 alpha; involved in the interaction between translational elongation factors and the ribosome; free (non-ribosomal) P1 stimulates the phosphorylation of the eIF2 alpha subunit (Sui2p) by Gcn2p; accumulation of P1 in the cytoplasm is regulated by phosphorylation and interaction with the P2 stalk component
673	FALSE	YDL082W	2.29	43.5	9	9		2.92E+08	2.62E+08	2.58E+08	2.76E+08	2.60E+08	2.52E+08	1.00:0.90:0.88:0.94:0.89:0.86	2.71E+08	2.63E+08	1.00:0.97	22673	RPL13A	Ribosomal 60S subunit protein L13A; not essential for viability; homologous to mammalian ribosomal protein L13, no bacterial homolog; RPL13A has a paralog, RPL13B, that arose from the whole genome duplication
759	TRUE	YDL083C	6.74	63.19	11	11		2.58E+08	2.30E+08	2.38E+08	2.03E+08	2.31E+08	2.35E+08	1.00:0.89:0.93:0.79:0.90:0.91	2.42E+08	2.23E+08	1.00:0.92	15966	RPS16B	Protein component of the small (40S) ribosomal subunit; homologous to mammalian ribosomal protein S16 and bacterial S9; RPS16B has a paralog, RPS16A, that arose from the whole genome duplication
317	TRUE	YDL084W	5.53	40.94	15	15	Carbamidomethylation, Oxidation (M)	4.88E+07	5.10E+07	5.20E+07	5.52E+07	5.31E+07	5.01E+07	1.00:1.04:1.06:1.13:1.09:1.03	5.06E+07	5.28E+07	1.00:1.04	50428	SUB2	Component of the TREX complex required for nuclear mRNA export; member of the DEAD-box RNA helicase superfamily and is involved in early and late steps of spliceosome assembly; homolog of the human splicing factor hUAP56; relocalizes from nucleus to cytoplasm upon DNA replication stress
730	TRUE	YDL086W	40.55	52.19	9	9	Carbamidomethylation, Oxidation (M)	6873341	7315770	6907554	9759980	9772882	9938942	1.00:1.06:1.00:1.42:1.42:1.45	7032222	9823935	1.00:1.40	30956		Putative carboxymethylenebutenolidase; the authentic, non-tagged protein is detected in highly purified mitochondria in high-throughput studies; YDL086W is not an essential gene
1769	TRUE	YDL088C	7.95	6.24	3	3	Carbamidomethylation	2.89E+07	2.89E+07	3.03E+07	2.83E+07	2.89E+07	2.73E+07	1.00:1.00:1.05:0.98:1.00:0.95	2.93E+07	2.82E+07	1.00:0.96	58912	ASM4	FG-nucleoporin component of central core of nuclear pore complex (NPC); contributes directly to nucleocytoplasmic transport; induces membrane tubulation, which may contribute to nuclear pore assembly; ASM4 has a paralog, NUP53, that arose from the whole genome duplication
1868	TRUE	YDL092W	6.65	35.37	3	3		1520665	1435562.5	1535677.8	1585043	1498795	1711714.5	1.00:0.94:1.01:1.04:0.99:1.13	1497301.8	1598517.5	1.00:1.07	16549	SRP14	Signal recognition particle (SRP) subunit; interacts with the RNA component of SRP to form the Alu domain, which is the region of SRP responsible for arrest of nascent chain elongation during membrane targeting; homolog of mammalian SRP14
627	TRUE	YDL095W	6.34	15.4	10	10	Carbamidomethylation, Oxidation (M)	2.01E+07	2.21E+07	2.22E+07	2.88E+07	2.23E+07	2.25E+07	1.00:1.10:1.11:1.43:1.11:1.12	2.15E+07	2.45E+07	1.00:1.14	92794	PMT1	Protein O-mannosyltransferase of the ER membrane; transfers mannose from dolichyl phosphate-D-mannose to protein serine and threonine residues; 1 of 7 related proteins involved in O-glycosylation which is essential for cell wall rigidity; functions as a heterodimer with Pmt2p but can also pair with Pmt3p; involved in ER quality control; amino terminus faces cytoplasm, carboxyl terminus faces ER l…
772	TRUE	YDL097C	0.88	32.41	11	11	Carbamidomethylation, Oxidation (M)	1.84E+07	1.15E+07	1.16E+07	1.03E+07	1.67E+07	1.71E+07	1.00:0.63:0.63:0.56:0.91:0.93	1.39E+07	1.47E+07	1.00:1.06	49893	RPN6	Essential, non-ATPase regulatory subunit of the 26S proteasome lid; required for the assembly and activity of the 26S proteasome; the human homolog (S9 protein) partially rescues Rpn6p depletion; protein abundance increases in response to DNA replication stress
1341	TRUE	YDL099W	4.09	14.04	4	4		1806975.5	2147081.8	1859622.4	2632565.8	1948634.5	1951968.5	1.00:1.19:1.03:1.46:1.08:1.08	1937893.2	2177723	1.00:1.12	38413	BUG1	Cis-golgi localized protein involved in ER to Golgi transport; forms a complex with the mammalian GRASP65 homolog, Grh1p; mutants are compromised for the fusion of ER-derived vesicles with Golgi membranes
367	TRUE	YDL100C	4.21	45.35	14	14	Carbamidomethylation, Oxidation (M)	5.25E+07	5.47E+07	5.17E+07	5.71E+07	5.39E+07	5.27E+07	1.00:1.04:0.99:1.09:1.03:1.00	5.30E+07	5.45E+07	1.00:1.03	39473	GET3	Guanine nucleotide exchange factor for Gpa1p; amplifies G-protein signaling; subunit of the GET complex involved in ATP-dependent Golgi-to-ER trafficking; binds as a dimer to the transmembrane domain of tail-anchored proteins in the cytosol, shielding them from aqueous solvent until the Get1p/Get2p heterodimer releases the substrate and inserts it into the ER membrane; acts as a chaperone under A…
2070	TRUE	YDL101C	2.33	3.7	1	1		319134.66	474106.94	362239.25	258987.1	335114.12	445857.38	1.00:1.49:1.14:0.81:1.05:1.40	385160.28	346652.88	1.00:0.90	58751	DUN1	Cell-cycle checkpoint S/T protein kinase; required for transient G2/M arrest after DNA damage, damage-induced transcription, and nuclear-to-cytoplasmic redistribution of Rnr2p-Rnr4p after genotoxic stress and iron deprivation; phosphorylates repair protein Rad55p, transcriptional repressor Sml1p, superoxide dismutase, and ribonucleotide reductase inhibitors Crt1p and Dif1p; functions in the Mec1p…
457	TRUE	YDL103C	0.93	32.64	15	15	Carbamidomethylation	5414204	5453136	5103966.5	5097574	5986589	5159219	1.00:1.01:0.94:0.94:1.11:0.95	5323769	5414460.5	1.00:1.02	53595	QRI1	UDP-N-acetylglucosamine pyrophosphorylase; catalyzes the formation of UDP-N-acetylglucosamine (UDP-GlcNAc), which is important in cell wall biosynthesis, protein N-glycosylation, and GPI anchor biosynthesis; protein abundance increases in response to DNA replication stress
1065	TRUE	YDL110C	25.57	52.98	6	6	Oxidation (M)	1.08E+07	1.28E+07	1.25E+07	2.11E+07	1.86E+07	1.81E+07	1.00:1.19:1.16:1.96:1.73:1.68	1.20E+07	1.93E+07	1.00:1.61	16890	TMA17	Regulatory gamma subunit of fatty acid synthase (FAS); ATPase dedicated chaperone that adapts proteasome assembly to stress; induced upon stress; interacts with Rpt6p to assist its pairing to Rpt3p and early steps in proteasome biogenesis; associates with ribosomes; heterozygous deletion demonstrated increases in chromosome instability in a rad9 deletion background; protein abundance is decreased…
1943	TRUE	YDL111C	3.18	10.53	2	2		1097608.9	1008696.3	1071651.6	919194.75	1101683	1022973.4	1.00:0.92:0.98:0.84:1.00:0.93	1059318.9	1014617.06	1.00:0.96	29174	RRP42	Exosome non-catalytic core component; involved in 3'-5' RNA processing and degradation in both the nucleus and the cytoplasm; has similarity to E. coli RNase PH and to human hRrp42p (EXOSC7)
1115	TRUE	YDL112W	4.32	0.97	1	1		400937.72	309632.03	409901.7	217931.19	200289.34	480249	1.00:0.77:1.02:0.54:0.50:1.20	373490.47	299489.84	1.00:0.80	165167	TRM3	2'-O-ribose methyltransferase; catalyzes the ribose methylation of the guanosine nucleotide at position 18 of tRNAs
1749	TRUE	YDL121C	4.61	27.33	4	4		3950260.2	1.09E+07	1.10E+07	1.13E+07	1.06E+07	1.16E+07	1.00:2.76:2.77:2.87:2.69:2.94	8596992	1.12E+07	1.00:1.30	17066	EXP1	A cargo receptor protein for Pma1p; works with Psg1p to promote the transport and maturation of Pma1p; localizes to the ER and COPII vesicles; a non-essential protein
1329	TRUE	YDL122W	2.47	1.11	1	1		369381.53	337147.62	288826.56	349351.56	328625.2	362053.22	1.00:0.91:0.78:0.95:0.89:0.98	331785.25	346676.66	1.00:1.04	92888	UBP1	Ubiquitin-specific protease; removes ubiquitin from ubiquitinated proteins; cleaves at the C terminus of ubiquitin fusions irrespective of their size; capable of cleaving polyubiquitin chains
2543	TRUE	YDL123W	0.63	14.18	1	1		754676.44	739147.56	738159.75	725806.06	844706.8	643086.3	1.00:0.98:0.98:0.96:1.12:0.85	743994.56	737866.4	1.00:0.99	15792	SNA4	Protein of unknown function; localized to the vacuolar outer membrane; predicted to be palmitoylated
227	TRUE	YDL124W	26.82	74.44	18	18	Carbamidomethylation, Oxidation (M)	5.06E+07	6.02E+07	5.59E+07	8.40E+07	8.36E+07	9.44E+07	1.00:1.19:1.10:1.66:1.65:1.86	5.56E+07	8.73E+07	1.00:1.57	35679		NADPH-dependent alpha-keto amide reductase; reduces aromatic alpha-keto amides, aliphatic alpha-keto esters, and aromatic alpha-keto esters; member of the aldo-keto reductase (AKR) family; protein abundance increases in response to DNA replication stress
1206	TRUE	YDL125C	22.52	35.85	4	4	Oxidation (M)	1.90E+07	1.87E+07	2.15E+07	1.26E+07	1.37E+07	1.50E+07	1.00:0.98:1.13:0.66:0.72:0.79	1.97E+07	1.38E+07	1.00:0.70	17798	HNT1	Adenosine 5'-monophosphoramidase; interacts physically and genetically with CDK and TFIIK subunit Kin28p, and genetically with CAK1; member of histidine triad (HIT) superfamily of nucleotide-binding proteins; protein abundance increases in response to DNA replication stress; human homolog HINT1 can complement yeast hnt1 mutant
19	TRUE	YDL126C	4.79	59.45	38	38	Carbamidomethylation, Oxidation (M)	9.47E+07	8.17E+07	9.03E+07	9.66E+07	8.90E+07	9.61E+07	1.00:0.86:0.95:1.02:0.94:1.02	8.89E+07	9.39E+07	1.00:1.06	92115	CDC48	AAA ATPase with protein-unfoldase activity; subunit of polyUb-selective segregase complex involved in ERAD, EGAD, INM-associated degradation (INMAD), mitotic spindle disassembly, macroautophagy, PMN, ribosome-associated degradation, ribophagy, homotypic ER membrane fusion, SCF complex disassembly, cell wall integrity, and telomerase regulation; mobilizes membrane-anchored transcription factors by…
2147	TRUE	YDL128W	5.39	2.67	1	1		538043.7	789184.94	847274	776890.2	808767.06	1109571.6	1.00:1.47:1.57:1.44:1.50:2.06	724834.2	898409.6	1.00:1.24	44765	VCX1	Vacuolar membrane antiporter with Ca2+/H+ and K+/H+ exchange activity; involved in control of cytosolic Ca2+ and K+ concentrations; has similarity to sodium/calcium exchangers, including the bovine Na+/Ca2+,K+ antiporter
1792	TRUE	YDL130W	3.76	46.73	2	2		2.33E+08	2.72E+08	2.18E+08	2.17E+08	2.54E+08	1.85E+08	1.00:1.17:0.94:0.93:1.09:0.79	2.41E+08	2.19E+08	1.00:0.91	10786	RPP1B	Ribosomal protein P1 beta; component of the ribosomal stalk, which is involved in interaction of translational elongation factors with ribosome; free (non-ribosomal) P1 stimulates the phosphorylation of the eIF2 alpha subunit (Sui2p) by Gcn2p; accumulation is regulated by phosphorylation and interaction with the P2 stalk component
1788	TRUE	YDL130W	9.32	17.24	2	2		2446515	4238894.5	3653602	4887216.5	5061441.5	4282655	1.00:1.73:1.49:2.00:2.07:1.75	3446337.2	4743771	1.00:1.38	10181	RPP1B	Ribosomal protein P1 beta; component of the ribosomal stalk, which is involved in interaction of translational elongation factors with ribosome; free (non-ribosomal) P1 stimulates the phosphorylation of the eIF2 alpha subunit (Sui2p) by Gcn2p; accumulation is regulated by phosphorylation and interaction with the P2 stalk component
244	TRUE	YDL131W	28.74	17.01	21	5	Oxidation (M)	1.89E+07	1.76E+07	1.96E+07	1.40E+07	1.41E+07	1.47E+07	1.00:0.93:1.03:0.74:0.75:0.78	1.87E+07	1.43E+07	1.00:0.76	48713	LYS21	Homocitrate synthase isozyme; catalyzes the condensation of acetyl-CoA and alpha-ketoglutarate to form homocitrate, which is the first step in the lysine biosynthesis pathway; LYS21 has a paralog, LYS20, that arose from the whole genome duplication
589	TRUE	YDL132W	15.85	16.91	10	10	Oxidation (M)	3048216	3177250.5	3086635	3231235.5	3378870.5	3293806.5	1.00:1.04:1.01:1.06:1.11:1.08	3104033.8	3301304	1.00:1.06	94063	CDC53	Cullin; structural protein of SCF complexes (which also contain Skp1p, Cdc34p, Hrt1p and an F-box protein) involved in ubiquitination; SCF promotes the G1-S transition by targeting G1 cyclins and the Cln-CDK inhibitor Sic1p for degradation; human homolog CUL1 can complement yeast cdc53 null mutant
893	TRUE	YDL134C	1.14	11.62	7	2	Oxidation (M)	2133389	2037289.2	1857196.6	1563953.4	2346720.8	2547537.8	1.00:0.95:0.87:0.73:1.10:1.19	2009291.6	2152737.2	1.00:1.07	42057	PPH21	Catalytic subunit of protein phosphatase 2A, PP2A; functionally redundant with Pph22p; C-terminally methylated; forms alternate complexes with several regulatory subunits; involved in signal transduction and regulation of mitosis; forms nuclear foci upon DNA replication stress; PPH21 has a paralog, PPH22, that arose from the whole genome duplication
1656	TRUE	YDL135C	2.62	35.47	4	4		6279325.5	6100914.5	6255227	5633975	5939404	6551919	1.00:0.97:1.00:0.90:0.95:1.04	6211822.5	6041766	1.00:0.97	23257	RDI1	Rho GDP dissociation inhibitor; involved in the localization and regulation of Cdc42p and Rho1p; protein abundance increases in response to DNA replication stress
1265	TRUE	YDL136W	12.98	36.36	6	6	Carbamidomethylation	2.79E+08	2.48E+08	2.56E+08	2.38E+08	2.35E+08	2.35E+08	1.00:0.89:0.92:0.86:0.84:0.84	2.61E+08	2.36E+08	1.00:0.91	14028	RPL35B	Ribosomal 60S subunit protein L35B; homologous to mammalian ribosomal protein L35 and bacterial L29; RPL35B has a paralog, RPL35A, that arose from the whole genome duplication
552	TRUE	YDL137W	7.23	17.58	10	3	Oxidation (M)	2416555	5976597.5	1.06E+07	1.10E+07	9819800	1.11E+07	1.00:2.47:4.39:4.54:4.06:4.58	6336611	1.06E+07	1.00:1.68	20776	ARF2	ADP-ribosylation factor; GTPase of the Ras superfamily involved in regulation of coated formation vesicles in intracellular trafficking within the Golgi; ARF2 has a paralog, ARF1, that arose from the whole genome duplication; arf1 arf2 double null mutation is complemented by human ARF1, ARF4, ARF5, or ARF6
91	TRUE	YDL140C	0.99	22.49	34	33	Carbamidomethylation, Oxidation (M)	1.55E+07	7723765	1.44E+07	1.14E+07	1.43E+07	8478131	1.00:0.50:0.93:0.74:0.92:0.55	1.26E+07	1.14E+07	1.00:0.91	191731	RPO21	RNA polymerase II largest subunit B220; part of central core; phosphorylation of C-terminal heptapeptide repeat domain regulates association with transcription and splicing factors; similar to bacterial beta-prime
2200	TRUE	YDL141W	4.58	3.18	1	1		534570.9	811354.7	654035.9	638179.5	794227.56	953925.44	1.00:1.52:1.22:1.19:1.49:1.78	666653.8	795444.2	1.00:1.19	76482	BPL1	Biotin:apoprotein ligase; covalently modifies proteins with the addition of biotin, required for acetyl-CoA carboxylase (Acc1p) holoenzyme formation; comparative analysis suggests that a mitochondrially targeted form may result from translation starting at a non-canonical codon upstream of the annotated start codon; human homolog HLCS can complement yeast BPL1 mutant
433	TRUE	YDL143W	16.19	45.56	16	16	Carbamidomethylation, Oxidation (M)	2.07E+07	2.06E+07	2.01E+07	1.96E+07	1.97E+07	1.98E+07	1.00:1.00:0.97:0.95:0.96:0.96	2.04E+07	1.97E+07	1.00:0.96	57722	CCT4	Subunit of the cytosolic chaperonin Cct ring complex; related to Tcp1p, required for the assembly of actin and tubulins in vivo
2099	TRUE	YDL144C	7.22	15.41	2	2	Carbamidomethylation	564739.4	680785.4	556215.94	581913.5	1249697.8	874592.44	1.00:1.21:0.98:1.03:2.21:1.55	600580.25	902067.9	1.00:1.50	39902		Protein of unknown function; green fluorescent protein (GFP)-fusion protein localizes to the cytoplasm and nucleus; YDL144C is not an essential gene; protein abundance increases in response to DNA replication stress
107	TRUE	YDL145C	5.15	39.93	33	33	Carbamidomethylation, Oxidation (M)	1.32E+07	1.55E+07	1.40E+07	1.58E+07	1.57E+07	1.42E+07	1.00:1.17:1.06:1.20:1.19:1.07	1.42E+07	1.52E+07	1.00:1.07	135726	COP1	Alpha subunit of COPI vesicle coatomer complex; complex surrounds transport vesicles in the early secretory pathway
590	TRUE	YDL147W	0.25	32.74	12	12	Carbamidomethylation, Oxidation (M)	7070603.5	7645252	7672908.5	7603088	6581694	8161164.5	1.00:1.08:1.09:1.08:0.93:1.15	7462921	7448648.5	1.00:1.00	51887	RPN5	Subunit of the CSN and 26S proteasome lid complexes; similar to mammalian p55 subunit and to another S. cerevisiae regulatory subunit, Rpn7p; Rpn5p is an essential protein; the COP9 signalosome is also known as the CSN
2134	TRUE	YDL148C	3.29	1.97	1	1	Oxidation (M)	225953.86	305953.6	166765.66	141830.08	197514.23	236688.84	1.00:1.35:0.74:0.63:0.87:1.05	232891.03	192011.05	1.00:0.82	94421	NOP14	Nucleolar protein; forms a complex with Noc4p that mediates maturation and nuclear export of 40S ribosomal subunits; also present in the small subunit processome complex, which is required for processing of pre-18S rRNA
1624	TRUE	YDL150W	0.9	10.17	3	3		1670771.5	1723859	1787814.2	1964555.8	1537923.4	1606903.2	1.00:1.03:1.07:1.18:0.92:0.96	1727481.5	1703127.4	1.00:0.99	46786	RPC53	RNA polymerase III subunit C53
889	TRUE	YDL153C	0.76	18.66	8	8	Oxidation (M)	5025660	5176782	4847560.5	5488726	5290615	4521426.5	1.00:1.03:0.96:1.09:1.05:0.90	5016667.5	5100256	1.00:1.02	70378	SAS10	Subunit of U3-containing Small Subunit (SSU) processome complex; involved in production of 18S rRNA and assembly of small ribosomal subunit; disrupts silencing when overproduced; mutant has increased aneuploidy tolerance; essential gene
2976	TRUE	YDL156W	2.15	1.53	1	1		186515.5	277992.44	256694.12	292996.06	228304.2	251755.17	1.00:1.49:1.38:1.57:1.22:1.35	240400.69	257685.14	1.00:1.07	59275	CMR1	Nuclear protein with role in transcription, protein quality control; localizes to the intranuclear quality control compartment (INQ) in response to proteasome inhibition or DNA replication stress; INQ likely sequesters proteins involved in DNA metabolism for degradation or re-folding; also localizes to coding regions of transcribed genes; contains three WD domains (WD-40 repeat); human ortholog W…
492	TRUE	YDL160C	13.47	30.97	13	13	Carbamidomethylation, Oxidation (M)	1.34E+07	1.33E+07	1.25E+07	1.46E+07	1.45E+07	1.37E+07	1.00:1.00:0.93:1.09:1.08:1.02	1.31E+07	1.43E+07	1.00:1.09	57663	DHH1	Cytoplasmic DEAD-box helicase and mRNA decapping activator; interacts with decapping and deadenylase complexes to coordinate mRNA decapping and decay; regulates general translational repression; translational activator of select mRNAs during filamentous growth, mating and autophagy; cooperates with Ngr1p to promote specific mRNA decay; ATP- and RNA-bound form promotes processing body assembly, wh…
1664	TRUE	YDL161W	2.63	10.11	3	3		4025547.5	4178560	3117650.2	4087491.8	3739544	4163965.8	1.00:1.04:0.77:1.02:0.93:1.03	3773919.2	3997000.2	1.00:1.06	52471	ENT1	Epsin-like protein involved in endocytosis and actin patch assembly; K63-specific Ub chain binding protein that functions as an endocytic adaptor; binds clathrin via a clathrin-binding domain motif at C-terminus; contains two ubiquitin-interacting motifs (UIMs); functionally redundant with Ent2p; relocalizes from bud neck to cytoplasm upon DNA replication stress; ENT1 has a paralog, ENT2, that ar…
1619	TRUE	YDL165W	0.61	20.83	2	2	Oxidation (M)	1612907.6	1215899.4	1150729.1	1499378.2	1447698	1119470.5	1.00:0.75:0.71:0.93:0.90:0.69	1326512	1355515.5	1.00:1.02	22481	CDC36	Component of the CCR4-NOT core complex, involved in mRNA decapping; this complex has multiple roles in regulating mRNA levels including regulation of transcription and destabilizing mRNAs through deadenylation; basal transcription factor
1511	TRUE	YDL166C	8.6	34.85	5	5	Carbamidomethylation, Oxidation (M)	3579794.2	3734020.8	3383336.8	3361507	3049759	3421812.5	1.00:1.04:0.95:0.94:0.85:0.96	3565717.2	3277692.8	1.00:0.92	22842	FAP7	Essential NTPase required for small ribosome subunit synthesis; mediates processing of the 20S pre-rRNA at site D in the cytoplasm but associates only transiently with 43S preribosomes via Rps14p; complex with Rps14 is conserved between humans, yeast, and arches; may be the endonuclease for site D; depletion leads to accumulation of pre-40S ribosomes in 80S-like ribosomes; human TAF9 functionally…
1375	TRUE	YDL168W	8.58	11.63	4	4	Carbamidomethylation	2727806	2192243.8	2755033.8	1856769.8	2390490	2082703.1	1.00:0.80:1.01:0.68:0.88:0.76	2558361	2109987.5	1.00:0.82	41161	SFA1	Bifunctional alcohol dehydrogenase and formaldehyde dehydrogenase; formaldehyde dehydrogenase activity is glutathione-dependent; functions in formaldehyde detoxification and formation of long chain and complex alcohols, regulated by Hog1p-Sko1p; protein abundance increases in response to DNA replication stress
390	TRUE	YDL171C	0.31	7.32	13	13	Carbamidomethylation, Oxidation (M)	4736334	3616848.2	1.82E+07	5228744.5	4646449	1.53E+07	1.00:0.76:3.85:1.10:0.98:3.24	8860269	8400446	1.00:0.95	238221	GLT1	NAD(+)-dependent glutamate synthase (GOGAT); synthesizes glutamate from glutamine and alpha-ketoglutarate; with Gln1p, forms the secondary pathway for glutamate biosynthesis from ammonia; expression regulated by nitrogen source; assembles into filaments as cells approach stationary phase and under cytosolic acidification and starvation conditions
1269	TRUE	YDL173W	10.6	27.36	6	6		3637372.5	3631889.5	2822821	4213976	4086682.5	3904604.5	1.00:1.00:0.78:1.16:1.12:1.07	3364027.8	4068421	1.00:1.21	32005	PAR32	Low complexity protein; mediates inhibition of Mep1p and Mep3p activity; hyperphosphorylated upon rapamycin treatment in a Tap42p-dependent manner; green fluorescent protein (GFP)-fusion protein localizes to the cytoplasm; phosphorylation and localization regulated by TORC1-effector kinase, Npr1p
287	TRUE	YDL174C	21.2	41.84	19	19	Carbamidomethylation, Oxidation (M)	1.84E+07	2.27E+07	2.15E+07	2.98E+07	2.88E+07	2.79E+07	1.00:1.23:1.17:1.62:1.57:1.52	2.08E+07	2.88E+07	1.00:1.38	65411	DLD1	Major mitochondrial D-lactate dehydrogenase; oxidizes D-lactate to pyruvate, transcription is heme-dependent, repressed by glucose, and derepressed in ethanol or lactate; located in the mitochondrial inner membrane
1588	TRUE	YDL175C	5.68	4.93	1	1		4326083	5406767	6162975.5	5342481.5	7696919.5	6184623.5	1.00:1.25:1.42:1.23:1.78:1.43	5298608.5	6408008	1.00:1.21	39462	AIR2	RNA-binding subunit of the TRAMP nuclear RNA surveillance complex; involved in nuclear RNA processing and degradation; involved in TRAMP complex assembly as a bridge between Mtr4p and Trf4p; stimulates the poly(A) polymerase activity of Pap2p in vitro; has 5 zinc knuckle motifs; AIR2 has a paralog, AIR1, that arose from the whole genome duplication; Air2p and Air1p have nonredundant roles in regu…
701	TRUE	YDL178W	6.3	21.09	10	8	Carbamidomethylation	6312495.5	4840470	6317237	7174713	6313275	6411658	1.00:0.77:1.00:1.14:1.00:1.02	5823401	6633215	1.00:1.14	59387	DLD2	D-2-hydroxyglutarate dehydrogenase, and minor D-lactate dehydrogenase; mitochondrial matrix protein that oxidizes D-2-hydroxyglutarate (D-2HG), an oncometabolite, to alpha-ketoglutarate with a minor role in lactate catabolism; located in the mitochondrial matrix
1984	TRUE	YDL181W	24.03	30.23	3	3		2701338.8	3563800.5	2982249.8	7803207	6020256	5743291	1.00:1.32:1.10:2.89:2.23:2.13	3082463	6522251.5	1.00:2.12	9989	INH1	Protein that inhibits ATP hydrolysis by the F1F0-ATP synthase; inhibitory function is enhanced by stabilizing proteins Stf1p and Stf2p; has a calmodulin-binding motif and binds calmodulin in vitro; INH1 has a paralog, STF1, that arose from the whole genome duplication
246	TRUE	YDL182W	24.08	12.35	21	5	Oxidation (M)	2.06E+07	1.92E+07	1.54E+07	1.09E+07	1.05E+07	9531884	1.00:0.93:0.75:0.53:0.51:0.46	1.84E+07	1.03E+07	1.00:0.56	47218	LYS20	Homocitrate synthase isozyme and functions in DNA repair; catalyzes the condensation of acetyl-CoA and alpha-ketoglutarate to form homocitrate, which is the first step in the lysine biosynthesis pathway; LYS20 has a paralog, LYS21, that arose from the whole genome duplication
8	TRUE	YDL185W	1.28	61.57	55	55	Carbamidomethylation, Oxidation (M)	8.06E+07	1.00E+08	9.41E+07	8.47E+07	9.21E+07	1.08E+08	1.00:1.25:1.17:1.05:1.14:1.34	9.17E+07	9.50E+07	1.00:1.04	118756	VMA1	Subunit A of the V1 peripheral membrane domain of V-ATPase; protein precursor undergoes self-catalyzed splicing to yield the extein Tfp1p and the intein Vde (PI-SceI), which is a site-specific endonuclease; the V1 peripheral membrane domain of the vacuolar H+-ATPase (V-ATPase) has eight subunits; involved in methionine restriction extension of chronological lifespan in an autophagy-dependent mann…
835	TRUE	YDL188C	25.16	9.52	7	2		4575788.5	5099893	3677977.8	1204534.9	1268122.8	1916937	1.00:1.11:0.80:0.26:0.28:0.42	4451220	1463198.2	1.00:0.33	43166	PPH22	Catalytic subunit of protein phosphatase 2A, PP2A; functionally redundant with Pph21p; C-terminally methylated; forms alternate complexes with several regulatory subunits; involved in signal transduction and regulation of mitosis; protein abundance increases in response to DNA replication stress; dephosphorylates Tel1p/Mec1p-phosphorylated Cdc13p to promote telomerase release from telomeres at G2…
1892	TRUE	YDL189W	6.82	1.53	1	1		253360.8	285269.16	239344.92	360930.97	255719	310705.38	1.00:1.13:0.94:1.42:1.01:1.23	259324.95	309118.44	1.00:1.19	52076	RBS1	Protein involved in assembly of the RNA Pol III complex; high copy suppressor of Pol III assembly mutation and psk1 psk2 mutations that confer temperature-sensitivity for galactose utilization; physically interacts with Pol III; proposed to bind single-stranded nucleic acids via its R3H domain; capable of forming the prion [VTS1+]
1359	TRUE	YDL190C	2.15	3.53	3	3		2335892.8	2037411.5	1954644.6	1876935	2117801.2	2096868.5	1.00:0.87:0.84:0.80:0.91:0.90	2109316.2	2030534.9	1.00:0.96	110035	UFD2	Conserved ubiquitin (Ub) chain assembly factor (E4); forms branched Ub chains on substrates destined for degradation, catalyzing K48-linked multi-monoubiquitination of K29-linked Ub chains assembled by Ub-ligase Ufd4p; involved in Ub-fusion degradation pathway, OLE membrane fluidity pathway, stress response survival, and ERAD pathway for misfolded proteins where it promotes ubiquitination and tra…
1265	TRUE	YDL191W	12.98	36.36	6	6	Carbamidomethylation	2.79E+08	2.48E+08	2.56E+08	2.38E+08	2.35E+08	2.35E+08	1.00:0.89:0.92:0.86:0.84:0.84	2.61E+08	2.36E+08	1.00:0.91	14028	RPL35A	Ribosomal 60S subunit protein L35A; homologous to mammalian ribosomal protein L35 and bacterial L29; RPL35A has a paralog, RPL35B, that arose from the whole genome duplication
486	TRUE	YDL192W	0.86	17.58	10	3	Oxidation (M)	2.17E+07	2.24E+07	2.22E+07	2.01E+07	2.21E+07	2.55E+07	1.00:1.03:1.02:0.93:1.02:1.17	2.21E+07	2.26E+07	1.00:1.02	20648	ARF1	ADP-ribosylation factor; GTPase of the Ras superfamily that regulates coated vesicle formation during intracellular trafficking within the Golgi; regulates mitochondrial fission, fusion and function, controlling the flow of fatty acids and metabolites from lipid droplets to peroxisomes and mitochondria; localizes to the Golgi apparatus and the active form to ER and lipid droplets; arf1 arf2 doubl…
2088	TRUE	YDL193W	2.2	2.13	1	1		3590278	1867410	383965	2267875.5	2114054.5	1666928.5	1.00:0.52:0.11:0.63:0.59:0.46	1947217.6	2016286.1	1.00:1.04	42676	NUS1	Forms dehydrodolichyl diphosphate synthase complex with RER2 or SRT1; tet-repressible mutant shows accumulation of hypoglycosylated forms of CPY, suggesting that Nus1p may be involved in protein trafficking; mutations in human homolog NUS1 have been implicated in congenital scoliosis, neurological impairment, refractory epilepsy, hearing deficit, and visual impairment; human cis-prenyltransferase…
58	TRUE	YDL195W	1.56	40.89	37	37	Carbamidomethylation, Oxidation (M)	4.65E+07	4.22E+07	4.18E+07	4.54E+07	4.26E+07	3.97E+07	1.00:0.91:0.90:0.98:0.92:0.85	4.35E+07	4.26E+07	1.00:0.98	138836	SEC31	Component of the Sec13p-Sec31p complex of the COPII vesicle coat; COPII coat is required for vesicle formation in ER to Golgi transport; mutant has increased aneuploidy tolerance
783	TRUE	YDL198C	0.36	39.53	9	9	Oxidation (M)	9056643	9830606	9374012	9188947	9936656	9031304	1.00:1.09:1.04:1.01:1.10:1.00	9420420	9385636	1.00:1.00	33334	GGC1	Mitochondrial GTP/GDP transporter; essential for mitochondrial genome maintenance; has a role in mitochondrial iron transport; member of the mitochondrial carrier family
2100	TRUE	YDL201W	5.06	8.71	2	2		914165.8	1191205.9	1215482	793595.9	1089371	973373.1	1.00:1.30:1.33:0.87:1.19:1.06	1106951.2	952113.3	1.00:0.86	33510	TRM8	Catalytic subunit of a tRNA methyltransferase complex; Trm8p and Trm82p comprise an enzyme that catalyzes a methyl-transfer from S-adenosyl-l-methionine to the N(7) atom of guanine at position 46 in tRNA; Trm8 lacks catalytic activity if not bound to Trm82p
3188	TRUE	YDL202W	8.78	7.2	1	1		179184.86	130406.41	209735.73	203771.73	223355.98	287647.72	1.00:0.73:1.17:1.14:1.25:1.61	173109	238258.48	1.00:1.38	28634	MRPL11	Mitochondrial ribosomal protein of the large subunit; localizes to vacuole in response to H2O2
654	TRUE	YDL204W	41.91	32.74	11	11	Oxidation (M)	2198191	3166266.8	2936814	3.67E+07	2.75E+07	3.01E+07	1.00:1.44:1.34:16.70:12.51:13.69	3024336.5	3.14E+07	1.00:10.39	44478	RTN2	Reticulon protein; involved in nuclear pore assembly and maintenance of tubular ER morphology; promotes membrane curvature; regulates the ER asymmetry-induced inheritance block during ER stress; role in ER-derived peroxisomal biogenesis; interacts with Sec6p, Yip3p, and Sbh1p; less abundant than RTN1; member of RTNLA (reticulon-like A) subfamily; protein increases in abundance and relocalizes to …
2772	TRUE	YDL205C	2.2	5.18	1	1		1179487.5	762450.4	1352960.5	1357531.6	952728.75	1337992.8	1.00:0.65:1.15:1.15:0.81:1.13	1098299.5	1216084.4	1.00:1.11	36793	HEM3	Porphobilinogen deaminase; catalyzes the conversion of 4-porphobilinogen to hydroxymethylbilane, the third step in heme biosynthesis; localizes to the cytoplasm and nucleus; expression is regulated by Hap2p-Hap3p, but not by levels of heme; human homolog HMBS can complement yeast mutant and allow growth of haploid null after sporulation of a heterozygous diploid
2285	TRUE	YDL208W	2.63	10.19	2	2		1.36E+07	1.29E+07	1.17E+07	1.36E+07	1.15E+07	1.16E+07	1.00:0.95:0.86:1.00:0.84:0.85	1.28E+07	1.22E+07	1.00:0.96	17241	NHP2	Protein related to mammalian high mobility group (HMG) proteins; nuclear protein; essential for function of H/ACA-type snoRNPs, which are involved in 18S rRNA processing
163	FALSE	YDL209C	11.43	2.06	1	1		591917.6	672948.06	519224.2	868778.06	698254.6	716281.1	1.00:1.14:0.88:1.47:1.18:1.21	594696.6	761104.6	1.00:1.28	38549	CWC2	Member of the NineTeen Complex (NTC); this complex contains Prp19p and stabilizes U6 snRNA in catalytic forms of the spliceosome containing U2, U5, and U6 snRNAs; binds directly to U6 snRNA; similar to S. pombe Cwf2
1285	TRUE	YDL213C	16.67	27.43	4	4		5049937	4508996.5	4578795.5	4080517.5	4198552	3994165.2	1.00:0.89:0.91:0.81:0.83:0.79	4712576.5	4091078	1.00:0.87	25335	NOP6	rRNA-binding protein required for 40S ribosomal subunit biogenesis; contains an RNA recognition motif (RRM); hydrophilin essential to overcome the stress of the desiccation-rehydration process; NOP6 may be a fungal-specific gene as no homologs have been yet identified in higher eukaryotes
1550	TRUE	YDL215C	9.47	5.03	4	4		1527294.2	1656928	1641234.2	1690521.6	1800281.1	2125634.5	1.00:1.08:1.07:1.11:1.18:1.39	1608485.5	1872145.8	1.00:1.16	124451	GDH2	NAD(+)-dependent glutamate dehydrogenase; degrades glutamate to ammonia and alpha-ketoglutarate; expression sensitive to nitrogen catabolite repression and intracellular ammonia levels; genetically interacts with GDH3 by suppressing stress-induced apoptosis
2191	TRUE	YDL222C	11.58	11.94	2	2		0	291503.6	0	2730869.5	1864047.2	1679702.1	-:64.00:-:64.00:64.00:64.00	291503.6	2091539.6	1.00:7.18	34254	FMP45	Integral membrane protein localized to mitochondria; required for sporulation and maintaining sphingolipid content; similar to SUR7; FMP45 has a paralog, YNL194C, that arose from the whole genome duplication
88	TRUE	YDL223C	26.8	23.4	16	16	Oxidation (M)	2205214	2263626	2004787.2	9752844	5426902	7675809.5	1.00:1.03:0.91:4.42:2.46:3.48	2273614.8	7618518.5	1.00:3.35	113735	HBT1	Shmoo tip protein, substrate of Hub1p ubiquitin-like protein; mutants are defective for mating projection formation, thereby implicating Hbt1p in polarized cell morphogenesis; HBT1 has a paralog, YNL195C, that arose from the whole genome duplication
1417	TRUE	YDL224C	21.48	4.31	2	2		726881	698310.56	617933.8	915983.1	854672.4	897211.6	1.00:0.96:0.85:1.26:1.18:1.23	681041.8	889289.06	1.00:1.31	70809	WHI4	Putative RNA binding protein; regulates the cell size requirement for passage through Start and commitment to cell division; WHI4 has a paralog, WHI3, that arose from the whole genome duplication
473	TRUE	YDL225W	1.53	26.63	12	12		5352868	5722884	5383265.5	6454361.5	5134755	5437047.5	1.00:1.07:1.01:1.21:0.96:1.02	5486339	5675388	1.00:1.03	62749	SHS1	Component of the septin ring that is required for cytokinesis; present at the ends of rod-like septin hetero-oligomers; C-terminal extension is important for recruitment of Bni5p to the mother-bud neck, which in turn is required for Myo1p recruitment and cytokinesis; undergoes sumoylation and phosphorylation during mitosis; protein abundance increases in response to DNA replication stress
494	TRUE	YDL226C	1.51	57.51	15	15	Carbamidomethylation	7200399.5	8271398.5	7161276	9336498	6971161	7404004	1.00:1.15:0.99:1.30:0.97:1.03	7544358	7903887.5	1.00:1.05	39415	GCS1	ADP-ribosylation factor GTPase activating protein (ARF GAP); involved in ER-Golgi transport; required for prospore membrane formation; regulates phospholipase Spo14p; shares functional similarity with Glo3p; GCS1 has a paralog, SPS18, that arose from the whole genome duplication
27	TRUE	YDL229W	7.41	12.05	44	6	Carbamidomethylation, Oxidation (M)	7.24E+07	6.45E+07	6.17E+07	5.81E+07	6.47E+07	5.59E+07	1.00:0.89:0.85:0.80:0.89:0.77	6.62E+07	5.97E+07	1.00:0.90	66720	SSB1	Cytoplasmic ATPase that is a ribosome-associated molecular chaperone; functions with J-protein partner Zuo1p; may be involved in folding of newly-made polypeptide chains; member of the HSP70 family; interacts with phosphatase subunit Reg1p; SSB1 has a paralog, SSB2, that arose from the whole genome duplication
1236	TRUE	YDL235C	5.7	33.33	5	5	Carbamidomethylation	8623246	9286817	1.27E+07	7872734	8937832	8916825	1.00:1.08:1.47:0.91:1.04:1.03	1.02E+07	8575797	1.00:0.84	19288	YPD1	Osmotic stress-responsive phosphorelay intermediate sensor protein; phosphorylated by the plasma membrane sensor Sln1p in response to osmotic stress and then in turn phosphorylates the response regulators Ssk1p in the cytosol and Skn7p in the nucleus
708	TRUE	YDL236W	0.29	42.81	10	10	Carbamidomethylation, Oxidation (M)	6507123.5	6945985.5	6726924.5	6095975.5	6961918.5	7070499.5	1.00:1.07:1.03:0.94:1.07:1.09	6726678	6709464.5	1.00:1.00	34743	PHO13	Conserved phosphatase acting as a metabolite repair enzyme; shows specific dephosphorylating activity on two side-products of central carbohydrate metabolism, 2-phosphoglycolate and 4-phosphoerythronate; alkaline phosphatase specific for p-nitrophenyl phosphate; also has protein phosphatase activity; human ortholog PGP shows similar substrate specificity, deletion causes similar metabolite accumu…
1708	TRUE	YDL237W	0.04	9.46	2	2	Carbamidomethylation	1339031.2	1650572.5	1502573.9	1205864	1474829.5	1877788.2	1.00:1.23:1.12:0.90:1.10:1.40	1497392.5	1519494	1.00:1.01	44501	AIM6	Protein of unknown function; required for respiratory growth; YDL237W is not an essential gene
928	FALSE	YDL245C	13.09	1.58	1	1		0	701468	674307.56	1085015.6	2088825.9	1507844.4	-:64.00:64.00:64.00:64.00:64.00	687887.75	1560562	1.00:2.27	63050	HXT15	Putative transmembrane polyol transporter; supports growth on and uptake of mannitol, sorbitol and xylitol with moderate affinity when overexpressed in a strain deleted for hexose family members; minor hexose transport activity when overexpressed in a similar strain; similarity to hexose transporters; expression is induced by low levels of glucose and repressed by high levels of glucose
480	TRUE	YDR001C	32.02	24.34	15	13	Carbamidomethylation, Oxidation (M)	3421425.5	3762123.2	3561292	5247791.5	5920113	5853124	1.00:1.10:1.04:1.53:1.73:1.71	3581613.5	5673676	1.00:1.58	85998	NTH1	Neutral trehalase, degrades trehalose; required for thermotolerance and may mediate resistance to other cellular stresses; phosphorylated and activated by Cdc28p at the G1/S phase transition to coordinately regulate carbohydrate metabolism and the cell cycle; inhibited by Dcs1p; NTH1 has a paralog, NTH2, that arose from the whole genome duplication
881	TRUE	YDR002W	0.11	42.08	7	7	Carbamidomethylation, Oxidation (M)	1.58E+07	1.79E+07	1.87E+07	1.99E+07	1.61E+07	1.67E+07	1.00:1.13:1.18:1.26:1.02:1.05	1.76E+07	1.76E+07	1.00:1.00	23072	YRB1	Ran GTPase binding protein; involved in nuclear protein import and RNA export, ubiquitin-mediated protein degradation during the cell cycle; shuttles between the nucleus and cytoplasm; is essential; homolog of human RanBP1
2024	TRUE	YDR011W	12.59	1.26	1	1		437284.28	378818.5	448242.8	482502.06	737227.6	610293.06	1.00:0.87:1.03:1.10:1.69:1.40	421448.53	610007.56	1.00:1.45	168885	SNQ2	Plasma membrane ATP-binding cassette (ABC) transporter; multidrug transporter involved in multidrug resistance and resistance to singlet oxygen species
338	TRUE	YDR012W	4.35	4.41	17	2		2709798.8	2297363.8	2019942.5	4832487	2329916	2408992.5	1.00:0.85:0.75:1.78:0.86:0.89	2342368.5	3190465.2	1.00:1.36	39181	RPL4B	Ribosomal 60S subunit protein L4B; homologous to mammalian ribosomal protein L4 and bacterial L4; RPL4B has a paralog, RPL4A, that arose from the whole genome duplication
1643	TRUE	YDR017C	7.35	3.62	3	3		574074.75	607129.25	537236.5	876607	615907	621782.5	1.00:1.06:0.94:1.53:1.07:1.08	572813.5	704765.5	1.00:1.23	119669	KCS1	Inositol hexakisphosphate (IP6) and inositol heptakisphosphate (IP7) kinase; generation of high energy inositol pyrophosphates by Kcs1p is required for many processes such as vacuolar biogenesis, stress response, RNA polymerase I-mediated rRNA transcription and telomere maintenance; phosphorylated by the AMPK Snf1p, leading to reduced levels of pyrophosphorylated IP7, increased filamentous and in…
472	TRUE	YDR019C	5.01	53.62	14	14	Carbamidomethylation, Oxidation (M)	9025683	1.09E+07	1.03E+07	1.02E+07	8997959	8572781	1.00:1.21:1.14:1.13:1.00:0.95	1.01E+07	9242890	1.00:0.92	44588	GCV1	T subunit of the mitochondrial glycine decarboxylase complex; glycine decarboxylase is required for the catabolism of glycine to 5,10-methylene-THF; expression is regulated by levels of levels of 5,10-methylene-THF in the cytoplasm
190	TRUE	YDR023W	11.79	52.92	23	23	Carbamidomethylation, Oxidation (M)	1.06E+08	1.06E+08	1.01E+08	1.01E+08	9.03E+07	9.21E+07	1.00:1.00:0.96:0.96:0.86:0.87	1.04E+08	9.46E+07	1.00:0.91	53428	SES1	Cytosolic seryl-tRNA synthetase; class II aminoacyl-tRNA synthetase that aminoacylates tRNA(Ser), displays tRNA-dependent amino acid recognition which enhances discrimination of the serine substrate; copurifies with Abp140p in an RNA-dependent manner and stimulates 3-methylcytidine (m3C) modification of residue 32 of the tRNA anticodon loop of tRNA-Ser; interacts with peroxin Pex21p
886	TRUE	YDR025W	0.4	48.41	8	8	Carbamidomethylation	3.69E+08	2.49E+08	3.18E+08	3.56E+08	2.80E+08	3.08E+08	1.00:0.68:0.86:0.96:0.76:0.83	3.12E+08	3.15E+08	1.00:1.01	17868	RPS11A	Protein component of the small (40S) ribosomal subunit; homologous to mammalian ribosomal protein S11 and bacterial S17; N-terminally propionylated in vivo; RPS11A has a paralog, RPS11B, that arose from the whole genome duplication
763	TRUE	YDR028C	4.66	8.67	7	7	Oxidation (M)	2042937.9	2207118	2220174.8	3319845.5	2145624.5	2226565	1.00:1.08:1.09:1.63:1.05:1.09	2156743.5	2564011.5	1.00:1.19	112735	REG1	Regulatory subunit of type 1 protein phosphatase Glc7p; involved in negative regulation of glucose-repressible genes; involved in regulation of the nucleocytoplasmic shuttling of Hxk2p; REG1 has a paralog, REG2, that arose from the whole genome duplication
819	TRUE	YDR032C	29.94	78.39	8	8	Carbamidomethylation, Oxidation (M)	3.86E+07	4.21E+07	4.08E+07	6.32E+07	7.20E+07	6.12E+07	1.00:1.09:1.06:1.64:1.87:1.59	4.05E+07	6.55E+07	1.00:1.62	21085	PST2	FMN-dependent NAD(P)H:quinone oxidoreductase; induced by oxidative stress in a Yap1p dependent manner; the authentic, non-tagged protein is detected in highly purified mitochondria in high-throughput studies; protein abundance increases in response to DNA replication stress; PST2 has a paralog, RFS1, that arose from the whole genome duplication
468	TRUE	YDR035W	17.81	43.94	11	11	Carbamidomethylation, Oxidation (M)	3.00E+07	2.44E+07	2.65E+07	2.17E+07	2.05E+07	1.97E+07	1.00:0.81:0.88:0.72:0.68:0.66	2.70E+07	2.07E+07	1.00:0.77	41189	ARO3	3-deoxy-D-arabino-heptulosonate-7-phosphate (DAHP) synthase; catalyzes the first step in aromatic amino acid biosynthesis and is feedback-inhibited by phenylalanine or high concentration of tyrosine or tryptophan
51	TRUE	YDR037W	29.29	65.03	35	35	Carbamidomethylation, Oxidation (M)	1.10E+08	1.04E+08	1.08E+08	8.86E+07	8.74E+07	8.29E+07	1.00:0.95:0.99:0.81:0.80:0.76	1.07E+08	8.63E+07	1.00:0.81	68077	KRS1	Lysyl-tRNA synthetase
1752	TRUE	YDR044W	19.98	10.03	3	3		3881997	2761558.2	3896158.5	2001082.6	2090154.6	1744070.6	1.00:0.71:1.00:0.52:0.54:0.45	3513238	1945102.6	1.00:0.55	37830	HEM13	Coproporphyrinogen III oxidase; oxygen-requiring enzyme that catalyzes sixth step in heme biosynthetic pathway; transcription is repressed by oxygen and heme (via Rox1p and Hap1p); human homolog CPOX can complement yeast mutant and allow growth of haploid null after sporulation of a heterozygous diploid
2670	TRUE	YDR045C	4.54	15.32	1	1		147816.08	583931.94	738487.06	868817.4	640882.06	583924.9	1.00:3.95:5.00:5.88:4.34:3.95	490078.38	697874.75	1.00:1.42	12632	RPC11	RNA polymerase III subunit C11; mediates pol III RNA cleavage activity and is important for termination of transcription; homologous to TFIIS
2745	TRUE	YDR046C	8.33	1.32	1	1		147107.7	189687.98	201380.56	435276.22	226534.45	215064.38	1.00:1.29:1.37:2.96:1.54:1.46	179392.08	292291.7	1.00:1.63	67484	BAP3	Amino acid permease; involved in uptake of cysteine, leucine, isoleucine and valine; BAP3 has a paralog, BAP2, that arose from the whole genome duplication
1699	TRUE	YDR047W	3.33	13.5	4	4	Carbamidomethylation, Oxidation (M)	1404587.8	1648458.4	1198098.8	1416305.5	1549524	1608905.2	1.00:1.17:0.85:1.01:1.10:1.15	1417048.2	1524911.5	1.00:1.08	41468	HEM12	Uroporphyrinogen decarboxylase; catalyzes the fifth step in the heme biosynthetic pathway; localizes to both the cytoplasm and nucleus; a hem12 mutant has phenotypes similar to patients with porphyria cutanea tarda
1920	TRUE	YDR049W	0.86	3.32	1	1		377529.22	470978.9	355584.3	476750	325479.88	367542.97	1.00:1.25:0.94:1.26:0.86:0.97	401364.16	389924.28	1.00:0.97	72852	VMS1	Peptidyl-tRNA hydrolase that releases stalled peptides from ribosomes, component of a Cdc48p-complex; involved in protein quality control; exhibits cytosolic and ER-membrane localization; contributes to ER-associated degradation (ERAD) of specific substrates at a step after their ubiquitination; translocates to mitochondria under oxidative stress and forms a complex with Cdc48p and Npl4p that is …
289	TRUE	YDR050C	7.68	84.74	20	20	Carbamidomethylation	6.80E+08	7.07E+08	7.08E+08	5.84E+08	6.53E+08	6.91E+08	1.00:1.04:1.04:0.86:0.96:1.02	6.98E+08	6.43E+08	1.00:0.92	26914	TPI1	Triose phosphate isomerase, abundant glycolytic enzyme; mRNA half-life is regulated by iron availability; transcription is controlled by activators Reb1p, Gcr1p, and Rap1p through binding sites in the 5' non-coding region; inhibition of Tpi1p activity by PEP (phosphoenolpyruvate) stimulates redox metabolism in respiring cells; E104D mutation in human homolog TPI1 causes a rare autosomal disease; …
1567	TRUE	YDR051C	8.87	11.94	3	3		2395464.5	2167648.5	2541385	2798642.5	2467423	2682624.5	1.00:0.90:1.06:1.17:1.03:1.12	2368166	2649563.5	1.00:1.12	39291	DET1	Acid phosphatase; involved in the non-vesicular transport of sterols in both directions between the endoplasmic reticulum and plasma membrane; deletion confers sensitivity to nickel
1894	TRUE	YDR054C	1.97	12.84	3	3	Oxidation (M)	1436853.5	1539974.5	1221913	1555373.1	1376644	1422871.1	1.00:1.07:0.85:1.08:0.96:0.99	1399580.4	1451629.5	1.00:1.04	34184	CDC34	Ubiquitin-conjugating enzyme (E2); catalytic subunit of SCF ubiquitin-protein ligase complex (together with Skp1p, Rbx1p, Cdc53p, and an F-box protein) that regulates cell cycle progression by targeting key substrates for degradation; protein abundance increases in response to DNA replication stress; human CDC34 functionally complements the thermosensitivity of the cdc34-2 mutant
2564	TRUE	YDR055W	0.44	3.37	1	1		473210.1	517217.25	695129.8	589621.44	520462.2	581140.7	1.00:1.09:1.47:1.25:1.10:1.23	561852.4	563741.44	1.00:1.00	45895	PST1	Cell wall protein that contains a putative GPI-attachment site; secreted by regenerating protoplasts; up-regulated by activation of the cell integrity pathway, as mediated by Rlm1p; upregulated by cell wall damage via disruption of FKS1; PST1 has a paralog, ECM33, that arose from the whole genome duplication
2059	TRUE	YDR056C	12.22	4.85	1	1	Carbamidomethylation, Oxidation (M)	303286.34	632847.56	373834.22	861143.44	653695.75	788124.7	1.00:2.09:1.23:2.84:2.16:2.60	436656.03	767654.6	1.00:1.76	22888	EMC10	Putative protein of unknown function; subunit of evolutionarily conserved EMC (Endoplasmic Reticulum Membrane Complex) implicated in ERAD (ER-associated degradation) and proper assembly of multi-pass transmembrane (TM) proteins; EMC acts in yeast as an ER-mitochondria tether that interacts with outer membrane protein Tom5p of TOM (Translocase of the Mitochondrial Outer Membrane) complex; YDR056C …
1492	FALSE	YDR059C	7.33	7.38	1	1		2.51E+07	1.29E+07	1.41E+07	1.18E+07	1.22E+07	1.15E+07	1.00:0.51:0.56:0.47:0.49:0.46	1.74E+07	1.19E+07	1.00:0.68	16399	UBC5	Ubiquitin-conjugating enzyme; mediates selective degradation of short-lived, abnormal, or excess proteins, including histone H3; central component of the cellular stress response; expression is heat inducible; protein abundance increases in response to DNA replication stress; UBC5 has a paralog, UBC4, that arose from the whole genome duplication
543	TRUE	YDR060W	0.12	11.11	9	9	Oxidation (M)	4619074	4782287	4622502	5081967.5	4354807.5	4636334.5	1.00:1.04:1.00:1.10:0.94:1.00	4674621	4691036.5	1.00:1.00	116795	MAK21	Constituent of 66S pre-ribosomal particles; required for large (60S) ribosomal subunit biogenesis; acts as part of a Mak21p-Noc2p-Rrp5p module that associates with nascent pre-rRNA during transcription and has a role in bigenesis of the large ribosomal subunit; involved in nuclear export of pre-ribosomes; required for maintenance of dsRNA virus; homolog of human CAATT-binding protein
2416	TRUE	YDR061W	6.41	4.07	2	2		620475.4	565087.75	614288.4	697682.3	784429	581895.8	1.00:0.91:0.99:1.12:1.26:0.94	599950.5	688002.4	1.00:1.15	61310		Protein with similarity to ABC transporter family members; lacks predicted membrane-spanning regions; transcriptionally activated by Yrm1p along with genes involved in multidrug resistance
716	TRUE	YDR062W	2.42	21.71	10	10	Carbamidomethylation, Oxidation (M)	9508310	7204344	7135696	8486325	6910036	6684980	1.00:0.76:0.75:0.89:0.73:0.70	7949450	7360447.5	1.00:0.93	63230	LCB2	Serine palmitoyltransferase component; responsible along with Lcb1p for the first committed step in sphingolipid synthesis, which is the condensation of serine with palmitoyl-CoA to form 3-ketosphinganine
3129	TRUE	YDR063W	19.65	7.33	1	1		3118756	3422849.8	3459875.2	4675037	4264701.5	3985761	1.00:1.10:1.11:1.50:1.37:1.28	3333827	4308500	1.00:1.29	17249	AIM7	Protein that interacts with the Arp2/3 complex; interaction with Arp2/3 stimulates actin filament debranching and inhibits actin nucleation; debranching activity is enhanced by Crn1p with which it forms a high affinity ternary complex (Crn1-Aim7-Arp2/3); sequence similarity to Cof1p and to human glia maturation factor (GMF); null mutant displays elevated mitochondrial genome loss
973	TRUE	YDR064W	10.01	57.89	9	9		2.22E+08	1.71E+08	1.82E+08	1.56E+08	1.62E+08	1.64E+08	1.00:0.77:0.82:0.70:0.73:0.74	1.92E+08	1.61E+08	1.00:0.84	17148	RPS13	Protein component of the small (40S) ribosomal subunit; homologous to mammalian ribosomal protein S13 and bacterial S15
1028	TRUE	YDR068W	5.88	37.62	8	8	Carbamidomethylation, Oxidation (M)	2191960	2649093.2	2405028.5	3092492.2	2423632	2655978	1.00:1.21:1.10:1.41:1.11:1.21	2415360.5	2724034.2	1.00:1.13	36083	DOS2	Protein of unknown function; green fluorescent protein (GFP)-fusion protein localizes to the cytoplasm
1572	TRUE	YDR070C	16.83	39.36	4	4	Oxidation (M)	3057590.5	2924475.5	4571383.5	9335832	7179190.5	5704014	1.00:0.96:1.50:3.05:2.35:1.87	3517816.5	7406345.5	1.00:2.11	10964	FMP16	Protein of unknown function; may be involved in responding to conditions of stress; the authentic, non-tagged protein is detected in highly purified mitochondria in high-throughput studies; protein abundance increases in response to DNA replication stress
844	TRUE	YDR071C	0.72	55.21	9	9	Carbamidomethylation, Oxidation (M)	2.89E+07	4.82E+07	2.95E+07	2.28E+07	4.15E+07	5.20E+07	1.00:1.67:1.02:0.79:1.44:1.80	3.55E+07	3.88E+07	1.00:1.09	22066	PAA1	Polyamine acetyltransferase; acetylates polyamines (e.g. putrescine, spermidine, spermine) and also aralkylamines (e.g. tryptamine, phenylethylamine); may be involved in transcription and/or DNA replication
133	TRUE	YDR074W	34.04	41.03	26	26	Carbamidomethylation, Oxidation (M)	9626808	1.25E+07	1.10E+07	2.96E+07	2.71E+07	2.61E+07	1.00:1.30:1.14:3.07:2.82:2.71	1.10E+07	2.76E+07	1.00:2.50	103095	TPS2	Phosphatase subunit of the trehalose-6-P synthase/phosphatase complex; involved in the synthesis of storage carbohydrate trehalose; positive regulator of autophagy involved in the dephosphorylation of Rim15p leading to ATG8 induction; expression is induced by stress conditions and repressed by the Ras-cAMP pathway; protein abundance increases in response to DNA replication stress
3003	TRUE	YDR077W	7.03	4.13	1	1		251140.42	156981.75	140115.83	484648.56	331696.44	173000.83	1.00:0.63:0.56:1.93:1.32:0.69	182746	329781.94	1.00:1.80	34550	SED1	Major stress-induced structural GPI-cell wall glycoprotein; associates with translating ribosomes, possible role in mitochondrial genome maintenance; ORF contains two distinct variable minisatellites; SED1 has a paralog, SPI1, that arose from the whole genome duplication
3062	TRUE	YDR081C	6.27	1.3	1	1		252720.44	206791.28	217478.45	261524.95	244027.3	236017.89	1.00:0.82:0.86:1.03:0.97:0.93	225663.39	247190.05	1.00:1.10	104063	PDC2	Transcription factor for thiamine-regulated genes; required for expression of the two isoforms of pyruvate decarboxylase (PDC1 and PDC5) along with thiamine biosynthetic genes; binds a DNA sequence in the PDC5 promoter; mutant fails to grow on 2% glucose and thus is scored as inviable under standard conditions
1687	TRUE	YDR083W	0.84	10.43	3	3		1747461	1475241.2	1604717.8	1706495	1564396	1480282.6	1.00:0.84:0.92:0.98:0.90:0.85	1609140	1583724.6	1.00:0.98	46104	RRP8	Nucleolar S-adenosylmethionine-dependent rRNA methyltransferase; methylates adenine (m1A) of large subunit (LSU) rRNA at position 645; involved in pre-rRNA cleavage at site A2; mutation is synthetically lethal with gar1 mutation; deletion disrupts telomere maintenance by influencing expression of neighboring gene STN1; mammalian homolog nucleomethylin has been linked to nutrient availability sign…
1942	TRUE	YDR086C	1.66	22.22	2	2		3.33E+07	3.13E+07	3.20E+07	3.41E+07	2.93E+07	3.13E+07	1.00:0.94:0.96:1.03:0.88:0.94	3.22E+07	3.16E+07	1.00:0.98	9063	SSS1	Subunit of the Sec61p translocation complex (Sec61p-Sss1p-Sbh1p); this complex forms a channel for passage of secretory proteins through the endoplasmic reticulum membrane, and of the Ssh1p complex (Ssh1p-Sbh2p-Sss1p); interacts with Ost4p and Wbp1p
1578	TRUE	YDR087C	26.57	16.13	4	4		4566248.5	4138076.5	4602591	3169594.8	3320406.8	3442737.5	1.00:0.91:1.01:0.69:0.73:0.75	4435638.5	3310913	1.00:0.75	33321	RRP1	Essential evolutionarily conserved nucleolar protein; necessary for biogenesis of 60S ribosomal subunits and for processing of pre-rRNAs to mature rRNA; associated with several distinct 66S pre-ribosomal particles
2178	TRUE	YDR089W	0.79	1.61	1	1		177886.7	301870.25	260496.12	233577.7	240060.72	279065.75	1.00:1.70:1.46:1.31:1.35:1.57	246751.03	250901.39	1.00:1.02	98831	VTC5	Novel subunit of the vacuolar transporter chaperone complex; vacuolar transmembrane protein that regulates biosynthesis of polyphosphate; deletion reduces and overexpression increases polyP accumulation; SPX domain (Syg1, Pho81, Xpr1)-containing protein involved in phosphate homeostasis; relocalizes from vacuole to cytoplasm upon DNA replication stress
508	TRUE	YDR091C	7.52	28.57	15	15	Carbamidomethylation, Oxidation (M)	1.94E+07	1.57E+07	1.77E+07	1.59E+07	1.64E+07	1.36E+07	1.00:0.81:0.91:0.82:0.84:0.70	1.76E+07	1.53E+07	1.00:0.87	68459	RLI1	Essential Fe-S protein; required for ribosome biogenesis, translation initiation/termination; facilitates binding of multifactor complex (MFC) of initiation factors to small ribosomal subunit; Dom34-Hbs1 complex and Rli1p work in dissociating inactive ribosomes, thereby facilitating translation restart; forms complex with Lto1p and Yae1p; dependency on ROS-labile FeS clusters, activity in nuclear…
2338	TRUE	YDR092W	1.06	16.88	2	2	Carbamidomethylation	1.24E+07	1.20E+07	1.29E+07	1.32E+07	1.24E+07	1.14E+07	1.00:0.97:1.04:1.06:1.00:0.91	1.25E+07	1.23E+07	1.00:0.99	17587	UBC13	E2 ubiquitin-conjugating enzyme; involved in the error-free DNA postreplication repair pathway; interacts with Mms2p to assemble ubiquitin chains at the Ub Lys-63 residue; DNA damage triggers redistribution from the cytoplasm to the nucleus
1107	TRUE	YDR093W	9.22	2.67	4	3		854373.9	1041190.25	1544782.9	1596081.2	1481700.8	1659184.5	1.00:1.22:1.81:1.87:1.73:1.94	1146782.2	1578988.8	1.00:1.38	182737	DNF2	Aminophospholipid translocase (flippase); type 4 P-type ATPase; involved in phospholipid translocation, contributing to endocytosis, protein transport, and cellular polarization; localizes primarily to the plasma membrane; localizes to the shmoo tip where it has a redundant role in the cellular response to mating pheromone; DNF2 has a paralog, DNF1, that arose from the whole genome duplication
2196	TRUE	YDR096W	9.06	1.01	1	1		268917.56	265867.28	147089.58	375278.1	311195.03	305706.47	1.00:0.99:0.55:1.40:1.16:1.14	227291.47	330726.53	1.00:1.46	99600	GIS1	Histone demethylase and transcription factor; regulates genes during nutrient limitation; activity modulated by proteasome-mediated proteolysis; has JmjC and JmjN domain in N-terminus that interact, promoting stability and proper transcriptional activity; contains two transactivating domains downstream of Jmj domains and a C-terminal DNA binding domain; relocalizes to the cytosol in response to h…
1108	TRUE	YDR097C	10.22	2.57	2	2		897749.75	836392.1	786586.56	1088947	871846	1174838.9	1.00:0.93:0.88:1.21:0.97:1.31	840242.8	1045210.6	1.00:1.24	140199	MSH6	Protein required for mismatch repair in mitosis and meiosis; forms a complex with Msh2p to repair both single-base & insertion-deletion mispairs; also involved in interstrand cross-link repair; potentially phosphorylated by Cdc28p; contains PIP motif that binds PCNA (Pol30p) and Rev1p
900	TRUE	YDR098C	20.23	45.42	7	7	Oxidation (M)	1.05E+07	1.20E+07	1.12E+07	8816230	8387431.5	9422584	1.00:1.14:1.07:0.84:0.80:0.90	1.12E+07	8875416	1.00:0.79	28380	GRX3	Glutathione-dependent oxidoreductase; hydroperoxide and superoxide-radical responsive monothiol glutaredoxin subfamily member with Grx4p and Grx5p; redundantly protects cells from oxidative damage along with GRX4 and GRX5; with Grx4p, promotes the dissociation of Aft1p from iron regulon gene promoters and subsequent nuclear export in iron-replete conditions, regulating iron homeostasis; involved …
276	TRUE	YDR099W	2.89	12.04	15	3		5.12E+07	5.71E+07	6.91E+07	5.46E+07	5.64E+07	5.43E+07	1.00:1.11:1.35:1.07:1.10:1.06	5.91E+07	5.51E+07	1.00:0.93	31180	BMH2	14-3-3 protein, minor isoform; involved in post-transcriptional control of the proteome; binds to both proteins and to DNA, including replication origins; regulates multiple processes including exocytosis, vesicle transport, Ras/MAPK and rapamycin-sensitive signaling and meiotic commitment; protein abundance and relative distribution to the nucleus increase upon DNA replication stress; abundance …
439	TRUE	YDR101C	9.41	32.32	11	11	Carbamidomethylation, Oxidation (M)	9437226	7352394.5	8024075	6872247.5	7311985.5	7031976.5	1.00:0.78:0.85:0.73:0.77:0.75	8271232	7072070	1.00:0.86	65331	ARX1	Nuclear export factor for the ribosomal pre-60S subunit; shuttling factor which directly binds FG rich nucleoporins and facilities translocation through the nuclear pore complex; interacts directly with Alb1p; responsible for Tif6p recycling defects in the absence of Rei1; associated with the ribosomal export complex
1453	FALSE	YDR107C	1.02	1.93	1	1		4928103	2782929.5	2555009.2	1961032.9	2587356.2	5114875	1.00:0.56:0.52:0.40:0.53:1.04	3422014	3221088	1.00:0.94	76466	TMN2	Protein with a role in cellular adhesion and filamentous growth; similar to Tmn3p; member of the evolutionarily conserved Transmembrane Nine family of proteins with nine membrane-spanning segments; TMN2 has a paralog, EMP70, that arose from the whole genome duplication
2370	TRUE	YDR116C	9.95	9.09	2	2		809275.56	567026.75	679213.06	1030233.44	934359.3	764680.9	1.00:0.70:0.84:1.27:1.15:0.94	685171.75	909757.9	1.00:1.33	31115	MRPL1	Mitochondrial ribosomal protein of the large subunit
1229	TRUE	YDR117C	0.38	6.54	3	3	Carbamidomethylation	3289276	3202578.2	2760867.8	3364663.8	3026287	2783187.5	1.00:0.97:0.84:1.02:0.92:0.85	3084240.8	3058046	1.00:0.99	64111	TMA64	Protein of unknown function that associates with ribosomes; has a putative RNA binding domain; in mammals the corresponding protein, eIF2D, has been shown to possess translation initiation factor activity
1630	TRUE	YDR119W	0.34	4.81	3	3		3803477	3636461.2	4259893	4264674	3790394	3568513.2	1.00:0.96:1.12:1.12:1.00:0.94	3899943.8	3874527	1.00:0.99	85801	VBA4	Protein of unknown function; proposed role as basic amino acid permease based on phylogeny; targeted to vacuole via AP-3 pathway; physical interaction with Atg27p suggests possible role in autophagy; non-essential gene
961	TRUE	YDR120C	6.15	19.61	9	9	Carbamidomethylation, Oxidation (M)	8173496.5	8001735	8017877	7696783	8156026.5	7636902	1.00:0.98:0.98:0.94:1.00:0.93	8064369.5	7829904	1.00:0.97	64171	TRM1	tRNA methyltransferase; produces two isoforms based on alternative translational starts; localizes to the nucleus and mitochondrion, producing N2,N2-dimethylguanosine in tRNAs; involved in the methylation of guanosine and uridine ribonucleosides in mRNA; nuclear Trm1p is evenly distributed around the inner nuclear membrane in WT, but mislocalizes as puncta near ER-nucleus junctions in spindle pol…
1576	TRUE	YDR121W	5.27	26.4	3	3	Carbamidomethylation	2228785.8	2258479.8	2433718	2466810.8	2326994.5	2395313.2	1.00:1.01:1.09:1.11:1.04:1.07	2306994.5	2396373	1.00:1.04	22116	DPB4	Subunit of DNA pol epsilon and of ISW2 chromatin accessibility complex; involved in both chromosomal DNA replication and inheritance of telomeric silencing; stabilizes the interaction of Pol epsilon with primer-template DNA, positively affecting the processivity of the polymerase and exonuclease activities of Pol epsilon; interacts with extranucleosomal DNA and acts as anchor point for ISW2 compl…
1527	TRUE	YDR122W	11.77	4.88	3	3	Oxidation (M)	1310362.2	1435657.1	1275330.4	2026406	1637393.9	1495976.9	1.00:1.10:0.97:1.55:1.25:1.14	1340449.9	1719925.5	1.00:1.28	120190	KIN1	S/T protein kinase; regulates polarized exocytosis and the Ire1p-mediated unfolded protein response; regulates HAC1 mRNA translocation, splicing and translation with KIN2 during ER stress; direct phosphorylation of the substrate Sec9p (S190) is enhanced by prior substrate priming (S192); localizes to the cytoplasmic face of the plasma membrane; activation loop phosphorylation (T302) required for …
33	TRUE	YDR127W	0.68	39.52	46	46	Carbamidomethylation, Oxidation (M)	2.62E+07	1.29E+07	1.33E+07	2.97E+07	1.26E+07	1.47E+07	1.00:0.49:0.51:1.13:0.48:0.56	1.75E+07	1.90E+07	1.00:1.09	174874	ARO1	Pentafunctional arom protein; catalyzes steps 2 through 6 in the biosynthesis of chorismate, which is a precursor to aromatic amino acids
195	TRUE	YDR129C	15.22	43.7	21	21	Carbamidomethylation, Oxidation (M)	2.70E+07	2.69E+07	2.90E+07	4.17E+07	3.29E+07	3.36E+07	1.00:1.00:1.07:1.54:1.22:1.24	2.76E+07	3.61E+07	1.00:1.30	71892	SAC6	Fimbrin, actin-bundling protein; cooperates with Scp1p in organization and maintenance of the actin cytoskeleton; phosphorylated by Cdc28p/Clb2p in metaphase on T103, to regulate conformation, and modulate actin filament binding affinity and actin cable dynamics; relocalizes from the plasma membrane to the cytoplasm upon DNA replication stress; human homologs PLS3 and LCP1 implicated in spinocere…
2769	TRUE	YDR134C	12.05	12.41	1	1		393592.44	681611.25	375406.22	1262646.2	712063.1	814799.06	1.00:1.73:0.95:3.21:1.81:2.07	483536.62	929836.1	1.00:1.92	13823
728	TRUE	YDR135C	1.48	6.66	9	9	Oxidation (M)	5372257.5	7484023	8280353.5	6035914	7180525	6498067	1.00:1.39:1.54:1.12:1.34:1.21	7045544.5	6571502	1.00:0.93	171240	YCF1	Vacuolar glutathione S-conjugate transporter; ABC-C transporter of the ATP-binding cassette family; required for vacuole fusion; forms stable complexes with vacuole fusion machinery; regulates Vam7p recruitment to vacuoles; role in detoxifying metals (Cd, Hg, As); transports GSSG that is not immediately reduced in cytosol to vacuole; transports unconjugated bilirubin, selenodigluthatione, oxidize…
2870	TRUE	YDR138W	2.17	1.73	1	1		328869.47	389016.62	358915.25	461024.38	324417.8	371064.66	1.00:1.18:1.09:1.40:0.99:1.13	358933.78	385502.28	1.00:1.07	87948	HPR1	Subunit of THO/TREX complexes; this complex couple transcription elongation with mitotic recombination and with mRNA metabolism and export, subunit of an RNA Pol II complex; regulates lifespan; involved in telomere maintenance; similar to Top1p
2389	TRUE	YDR139C	0.75	19.23	2	2		1169128.4	1309335.9	1218689.2	1221766	1199718.9	1307605.8	1.00:1.12:1.04:1.05:1.03:1.12	1232384.5	1243030.2	1.00:1.01	8812	RUB1	Ubiquitin-like protein with similarity to mammalian NEDD8; conjugation (neddylation) substrates include the cullins Cdc53p, Rtt101p, and Cul3p; activated by Ula1p and Uba3p (E1 enzyme pair); conjugation mediated by Ubc12p (E2 enzyme)
1671	TRUE	YDR141C	3.14	1.06	2	2		3674854.8	3929877.2	3738722.5	4695859	4062931.5	3475098.5	1.00:1.07:1.02:1.28:1.11:0.95	3781151.5	4077963	1.00:1.08	194807	DOP1	Protein involved in vesicular transport at trans-Golgi network (TGN); TGN-localized, leucine-zipper domain protein; involved in endosome-to-Golgi transport during endocytic recycling, and retrograde transport of glycosyltransferases from the TGN to the Golgi; involved in organization of the ER, establishment of cell polarity, and morphogenesis; detected in highly purified mitochondria in high-thr…
2045	TRUE	YDR144C	7.68	5.03	2	2		3123160.2	3144048.5	3182070.8	2371673.5	2585851	3223086.8	1.00:1.01:1.02:0.76:0.83:1.03	3149759.8	2726870.5	1.00:0.87	64388	MKC7	GPI-anchored aspartyl protease; member of the yapsin family of proteases involved in cell wall growth and maintenance; shares functions with Yap3p and Kex2p; MKC7 has a paralog, YPS1, that arose from the whole genome duplication
1183	TRUE	YDR145W	1.64	11.85	5	5		1566729	1260177.2	1304872	1499725	1180791.5	1280600.5	1.00:0.80:0.83:0.96:0.75:0.82	1377259.5	1320372.4	1.00:0.96	61191	TAF12	Subunit (61/68 kDa) of TFIID and SAGA complexes; involved in RNA polymerase II transcription initiation and in chromatin modification, similar to histone H2A; overexpression of the human ortholog, TAF12, an oncogene involved in the formation of choroid plexus carcinomas, results in dosage chromosomal instability (dCIN) in a human cell line similar to the dCIN observed in yeast overexpressors
629	TRUE	YDR148C	18.87	26.94	10	10		5177495	4526873	4727895	8174048	7161996	6135705	1.00:0.87:0.91:1.58:1.38:1.19	4810754.5	7157250	1.00:1.49	50550	KGD2	Dihydrolipoyl transsuccinylase; component of the mitochondrial alpha-ketoglutarate dehydrogenase complex, which catalyzes the oxidative decarboxylation of alpha-ketoglutarate to succinyl-CoA in the TCA cycle; phosphorylated
182	TRUE	YDR150W	3.49	10.91	22	22	Carbamidomethylation, Oxidation (M)	2.41E+07	1.95E+07	2.20E+07	2.87E+07	2.19E+07	2.17E+07	1.00:0.81:0.91:1.19:0.91:0.90	2.19E+07	2.41E+07	1.00:1.10	313152	NUM1	Protein required for nuclear migration; component of the mitochondria-ER-cortex-anchor (MECA); required for the association of mitochondria with the cell cortex and for accurate distribution of mitochondrial network; interacts with Mdm36p to link the ER and mitochondria at the cortex; localizes to the mother cell cortex and the bud tip; may mediate interactions of dynein and cytoplasmic microtubu…
1564	TRUE	YDR152W	12.78	15.41	3	3		3060673.8	2759626	2815540.5	2151771.8	2360106.5	2660776.2	1.00:0.90:0.92:0.70:0.77:0.87	2878613.5	2390884.8	1.00:0.83	31150	GIR2	Highly-acidic RWD domain-containing cytoplasmic protein; forms a highly conserved complex with Rbg2p that is responsible for efficient cell growth under amino acid starvation and binds translational activator Gcn1p in dose-dependent manner according to stress level; associates with translating ribosomes; intrinsically unstructured protein whose stability is enhanced upon binding Rbg2p
1463	TRUE	YDR153C	7.99	14.32	4	4		2653773.8	2621274	2429047.2	2553332.2	1997021.5	2231744.5	1.00:0.99:0.92:0.96:0.75:0.84	2568031.8	2260699.5	1.00:0.88	47440	ENT5	Protein containing an N-terminal epsin-like domain; involved in clathrin recruitment and traffic between the Golgi and endosomes; associates with the clathrin adaptor Gga2p, clathrin adaptor complex AP-1, and clathrin
734	TRUE	YDR155C	11.85	46.63	9	8	Oxidation (M)	5.84E+08	6.71E+08	6.12E+08	5.43E+08	4.70E+08	5.62E+08	1.00:1.15:1.05:0.93:0.80:0.96	6.22E+08	5.25E+08	1.00:0.84	17510	CPR1	Cytoplasmic peptidyl-prolyl cis-trans isomerase (cyclophilin); catalyzes the cis-trans isomerization of peptide bonds N-terminal to proline residues; binds the drug cyclosporin A; N-terminally propionylated in vivo; protein abundance increases in response to DNA replication stress
1877	TRUE	YDR156W	4.77	23.19	2	2		3853612.2	3032539	3641357.5	3597312.5	2890715	2932767.5	1.00:0.79:0.94:0.93:0.75:0.76	3509169.5	3140265	1.00:0.89	14704	RPA14	RNA polymerase I subunit A14
373	TRUE	YDR158W	12.17	49.73	17	17	Carbamidomethylation, Oxidation (M)	1.46E+08	1.34E+08	1.68E+08	1.08E+08	1.32E+08	1.03E+08	1.00:0.92:1.16:0.74:0.91:0.71	1.49E+08	1.14E+08	1.00:0.77	39663	HOM2	Aspartic beta semi-aldehyde dehydrogenase; catalyzes the second step in the common pathway for methionine and threonine biosynthesis; expression regulated by Gcn4p and the general control of amino acid synthesis
2455	TRUE	YDR159W	5.15	1.31	1	1	Oxidation (M)	346200.84	199361.69	381760.62	0	250610.08	168865.7	1.00:0.58:1.10:0.00:0.72:0.49	309107.72	209737.89	1.00:0.68	149688	SAC3	mRNA export factor; required for biogenesis of the small ribosomal subunit; component of TREX-2 complex (Sac3p-Thp1p-Sus1p-Cdc31p) involved in transcription elongation and mRNA export from the nucleus; involved in post-transcriptional tethering of active genes to the nuclear periphery and to non-nascent mRNP; similar to the human germinal center-associated nuclear protein (GANP)
1207	TRUE	YDR161W	19.96	19.85	5	5	Carbamidomethylation	4542835.5	4030685.5	4430522	3643010	3639904	3412330.5	1.00:0.89:0.98:0.80:0.80:0.75	4334681	3565081.5	1.00:0.82	43061	ACL4	Specific assembly chaperone for ribosomal protein Rpl4a/Rpl4b; associates co-translationally with a evolutionarily conserved internal loop of nascent Rpl4a/b, and is released only after an the eukaryotic-specific extension of nascent Rpl4a/b mediates nuclear import, incorporation into the pre-ribosome and complex disassembly; role in biogenesis of the 60S ribosomal subunit; transcriptionally co-r…
2756	TRUE	YDR163W	5.1	7.39	1	1		549513.6	607181.44	534230.94	743821.9	581269.44	571642	1.00:1.10:0.97:1.35:1.06:1.04	563642	632244.44	1.00:1.12	20054	CWC15	Non-essential protein involved in pre-mRNA splicing; component of a complex containing Cef1p; has similarity to S. pombe Cwf15p
1128	TRUE	YDR165W	11.56	17.75	5	5		2092578.8	1800768.2	2274421.8	1208548.1	1597010.6	1727186	1.00:0.86:1.09:0.58:0.76:0.83	2055923	1510914.9	1.00:0.73	50607	TRM82	Noncatalytic subunit of a tRNA methyltransferase complex; Trm8p and Trm82p comprise an enzyme that catalyzes a methyl-transfer from S-adenosyl-l-methionine to the N(7) atom of guanine at position 46 in tRNA; Trm8 lacks catalytic activity if not bound to Trm82p; relocalizes to the cytosol in response to hypoxia; mutation in human ortholog WDR4 causes microcephalic primordial dwarfism
1824	TRUE	YDR167W	6.78	24.15	2	2		774641.06	681166.6	894554.1	644807.1	580501.75	763528.4	1.00:0.88:1.15:0.83:0.75:0.99	783453.94	662945.75	1.00:0.85	23138	TAF10	Subunit (145 kDa) of TFIID and SAGA complexes; involved in RNA polymerase II transcription initiation and in chromatin modification
325	TRUE	YDR168W	6.51	39.25	14	14	Oxidation (M)	2.42E+07	2.65E+07	2.29E+07	2.33E+07	2.26E+07	2.30E+07	1.00:1.09:0.95:0.96:0.94:0.95	2.45E+07	2.30E+07	1.00:0.94	58504	CDC37	Essential Hsp90p co-chaperone; necessary for passage through the START phase of the cell cycle; stabilizes protein kinase nascent chains and participates along with Hsp90p in their folding
1789	TRUE	YDR169C	6.2	9.34	3	3		879328.8	1017161.7	749842.7	1961777.5	837937.1	1204071.8	1.00:1.16:0.85:2.23:0.95:1.37	882111.1	1334595.5	1.00:1.51	56383	STB3	Ribosomal RNA processing element (RRPE)-binding protein; involved in the glucose-induced transition from quiescence to growth; restricted to nucleus in quiescent cells, released into cytoplasm after glucose repletion; binds Sin3p; relative distribution to the nucleus increases upon DNA replication stress
166	TRUE	YDR170C	23.91	15.72	24	24	Carbamidomethylation, Oxidation (M)	3854722.8	4000587.2	3752178.8	4396678	4732458	4611379	1.00:1.04:0.97:1.14:1.23:1.20	3869163	4580171.5	1.00:1.18	227005	SEC7	Guanine nucleotide exchange factor (GEF) for ADP ribosylation factors; involved in intra-Golgi transport, ER-to-Golgi transport and proliferation of the Golgi; role in directing misfolded proteins to insoluble deposition sites and detoxifying neurological disease proteins; found in the cytoplasm and on Golgi-associated coated vesicles
1750	TRUE	YDR171W	29.21	11.44	3	3		1.12E+07	1.12E+07	1.07E+07	1.51E+07	1.59E+07	1.41E+07	1.00:1.00:0.95:1.35:1.42:1.26	1.10E+07	1.50E+07	1.00:1.36	42936	HSP42	Compartment-specific sequestrase chaperone; small heat shock protein (sHSP) with chaperone activity; targets and sequesters proteins to cytoplasmic inclusions (CytoQ); sumoylated during DNA damage; forms barrel-shaped oligomers that suppress unfolded protein aggregation; involved in cytoskeleton reorganization after heat shock; protein abundance increases and forms cytoplasmic foci in response to…
156	TRUE	YDR172W	7.66	43.29	20	20	Carbamidomethylation, Oxidation (M)	3.50E+07	3.16E+07	3.33E+07	3.28E+07	3.07E+07	2.89E+07	1.00:0.90:0.95:0.94:0.88:0.83	3.33E+07	3.08E+07	1.00:0.93	76670	SUP35	Translation termination factor eRF3; has a role in mRNA deadenylation and decay; altered protein conformation creates the [PSI(+)] prion, self-perpetuating amyloid fibrils that modify cellular fitness, alter translational fidelity by affecting reading frame selection, and result in a nonsense suppressor phenotype; forms reversible liquid condensates in response to both acidic and osmotic stress t…
1085	TRUE	YDR174W	1.08	44.13	6	6		1.71E+07	1.89E+07	1.83E+07	2.15E+07	1.73E+07	1.70E+07	1.00:1.11:1.07:1.26:1.02:1.00	1.81E+07	1.86E+07	1.00:1.03	27663	HMO1	Chromatin-associated high mobility group (HMG) family member; role in compacting, bending, bridging and looping DNA; lysine-rich CTD is essential for chromatin assembly, forming condensates with dsDNA; functionally similar to linker histone H1; rDNA-binding component regulates transcription from RNAPI promoters; regulates start site selection of ribosomal protein genes via RNAPII promoters; role …
2989	TRUE	YDR175C	20.09	3.75	1	1		313646.66	324971.7	235386.78	176372.48	183464.1	177622.75	1.00:1.04:0.75:0.56:0.58:0.57	291335.03	179153.11	1.00:0.61	37512	RSM24	Mitochondrial ribosomal protein of the small subunit
1889	TRUE	YDR176W	6.97	0.85	1	1		229897.2	277069.22	233683.95	257127.73	170773.47	172141	1.00:1.21:1.02:1.12:0.74:0.75	246883.45	200014.06	1.00:0.81	79401	NGG1	Subunit of chromatin modifying histone acetyltransferase complexes; member of the ADA complex, the SAGA complex, and the SLIK complex; transcriptional regulator involved in glucose repression of Gal4p-regulated genes
660	TRUE	YDR177W	0.93	77.31	11	11	Carbamidomethylation, Oxidation (M)	1.03E+07	4.12E+07	3.20E+07	2.70E+07	1.76E+07	4.21E+07	1.00:4.01:3.12:2.63:1.71:4.09	2.78E+07	2.89E+07	1.00:1.04	24297	UBC1	Ubiquitin-conjugating enzyme; key E2 partner with Ubc4p for the anaphase-promoting complex (APC); mediates selective degradation of short-lived and abnormal proteins; plays a role in vesicle biogenesis and ER-associated protein degradation (ERAD); component of the cellular stress response; protein abundance increases in response to DNA replication stress key E2 partner with Ubc4p for the anaphase…
303	TRUE	YDR188W	6.13	47.53	17	17	Carbamidomethylation, Oxidation (M)	1.07E+07	1.36E+07	1.19E+07	9548018	1.02E+07	1.20E+07	1.00:1.27:1.11:0.89:0.95:1.12	1.21E+07	1.06E+07	1.00:0.88	60043	CCT6	Subunit of the cytosolic chaperonin Cct ring complex; related to Tcp1p, essential protein that is required for the assembly of actin and tubulins in vivo; contains an ATP-binding motif
517	TRUE	YDR189W	18.8	18.74	10	10	Oxidation (M)	3638548	3787348	3534372.8	3372356.2	3323890.8	3247568	1.00:1.04:0.97:0.93:0.91:0.89	3653423	3314605	1.00:0.91	74798	SLY1	Hydrophilic protein involved in ER/Golgi vesicle trafficking; SM (Sec1/Munc-18) family protein that binds the tSNARE Sed5p and stimulates its assembly into a trans-SNARE membrane-protein complex
582	TRUE	YDR190C	7.06	33.41	11	11	Carbamidomethylation, Oxidation (M)	1.22E+07	1.28E+07	1.23E+07	1.16E+07	1.25E+07	1.16E+07	1.00:1.05:1.01:0.95:1.02:0.95	1.24E+07	1.19E+07	1.00:0.96	50572	RVB1	ATP-dependent DNA helicase, also known as pontin; conserved component of multiple complexes including the INO80 complex, the Swr1 complex, the R2TP complex (Rvb1-Rvb2-Tah1-Pih1), and the TTT Hsp90 cochaperone complex that is involved in chromatin remodeling and telomeric chromatin regulation; involved in multiple processes such as chromatin remodeling, box C/D snoRNP assembly, and RNA polymerase …
929	TRUE	YDR194C	7.85	11.58	7	7		2242318.5	3206136.8	2835088	3378133.2	3073527	3458485	1.00:1.43:1.26:1.51:1.37:1.54	2761181	3303381.8	1.00:1.20	76387	MSS116	Mitochondrial transcription elongation factor; DEAD-box protein; required for efficient splicing of mitochondrial Group I and II introns; non-polar RNA helicase that also facilities strand annealing; promotes RNA folding by stabilizing an early assembly intermediate; binds G-quadruplex (G4) nucleic acids and destabilizes G4RNA structures
2250	TRUE	YDR196C	10.54	7.44	2	2		419295.5	497590.38	533009.75	534230.1	620016.1	589808.2	1.00:1.19:1.27:1.27:1.48:1.41	483298.56	581351.5	1.00:1.20	27459	CAB5	Subunit of the CoA-Synthesizing Protein Complex (CoA-SPC); subunits of this complex are: Cab2p, Cab3p, Cab4p, Cab5p, Sis2p and Vhs3p; probable dephospho-CoA kinase (DPCK) that catalyzes the last step in coenzyme A biosynthesis; involved in histone acylation; null mutant lethality is complemented by human homologs DCAKD and COASY and by E. coli coaE (encoding DPCK); extrinsic component of the mito…
2379	TRUE	YDR201W	2.48	7.23	1	1		143138.05	176927.08	305951.94	233730.84	188564.4	284167	1.00:1.24:2.14:1.63:1.32:1.99	208672.36	235487.42	1.00:1.13	19028	SPC19	Essential subunit of Dam1 complex (aka DASH complex); complex couples kinetochores to force produced by MT depolymerization thereby aiding in chromosome segregation; also localized to nuclear side of spindle pole body; SPC19 mRNA level is reduced when downstream gene RAV2 is deleted
658	FALSE	YDR210C	0.88	2.27	7	1		5403913.5	1.34E+07	5694312	5529219	6978948	8457696	1.00:2.49:1.05:1.02:1.29:1.57	8179401	6988621	1.00:0.85	49306
565	TRUE	YDR211W	0.87	22.86	13	13	Carbamidomethylation, Oxidation (M)	6584436.5	5950306	5825392.5	6464276.5	5631265	6021030	1.00:0.90:0.88:0.98:0.86:0.91	6120045	6038857	1.00:0.99	81280	GCD6	Catalytic epsilon subunit of the translation initiation factor eIF2B; eIF2B is the guanine-nucleotide exchange factor for eIF2; activity subsequently regulated by phosphorylated eIF2; first identified as a negative regulator of GCN4 expression; mutations in human ortholog cause fatal brain disease childhood ataxia with central nervous system hypomyelination (CACH); forms cytoplasmic foci upon DNA…
173	TRUE	YDR212W	0.19	49.29	20	20	Carbamidomethylation, Oxidation (M)	1.76E+07	1.60E+07	1.32E+07	1.20E+07	2.52E+07	1.18E+07	1.00:0.91:0.75:0.68:1.43:0.67	1.56E+07	1.63E+07	1.00:1.05	60600	TCP1	Alpha subunit of chaperonin-containing T-complex; complex mediates protein folding in the cytosol; involved in actin cytoskeleton maintenance; overexpression in neurons suppresses formation of pathogenic conformations of huntingtin protein
719	TRUE	YDR214W	2.88	32.19	10	10	Carbamidomethylation	1.01E+07	9018182	8988392	1.01E+07	9388376	9430467	1.00:0.90:0.89:1.01:0.93:0.94	9354214	9645957	1.00:1.03	39554	AHA1	Co-chaperone that binds Hsp82p and activates its ATPase activity; plays a role in determining prion variants; similar to Hch1p; involved in the nuclear import of Hsp82p after DNA damage; expression is regulated by stresses such as heat shock; protein abundance increases in response to DNA replication stress
1592	TRUE	YDR216W	3.97	1.36	2	2		2020457.8	2857246.2	431727.16	841730.25	600329.1	923183.7	1.00:1.41:0.21:0.42:0.30:0.46	1769810.4	788414.4	1.00:0.45	151060	ADR1	Carbon source-responsive zinc-finger transcription factor; required for transcription of the glucose-repressed gene ADH2, of peroxisomal protein genes, and of genes required for ethanol, glycerol, and fatty acid utilization
873	TRUE	YDR224C	15.28	39.39	7	7	Oxidation (M)	1.14E+08	1.26E+08	1.29E+08	1.42E+08	1.40E+08	1.38E+08	1.00:1.11:1.14:1.25:1.23:1.22	1.23E+08	1.40E+08	1.00:1.14	14371	HTB1	Histone H2B; core histone protein required for chromatin assembly and chromosome function; nearly identical to HTB2; Rad6p-Bre1p-Lge1p mediated ubiquitination regulates reassembly after DNA replication, transcriptional activation, meiotic DSB formation and H3 methylation
1570	TRUE	YDR225W	5.99	34.59	4	3		9.54E+07	9.60E+07	7.49E+07	8.55E+07	1.14E+08	1.21E+08	1.00:1.01:0.79:0.90:1.20:1.27	8.88E+07	1.07E+08	1.00:1.20	14108	HTA1	Histone H2A; core histone protein required for chromatin assembly and chromosome function; one of two nearly identical subtypes (see also HTA2); DNA damage-dependent phosphorylation by Mec1p facilitates DNA repair; acetylated by Nat4p; N-terminally propionylated in vivo
186	TRUE	YDR226W	26.39	75.34	17	17	Carbamidomethylation, Oxidation (M)	1.89E+08	1.96E+08	1.95E+08	1.63E+08	1.55E+08	1.46E+08	1.00:1.03:1.03:0.86:0.82:0.77	1.94E+08	1.55E+08	1.00:0.80	24374	ADK1	Adenylate kinase, required for purine metabolism; controls ATP homeostasis; localized to the cytoplasm and the mitochondria; lacks cleavable signal sequence; protein abundance increases in response to DNA replication stress; mutations affecting Adk1p catalytic activity deregulate expression of phosphate utilization genes PHO5 and PHO84; human homolog AK1 can complement yeast adk1 mutant
2133	TRUE	YDR229W	3.42	2.42	1	1		793129.75	580168.3	666278.9	657028.6	799479.5	762941.06	1.00:0.73:0.84:0.83:1.01:0.96	679859	739816.4	1.00:1.09	50094	IVY1	Phospholipid-binding protein that interacts with both Ypt7p and Vps33p; may partially counteract the action of Vps33p and vice versa, localizes to the rim of the vacuole as cells approach stationary phase; contains a putative inverse BAR (I-BAR) domain that can mold lipid bilayer membranes into protrusions
2400	TRUE	YDR231C	10.31	14.56	2	2		7230319	1289790	7058656	1.38E+07	1.46E+07	1.40E+07	1.00:0.18:0.98:1.91:2.02:1.93	5192921.5	1.41E+07	1.00:2.72	23877	COX20	Mitochondrial inner membrane protein; required for proteolytic processing of Cox2p and its assembly into cytochrome c oxidase
983	TRUE	YDR232W	25.1	18.4	6	6	Carbamidomethylation, Oxidation (M)	2587881.8	2441327.2	2559161.5	1112772.8	1400279.5	1547951.8	1.00:0.94:0.99:0.43:0.54:0.60	2529456.8	1353668	1.00:0.54	59481	HEM1	5-aminolevulinate synthase; catalyzes the first step in the heme biosynthetic pathway; an N-terminal signal sequence is required for localization to the mitochondrial matrix; expression is regulated by Hap2p-Hap3p; has a pyridoxal phosphate cofactor whose insertion is mediated by Mcx1p
483	TRUE	YDR233C	0.68	50.68	12	12	Carbamidomethylation, Oxidation (M)	1.04E+08	1.06E+08	1.04E+08	1.27E+08	9.32E+07	9.01E+07	1.00:1.02:1.00:1.23:0.90:0.87	1.04E+08	1.04E+08	1.00:0.99	33035	RTN1	Reticulon protein; involved in nuclear pore assembly and maintenance of tubular ER morphology; promotes membrane curvature; regulates the ER asymmetry-induced inheritance block during ER stress; role in ER-derived peroxisomal biogenesis; increases tubular ER when overexpressed; mutants have reduced phosphatidylserine transfer between the ER and mitochondria; interacts with exocyst subunit Sec6p, …
1496	TRUE	YDR234W	11.25	6.2	3	3		1834415.5	1006324.6	1687058.4	1010137.06	772069.5	445222.06	1.00:0.55:0.92:0.55:0.42:0.24	1509266.1	742476.2	1.00:0.49	75270	LYS4	Homoaconitase; catalyzes the conversion of homocitrate to homoisocitrate, which is a step in the lysine biosynthesis pathway
2936	TRUE	YDR237W	7.12	5.12	1	1		173706.28	183582.64	198990.12	174903.84	274372.2	269824.22	1.00:1.06:1.15:1.01:1.58:1.55	185426.34	239700.08	1.00:1.29	33218	MRPL7	Mitochondrial ribosomal protein of the large subunit; MRPL7 produces both YmL5 and YmL7, which are two different modified forms of the same protein
178	TRUE	YDR238C	2.75	35.73	27	27	Carbamidomethylation, Oxidation (M)	1.51E+07	1.44E+07	1.37E+07	1.50E+07	1.42E+07	1.51E+07	1.00:0.95:0.91:0.99:0.94:1.00	1.44E+07	1.48E+07	1.00:1.02	109138	SEC26	Essential beta-coat protein of the COPI coatomer; involved in ER-to-Golgi protein trafficking and maintenance of normal ER morphology; shares 43% sequence identity with mammalian beta-coat protein (beta-COP)
1989	TRUE	YDR245W	1.6	1.78	1	1		470029.6	413962.7	339938.6	274756.6	447547.88	426530.94	1.00:0.88:0.72:0.58:0.95:0.91	407976.97	382945.12	1.00:0.94	46867	MNN10	Subunit of a Golgi mannosyltransferase complex; complex mediates elongation of the polysaccharide mannan backbone; membrane protein of the mannosyltransferase family; other members of the complex are Anp1p, Mnn9p, Mnn11p, and Hoc1p
1869	TRUE	YDR248C	12.3	15.98	3	3		1311542.9	1477102	1400589.8	1587084.5	1524166.1	1508433.9	1.00:1.13:1.07:1.21:1.16:1.15	1396411.5	1539894.8	1.00:1.10	22294		Putative gluconokinase; sequence similarity to bacterial and human gluconokinase; green fluorescent protein (GFP)-fusion protein localizes to the cytoplasm; upregulated by deletion of the RNAP-II associated factor, PAF1
1460	TRUE	YDR251W	5.09	3.49	3	3	Oxidation (M)	1059566.9	1063666.9	1049195.2	1956982.5	898428.6	1489927.6	1.00:1.00:0.99:1.85:0.85:1.41	1057476.4	1654803.4	1.00:1.56	92991	PAM1	Essential protein of unknown function; exhibits variable expression during colony morphogenesis; overexpression permits survival without protein phosphatase 2A, inhibits growth, and induces a filamentous phenotype; PAM1 has a paralog, SVL3, that arose from the whole genome duplication
174	TRUE	YDR258C	17.11	35.96	26	25	Carbamidomethylation, Oxidation (M)	1.87E+07	1.80E+07	1.59E+07	2.30E+07	2.19E+07	2.07E+07	1.00:0.96:0.85:1.23:1.17:1.10	1.75E+07	2.19E+07	1.00:1.25	91455	HSP78	Oligomeric mitochondrial matrix chaperone; cooperates with Ssc1p in mitochondrial thermotolerance after heat shock; prevents the aggregation of misfolded proteins as well as resolubilize protein aggregates; involved in response to ethanol stress
658	TRUE	YDR261C	0.88	2.27	9	1		5403913.5	1.34E+07	5694312	5529219	6978948	8457696	1.00:2.49:1.05:1.02:1.29:1.57	8179401	6988621	1.00:0.85	49128	EXG2	Exo-1,3-beta-glucanase; involved in cell wall beta-glucan assembly; may be anchored to the plasma membrane via a glycosylphosphatidylinositol (GPI) anchor
1088	TRUE	YDR264C	6.52	9.15	4	4		2904162.5	3456869.5	3192639	2682280.5	2767668.8	3167356.5	1.00:1.19:1.10:0.92:0.95:1.09	3184557	2872435.2	1.00:0.90	85959	AKR1	Palmitoyl transferase involved in protein palmitoylation; acts as a negative regulator of pheromone response pathway; required for endocytosis of pheromone receptors; involved in cell shape control; contains ankyrin repeats; AKR1 has a paralog, AKR2, that arose from the whole genome duplication; any of several human homologs encoding DHHC-type zinc fingers (ZDHHC) can complement temperature sensi…
1366	TRUE	YDR266C	2.76	6.09	3	3	Oxidation (M)	978731.9	874434	1226733.8	1432284.2	1238065.6	860156.6	1.00:0.89:1.25:1.46:1.26:0.88	1026633.25	1176835.5	1.00:1.15	72875	HEL2	RING finger ubiquitin ligase (E3); subunit of ribosome-associated quality control trigger complex (RQT); involved in ubiquitination and degradation of excess histones; interacts with Ubc4p and Rad53p; required to trigger ribosome-associated quality control (RQC) and canonical no-go decay; ubiquitinates Rps20 and Rps3; binds to ribosomal RNA, mRNA and tRNA
1825	TRUE	YDR268W	7.2	9.47	3	3		757463.1	645718.2	708236.75	928899.56	689607.4	876500.06	1.00:0.85:0.94:1.23:0.91:1.16	703806	831669	1.00:1.18	43134	MSW1	Mitochondrial tryptophanyl-tRNA synthetase
2245	TRUE	YDR270W	13.14	2.99	2	2		581068.06	692258.7	1538154.9	1913812.5	2030158.1	1992116	1.00:1.19:2.65:3.29:3.49:3.43	937160.56	1978695.5	1.00:2.11	109948	CCC2	Cu(+2)-transporting P-type ATPase; required for export of copper from cytosol into extracytosolic compartment; targeted to vacuole via AP-3 pathway; similar to human proteins involved in Menkes and Wilsons diseases; protein abundance increases in response to DNA replication stress; affects TBSV model (+)RNA virus replication by regulating copper metabolism; human homologs ATP7A and ATP7B both com…
876	TRUE	YDR272W	6.61	38.91	8	8	Carbamidomethylation, Oxidation (M)	5227772.5	3549204.5	4798055	5777943.5	5341216	4983751	1.00:0.68:0.92:1.11:1.02:0.95	4525010.5	5367637	1.00:1.19	31445	GLO2	Cytoplasmic glyoxalase II; catalyzes the hydrolysis of S-D-lactoylglutathione into glutathione and D-lactate; GLO2 has a paralog, GLO4, that arose from the whole genome duplication
1831	TRUE	YDR280W	8.97	5.56	2	2		1587289.5	1723440.2	1814986.2	1281747	1379308	1677427.9	1.00:1.09:1.14:0.81:0.87:1.06	1708572	1446161	1.00:0.85	34081	RRP45	Exosome non-catalytic core component; involved in 3'-5' RNA processing and degradation in both the nucleus and the cytoplasm; protein abundance increases in response to DNA replication stress; has similarity to E. coli RNase PH; human ortholog hRrp45p (PM/SCL-75, EXOSC9) complements the yeast null mutant; mutations in hRrp45p are implicated in pontocerebellar hypoplasia type 1D
1186	TRUE	YDR289C	0.36	19.02	6	6	Oxidation (M)	2795697.2	3515808	3036481.5	3566493.8	2987190.5	2887205	1.00:1.26:1.09:1.28:1.07:1.03	3115995.5	3146963.2	1.00:1.01	46607	RTT103	Protein implicated in transcription termination by RNA polymerase II; binds to the RNA polymerase II C-terminal domain (CTD) phosphorylated on serine (ser2); interacts with 5' to 3' exonuclease Rat1p and decapping endonuclease Rai1p and is involved in mRNA 3' end processing; contains an RPR domain (CTD-interacting domain); involved in regulation of Ty1 transposition
862	TRUE	YDR292C	0.81	21.06	8	8	Oxidation (M)	1.75E+07	2.24E+07	1.86E+07	1.52E+07	1.90E+07	2.28E+07	1.00:1.28:1.06:0.87:1.09:1.30	1.95E+07	1.90E+07	1.00:0.98	69397	SRP101	Signal recognition particle (SRP) receptor alpha subunit; contain GTPase domains; involved in SRP-dependent protein targeting; interacts with the beta subunit, Srp102p
206	TRUE	YDR293C	15.59	23.18	21	21	Oxidation (M)	6171859.5	6092176	5660036	5463033.5	4740694.5	4950238	1.00:0.99:0.92:0.89:0.77:0.80	5974690.5	5051322	1.00:0.85	140073	SSD1	Translational repressor; involved in polar growth, wall integrity, autodiploidization; regulated by Cbk1p phosphorylation to affect bud-specific translational control and localization of specific mRNAs; binds 5'UTRs of mRNAs encoding cell wall proteins; recognizes CNYTCNYT motif in RNA; interacts with TOR pathway components; nucleocytoplasmic shuttling appears to be critical to Ssd1p function; W3…
1457	TRUE	YDR294C	7.84	10.34	5	5	Oxidation (M)	2353127.5	2477199.8	2459989.5	2733856.5	2446267.2	3166353.5	1.00:1.05:1.05:1.16:1.04:1.35	2430105.5	2782159	1.00:1.14	65684	DPL1	Dihydrosphingosine phosphate lyase; regulates intracellular levels of sphingolipid long-chain base phosphates (LCBPs), degrades phosphorylated long chain bases, prefers C16 dihydrosphingosine-l-phosphate as a substrate; localizes to the ER and to the peroxisome
2906	TRUE	YDR295C	17.47	3.11	1	1		617537.2	641683.44	628315.75	1269163.2	975948.7	835362.56	1.00:1.04:1.02:2.06:1.58:1.35	629178.8	1026824.8	1.00:1.63	77178	HDA2	Subunit of HDA1 histone deacetylase complex; tetrameric trichostatin A-sensitive class II histone deacetylase complex contains Hda1p homodimer and an Hda2p-Hda3p heterodimer; involved in telomere maintenance; Hda2p relocalizes to cytosol in response to hypoxia; other members of the HDA1 histone deacetylase complex, which regulates aging through trehalose metabolism, are Hda1p and Hda3p
2247	TRUE	YDR296W	3.37	10.57	2	2		1422205.2	1665601.4	1354217.5	2095377.8	1302771.5	1700576.4	1.00:1.17:0.95:1.47:0.92:1.20	1480674.8	1699575.2	1.00:1.15	27014	MHR1	Mitochondrial ribosomal protein of the large subunit; also involved in homologous recombination in mitochondria; required for recombination-dependent mtDNA partitioning; involved in stimulation of mitochondrial DNA replication in response to oxidative stress
1004	TRUE	YDR298C	5.53	47.42	8	8		1.49E+07	1.52E+07	1.75E+07	1.84E+07	1.53E+07	2.02E+07	1.00:1.02:1.18:1.24:1.03:1.36	1.59E+07	1.80E+07	1.00:1.13	22933	ATP5	Subunit 5 of the stator stalk of mitochondrial F1F0 ATP synthase; F1F0 ATP synthase is a large, evolutionarily conserved enzyme complex required for ATP synthesis; homologous to bovine subunit OSCP (oligomycin sensitivity-conferring protein); phosphorylated
811	TRUE	YDR299W	17.2	22.99	9	9	Oxidation (M)	3654360.8	3191589	3275918.5	2799397.5	2779092.5	2433960.8	1.00:0.87:0.90:0.77:0.76:0.67	3373956	2670817	1.00:0.79	61322	BFR2	Component of the SSU and 90S preribosomes; involved in pre-18S rRNA processing; binds to U3 snoRNA and Mpp10p; multicopy suppressor of sensitivity to Brefeldin A; expression is induced during lag phase and also by cold shock
934	TRUE	YDR300C	15.62	28.44	7	7	Carbamidomethylation, Oxidation (M)	6607753.5	4782362	6054367	3753478.2	4139800	4268703.5	1.00:0.72:0.92:0.57:0.63:0.65	5814828	4053994	1.00:0.70	47281	PRO1	Cytosolic gamma-glutamyl kinase; catalyzes the first step in proline biosynthesis; required for nitrogen starvation-induced ribophagy but not for nonselective autophagy; PRO1 has a paralog, YHR033W, that arose from the whole genome duplication
985	TRUE	YDR303C	5.54	8.8	6	6		1279257	1153977.5	1244720.5	1276128.2	1074025.8	986437.75	1.00:0.90:0.97:1.00:0.84:0.77	1225985	1112197.2	1.00:0.91	101839	RSC3	Component of the RSC chromatin remodeling complex; essential gene required for maintenance of proper ploidy and regulation of ribosomal protein genes and the cell wall/stress response; RSC3 has a paralog, RSC30, that arose from the whole genome duplication
657	TRUE	YDR304C	13.17	44.69	8	7	Carbamidomethylation, Oxidation (M)	7348032	8182835.5	8605147	8852696	9721547	9529321	1.00:1.11:1.17:1.20:1.32:1.30	8045338	9367855	1.00:1.16	25446	CPR5	Peptidyl-prolyl cis-trans isomerase (cyclophilin) of the ER; catalyzes the cis-trans isomerization of peptide bonds N-terminal to proline residues; transcriptionally induced in response to unfolded proteins in the ER; CPR5 has a paralog, CPR2, that arose from the whole genome duplication
1494	TRUE	YDR310C	13.5	2.54	2	2		1.74E+07	1.25E+07	1.46E+07	7205951.5	1.16E+07	8943996	1.00:0.71:0.84:0.41:0.66:0.51	1.48E+07	9233865	1.00:0.62	118320	SUM1	Transcriptional repressor that regulates middle-sporulation genes; required for mitotic repression of middle sporulation-specific genes; also acts as general replication initiation factor; involved in telomere maintenance, chromatin silencing; regulated by pachytene checkpoint
2268	TRUE	YDR311W	4.11	1.24	1	1		280760.56	301349.1	252741.45	304864.9	273701.62	308305.2	1.00:1.07:0.90:1.09:0.97:1.10	278283.7	295623.9	1.00:1.06	73013	TFB1	Subunit of TFIIH and nucleotide excision repair factor 3 complexes; required for nucleotide excision repair, target for transcriptional activators; relocalizes to the cytosol in response to hypoxia
658	FALSE	YDR316W	0.88	2.27	8	1		5403913.5	1.34E+07	5694312	5529219	6978948	8457696	1.00:2.49:1.05:1.02:1.29:1.57	8179401	6988621	1.00:0.85	49247	OMS1	Protein integral to the mitochondrial membrane; has a conserved methyltransferase motif and is predicted to be an RNA methyltransferase; multicopy suppressor of respiratory defects caused by OXA1 mutations
2013	TRUE	YDR320C	1.97	2.84	1	1		380982.9	660148.44	463550.1	565293.75	569864.44	471436.5	1.00:1.73:1.22:1.48:1.50:1.24	501560.47	535531.56	1.00:1.07	75139	SWA2	Auxilin-like protein involved in vesicular transport; clathrin-binding protein required for uncoating of clathrin-coated vesicles; required for propagation of [URE3] prion variant
837	TRUE	YDR321W	22.1	42.41	9	9	Carbamidomethylation	1.66E+07	1.58E+07	1.55E+07	1.44E+07	1.39E+07	1.36E+07	1.00:0.95:0.94:0.87:0.84:0.82	1.60E+07	1.40E+07	1.00:0.88	41514	ASP1	Cytosolic L-asparaginase, involved in asparagine catabolism; catalyzes hydrolysis of L-asparagine to aspartic acid and ammonia; important enzyme for the treatment of acute lymphoblastic leukemia; has low glutaminase activity and dependence; synthesized constitutively
1787	TRUE	YDR322C	6.3	38.14	3	3		1.10E+07	9120747	1.06E+07	1.54E+07	1.12E+07	1.06E+07	1.00:0.83:0.97:1.40:1.02:0.96	1.02E+07	1.24E+07	1.00:1.21	10994
1313	TRUE	YDR324C	16.9	6.69	5	5		4042895.8	3984862.2	3699463.2	3186463	3264789.2	2678971.5	1.00:0.99:0.92:0.79:0.81:0.66	3909073.8	3043408	1.00:0.78	87920	UTP4	Subunit of U3-containing 90S preribosome and SSU processome complexes; involved in production of 18S rRNA and assembly of small ribosomal subunit; member of t-Utp subcomplex involved with transcription of 35S rRNA transcript; Small Subunit processome is also known as SSU processome
1071	TRUE	YDR328C	0.78	42.05	8	8		1.00E+07	1.06E+07	1.04E+07	1.18E+07	9242126	1.07E+07	1.00:1.06:1.04:1.17:0.92:1.06	1.03E+07	1.06E+07	1.00:1.02	22449	SKP1	Evolutionarily conserved kinetochore protein; part of multiple protein complexes, including the SCF ubiquitin ligase complex, the CBF3 complex that binds centromeric DNA, and the RAVE complex that regulates assembly of the V-ATPase; protein abundance increases in response to DNA replication stress
1637	TRUE	YDR330W	27.25	9.18	3	3		889690.9	970349.4	904236.06	1195164	1205934.8	1129448.9	1.00:1.09:1.02:1.34:1.36:1.27	921425.44	1176849.2	1.00:1.28	56856	UBX5	UBX domain-containing protein that interacts with Cdc48p; ubiquitin regulatory X is also known as UBX
1397	TRUE	YDR335W	2.3	0.9	2	1		573289.7	708820	804046.06	703567.5	710783.25	785775.7	1.00:1.24:1.40:1.23:1.24:1.37	695385.25	733375.5	1.00:1.05	142237	MSN5	Karyopherin; involved in nuclear import and export of proteins, including import of replication protein A and export of Far1p and transcription factors Swi5p, Swi6p, Msn2p, and Pho4p; required for re-export of mature tRNAs after their retrograde import from the cytoplasm; exportin-5 homolog
70	TRUE	YDR341C	9.95	58.88	32	31	Carbamidomethylation, Oxidation (M)	2.71E+07	2.53E+07	2.80E+07	1.84E+07	2.33E+07	2.46E+07	1.00:0.93:1.03:0.68:0.86:0.91	2.68E+07	2.21E+07	1.00:0.82	69644		Arginyl-tRNA synthetase; the authentic, non-tagged protein is detected in highly purified mitochondria in high-throughput studies; YDR341C has a paralog, MSR1, that arose from the whole genome duplication
928	TRUE	YDR342C	29.79	15.41	9	6	Oxidation (M)	1090463.8	3056553	1619951.8	2.37E+07	2.16E+07	2.31E+07	1.00:2.80:1.49:21.76:19.79:21.16	1922322.9	2.28E+07	1.00:11.86	62854	HXT7	High-affinity glucose transporter; member of the major facilitator superfamily, nearly identical to Hxt6p, expressed at high basal levels relative to other HXTs, expression repressed by high glucose levels; HXT7 has a paralog, HXT4, that arose from the whole genome duplication
928	TRUE	YDR343C	29.79	15.41	9	6	Oxidation (M)	1090463.8	3056553	1619951.8	2.37E+07	2.16E+07	2.31E+07	1.00:2.80:1.49:21.76:19.79:21.16	1922322.9	2.28E+07	1.00:11.86	62824	HXT6	High-affinity glucose transporter; member of the major facilitator superfamily, nearly identical to Hxt7p, expressed at high basal levels relative to other HXTs, repression of expression by high glucose requires SNF3; HXT6 has a paralog, HXT1, that arose from the whole genome duplication
830	TRUE	YDR345C	2.52	18.13	8	6	Oxidation (M)	1.78E+07	1.89E+07	1.80E+07	1.28E+07	1.41E+07	2.34E+07	1.00:1.07:1.01:0.72:0.79:1.32	1.82E+07	1.68E+07	1.00:0.92	62676	HXT3	Low affinity glucose transporter of the major facilitator superfamily; expression is induced in low or high glucose conditions; HXT3 has a paralog, HXT5, that arose from the whole genome duplication
549	TRUE	YDR346C	10.3	27.39	10	10	Carbamidomethylation, Oxidation (M)	7988201	7830849	7823626	7034550	7207309	7807959.5	1.00:0.98:0.98:0.88:0.90:0.98	7880892	7349939.5	1.00:0.93	54487	SVF1	Ceramide binding protein; putative ceramide transfer protein involved in the nonvesicular transport of ceramides between the endoplasmic reticulum and Golgi apparatus; contributes to sphingolipid biosynthesis at the cis-Golgi; localizes to the cis-Golgi and the cytoplasm; required for the diauxic growth shift; promotes survival in mammalian cells under apoptosis-inducing conditions; mutant has in…
1970	TRUE	YDR347W	31.11	11.49	3	3	Oxidation (M)	1147799.6	1228674.2	1255550.5	1696829	1608727.9	1742202	1.00:1.07:1.09:1.48:1.40:1.52	1210674.8	1682586.2	1.00:1.39	36848	MRP1	Mitochondrial ribosomal protein of the small subunit; MRP1 exhibits genetic interactions with PET122, encoding a COX3-specific translational activator, and with PET123, encoding a small subunit mitochondrial ribosomal protein
972	TRUE	YDR348C	0.87	26.6	8	8	Oxidation (M)	3341326.2	2515688.8	3574657.8	3283897	3119426.2	3176444.5	1.00:0.75:1.07:0.98:0.93:0.95	3143891	3193256	1.00:1.02	55115	PAL1	Protein of unknown function thought to be involved in endocytosis; physically interacts with Ede1p and is found at endocytic sites at cell periphery during early stages of endocytosis; green fluorescent protein (GFP)-fusion protein localizes to bud neck; potential Cdc28p substrate; similar to S. pombe Pal1 protein; relocalizes from bud neck to cytoplasm upon DNA replication stress; PAL1 has a par…
410	TRUE	YDR353W	2.98	67.19	14	14	Carbamidomethylation, Oxidation (M)	7.53E+07	7.80E+07	7.69E+07	8.25E+07	7.36E+07	8.06E+07	1.00:1.04:1.02:1.10:0.98:1.07	7.67E+07	7.89E+07	1.00:1.03	34357	TRR1	Cytoplasmic thioredoxin reductase; key regulatory enzyme that determines the redox state of the thioredoxin system, which acts as a disulfide reductase system and protects cells against both oxidative and reductive stress; protein abundance increases in response to DNA replication stress; TRR1 has a paralog, TRR2, that arose from the whole genome duplication
1208	TRUE	YDR354W	9.46	23.88	6	6		6031506	4905309.5	5044309	4886429.5	4426372	4451750	1.00:0.81:0.84:0.81:0.73:0.74	5327041.5	4588184	1.00:0.86	41493	TRP4	Anthranilate phosphoribosyl transferase; transferase of the tryptophan biosynthetic pathway; catalyzes the phosphoribosylation of anthranilate; subject to the general control system of amino acid biosynthesis
1573	TRUE	YDR356W	4.87	2.86	2	2		0	434063	447840.28	462177.22	468004.34	633386.2	-:64.00:64.00:64.00:64.00:64.00	440951.62	521189.25	1.00:1.18	111901	SPC110	Inner plaque spindle pole body (SPB) component; gamma-tubulin small complex (gamma-TuSC) receptor that interacts with Spc98p to recruit the complex to the nuclear side of the SPB, connecting nuclear microtubules to the SPB; promotes gamma-TuSC assembly and oligomerization to initiate microtubule nucleation; interacts with Tub4p-complex and calmodulin; phosphorylated by Mps1p in cell cycle-depende…
1077	TRUE	YDR358W	0.53	7.17	4	4		2776534.8	2972374.2	2412148.8	2718277	2255643.8	3086095.5	1.00:1.07:0.87:0.98:0.81:1.11	2720352.5	2686672.2	1.00:0.99	62438	GGA1	Golgi-localized protein with homology to gamma-adaptin; interacts with and regulates Arf1p and Arf2p in a GTP-dependent manner in order to facilitate traffic through the late Golgi; GGA1 has a paralog, GGA2, that arose from the whole genome duplication
1377	TRUE	YDR361C	7.08	21.48	4	4	Carbamidomethylation, Oxidation (M)	2578638.2	2725487	2908364.5	1479900.9	2313234.8	2621269	1.00:1.06:1.13:0.57:0.90:1.02	2737496.8	2138135	1.00:0.78	32780	BCP1	Essential nuclear chaperone for ribosomal protein Rpl23p; involved in nuclear export of Mss4p; Mss4p is a lipid kinase that generates phosphatidylinositol 4,5-biphosphate and plays a role in actin cytoskeleton organization and vesicular transport
1971	TRUE	YDR363W	3.92	56.67	2	2		1588783.9	2281226	1906569.6	2921279.5	1971632.8	1929592.1	1.00:1.44:1.20:1.84:1.24:1.21	1925526.4	2274168	1.00:1.18	10505	ESC2	SUMO-like domain protein; binds Holliday junctions and replication fork structures; stimulates the Mms4-Mus81 endonuclease in the resolution of sister chromatid junctions; role in recombination-mediated DNA damage tolerance by recruiting Rad51p; facilitate Elg1p binding to stalled replication forks; prevents toxic intermediate accumulation during replication-associated recombinational repair; rol…
564	TRUE	YDR365C	15.24	17.17	9	9	Oxidation (M)	5649593	5042273	5137876	4681397	3888368.5	3756193	1.00:0.89:0.91:0.83:0.69:0.66	5276581	4108652.8	1.00:0.78	72529	ESF1	Nucleolar protein involved in pre-rRNA processing; depletion causes severely decreased 18S rRNA levels
341	TRUE	YDR368W	6.88	56.87	17	15	Carbamidomethylation	2.01E+07	2.39E+07	2.19E+07	2.09E+07	1.90E+07	2.05E+07	1.00:1.19:1.09:1.04:0.94:1.02	2.20E+07	2.01E+07	1.00:0.91	34874	YPR1	NADPH-dependent aldo-keto reductase; reduces multiple substrates including 2-methylbutyraldehyde and D,L-glyceraldehyde, expression is induced by osmotic and oxidative stress; functionally redundant with other aldo-keto reductases; protein abundance increases in response to DNA replication stress; YPR1 has a paralog, GCY1, that arose from the whole genome duplication; human homolog AKR1B1 can com…
1292	TRUE	YDR372C	19.38	14.74	5	4		4631784	4924848.5	4546082.5	5189411.5	5246662	5293731	1.00:1.06:0.98:1.12:1.13:1.14	4700905	5243268	1.00:1.12	39406	VPS74	Golgi PI4K effector, PtdIns4P sensor, and retention receptor; interacts with glycosyltransferases, and in the PtdIns4P-bound state mediates retention of these enzymes in the Golgi; PtdIns4P sensor that limits PI4K signaling and regulates lipid homeostasis, interacting with the catalytic domain of Sac1p, the major PtdIns4P phosphatase, directing dephosphosphorylation of the Golgi pool of PtdIns4P;…
2415	TRUE	YDR377W	21.48	19.61	2	2		4996541.5	5230847	5206848	6905033.5	6203293.5	6067525.5	1.00:1.05:1.04:1.38:1.24:1.21	5144745.5	6391951	1.00:1.24	11431	ATP17	Subunit f of the F0 sector of mitochondrial F1F0 ATP synthase; F1F0 ATP synthase is a large, evolutionarily conserved enzyme complex required for ATP synthesis
1410	TRUE	YDR378C	5.2	62.07	3	3	Oxidation (M)	3688524.8	3949649.5	4073203	2778553.5	3152383.8	4263696	1.00:1.07:1.10:0.75:0.85:1.16	3903792.5	3398211	1.00:0.87	9516	LSM6	Lsm (Like Sm) protein; part of heteroheptameric complexes (Lsm2p-7p and either Lsm1p or 8p): cytoplasmic Lsm1p complex involved in mRNA decay; nuclear Lsm8p complex part of U6 snRNP and possibly involved in processing tRNA, snoRNA, and rRNA
838	TRUE	YDR381W	4.22	38.77	9	9	Oxidation (M)	4.95E+07	4.67E+07	4.72E+07	5.63E+07	4.98E+07	4.64E+07	1.00:0.94:0.95:1.14:1.01:0.94	4.78E+07	5.08E+07	1.00:1.06	25074	YRA1	Nuclear polyadenylated RNA-binding protein; required for export of poly(A)+ mRNA from the nucleus; proposed to couple mRNA export with 3' end processing via its interactions with Mex67p and Pcf11p; interacts with DBP2; inhibits the helicase activity of Dbp2; functionally redundant with Yra2p, another REF family member
908	TRUE	YDR382W	10.91	85.59	9	9		7.20E+08	6.94E+08	7.55E+08	7.02E+08	6.39E+08	6.43E+08	1.00:0.96:1.05:0.97:0.89:0.89	7.23E+08	6.61E+08	1.00:0.91	11169	RPP2B	Ribosomal protein P2 beta; a component of the ribosomal stalk, which is involved in the interaction between translational elongation factors and the ribosome; free (non-ribosomal) P2 stimulates the phosphorylation of the eIF2 alpha subunit (Sui2p) by Gcn2p; regulates the accumulation of P1 (Rpp1Ap and Rpp1Bp) in the cytoplasm
3037	TRUE	YDR384C	8.94	4.35	1	1		293978.7	261525.1	235607.55	254722.83	193453.88	192050.88	1.00:0.89:0.80:0.87:0.66:0.65	263703.78	213409.19	1.00:0.81	30147	ATO3	Plasma membrane protein, putative ammonium transporter; regulation pattern suggests a possible role in export of ammonia from the cell; phosphorylated in mitochondria; member of the TC 9.B.33 YaaH family of putative transporters
6	TRUE	YDR385W	8.53	70.94	56	56	Carbamidomethylation, Oxidation (M)	5.76E+08	5.12E+08	5.32E+08	5.09E+08	5.13E+08	4.79E+08	1.00:0.89:0.92:0.88:0.89:0.83	5.40E+08	5.00E+08	1.00:0.93	93408	EFT2	Eukaryotic translation elongation factor 2 (eEF2, EF-2); also encoded by EFT1; catalyzes ribosomal translocation during protein synthesis; contains diphthamide, the unique posttranslationally modified histidine residue specifically ADP-ribosylated by diphtheria toxin; EFT2 has a paralog, EFT1, that arose from the whole genome duplication
451	TRUE	YDR388W	20.95	35.4	13	13	Carbamidomethylation, Oxidation (M)	6.27E+07	6.41E+07	6.34E+07	8.27E+07	7.52E+07	7.28E+07	1.00:1.02:1.01:1.32:1.20:1.16	6.34E+07	7.69E+07	1.00:1.21	52893	RVS167	Calmodulin-binding actin-associated protein; roles in endocytic membrane tabulation and constriction, and exocytosis; N-BAR domain protein that interacts with Rvs161p to regulate actin cytoskeleton, endocytosis, and viability following starvation or osmotic stress; recruited to bud tips by Gyl1p and Gyp5p during polarized growth; homolog of mammalian amphiphysin; necessary for efficient trafficki…
2386	TRUE	YDR390C	6.4	1.41	1	1		457474	577616.2	504129.44	374204.8	449902.4	499413.2	1.00:1.26:1.10:0.82:0.98:1.09	513073.22	441173.47	1.00:0.86	71378	UBA2	Subunit of heterodimeric nuclear SUMO activating enzyme E1 with Aos1p; activates Smt3p (SUMO) before its conjugation to proteins (sumoylation), which may play a role in protein targeting; essential for viability
1331	TRUE	YDR391C	7.9	20.17	4	4	Carbamidomethylation	1.21E+07	8796774	3189858	1.72E+07	1.31E+07	1.25E+07	1.00:0.73:0.26:1.43:1.09:1.04	8012714	1.43E+07	1.00:1.78	26393	IAT4	Indolamine N-Acetyltransferase; utilizes arylalkylamine substrates including 5���methoxytryptamine, tryptamine and serotonin, metabolites involved in metatonin biosynthesis; possible role in zinc homeostasis; Bdf1p-dependent transcription induced by salt stress; green fluorescent protein (GFP)-fusion protein localizes to both the cytoplasm and the nucleus
2675	TRUE	YDR392W	0.2	5.92	1	1		216919.23	188432.3	205466.55	227790.05	185435.55	201412.38	1.00:0.87:0.95:1.05:0.85:0.93	203606.03	204879.33	1.00:1.01	38919	SPT3	Subunit of the SAGA and SAGA-like transcriptional regulatory complexes; interacts with Spt15p to activate transcription of some RNA polymerase II-dependent genes, also functions to inhibit transcription at some promoters; role in preventing L-A mycovirus pathogenesis; relocalizes to the cytosol in response to hypoxia
409	TRUE	YDR394W	7.34	35.9	9	9	Oxidation (M)	4936213.5	5017861	5090813	4159711.2	4226013.5	5147320.5	1.00:1.02:1.03:0.84:0.86:1.04	5014962	4511015	1.00:0.90	48013	RPT3	ATPase of the 19S regulatory particle of the 26S proteasome; one of ATPases of the regulatory particle; involved in the degradation of ubiquitinated substrates; substrate of N-acetyltransferase B
644	TRUE	YDR395W	10.5	9.84	8	8		5807960	5757950	5790082	4812117	5666359.5	5170094	1.00:0.99:1.00:0.83:0.98:0.89	5785330.5	5216190	1.00:0.90	108524	SXM1	Nuclear transport factor (karyopherin); involved in protein transport between the cytoplasm and nucleoplasm; similar to Nmd5p, Cse1p, Lph2p, and the human cellular apoptosis susceptibility protein, CAS1
2030	TRUE	YDR398W	20.57	6.68	3	3	Carbamidomethylation	4138323.5	3700427.5	4095149	3367233	3343546	3224390.2	1.00:0.89:0.99:0.81:0.81:0.78	3977966.5	3311723	1.00:0.83	72120	UTP5	Subunit of U3-containing Small Subunit (SSU) processome complex; involved in production of 18S rRNA and assembly of small ribosomal subunit
768	TRUE	YDR399W	0.95	45.5	9	9	Carbamidomethylation, Oxidation (M)	1.66E+07	1.77E+07	1.78E+07	1.98E+07	1.79E+07	1.33E+07	1.00:1.07:1.07:1.19:1.08:0.80	1.73E+07	1.70E+07	1.00:0.98	25310	HPT1	Dimeric hypoxanthine-guanine phosphoribosyltransferase; catalyzes the transfer of the phosphoribosyl portion of 5-phosphoribosyl-alpha-1-pyrophosphate to a purine base (either guanine or hypoxanthine) to form pyrophosphate and a purine nucleotide (either guanosine monophosphate or inosine monophosphate); mutations in the human homolog HPRT1 can cause Lesch-Nyhan syndrome and Kelley-Seegmiller syn…
3173	TRUE	YDR404C	1.52	6.98	1	1	Carbamidomethylation	1546627.8	1508245.2	1660067.1	1423717.2	1751977	1691688.5	1.00:0.98:1.07:0.92:1.13:1.09	1571646.8	1622460.9	1.00:1.03	19177	RPB7	RNA polymerase II subunit B16; forms dissociable heterodimer with Rpb4p; Rpb4/7 dissociates from RNAPII as Ser2 CTD phosphorylation increases; Rpb4/7 regulates cellular lifespan via mRNA decay process; involved in recruitment of 3'-end processing factors to transcribing RNA polymerase II complex, export of mRNA to cytoplasm under stress conditions; also involved in translation initiation
188	FALSE	YDR406W	5.06	2.03	3	3	Carbamidomethylation	3594938	2675031.8	3275694	3099349	4162013.5	3737173.5	1.00:0.74:0.91:0.86:1.16:1.04	3181887.8	3666178.5	1.00:1.15	172375	PDR15	Plasma membrane ATP binding cassette (ABC) transporter; multidrug transporter and general stress response factor implicated in cellular detoxification; regulated by Pdr1p, Pdr3p and Pdr8p; promoter contains a PDR responsive element; PDR15 has a paralog, PDR5, that arose from the whole genome duplication
1121	TRUE	YDR408C	3.2	39.07	7	7	Carbamidomethylation	5938016.5	7305819.5	5012500	5920785	5002062.5	5548180.5	1.00:1.23:0.84:1.00:0.84:0.93	6085445	5490343	1.00:0.90	23659	ADE8	Phosphoribosyl-glycinamide transformylase; catalyzes a step in the 'de novo' purine nucleotide biosynthetic pathway
2265	TRUE	YDR411C	28.16	8.77	2	2		1773930.8	1845627.9	1793406.4	2775452.2	2586525	2378208.5	1.00:1.04:1.01:1.56:1.46:1.34	1804321.8	2580062	1.00:1.43	38249	DFM1	Endoplasmic reticulum (ER) localized protein; involved in ER-associated protein degradation (ERAD), ER stress, and homeostasis; acts as disaggregase that removes misfolded membrane protein aggregates; interacts with components of ERAD-L and ERAD-C and Cdc48p; derlin-like family member similar to Der1p
1938	TRUE	YDR412W	0.54	9.75	2	2		1974550	2116802.5	1858286.2	2434683.5	1483929.5	2004265.1	1.00:1.07:0.94:1.23:0.75:1.02	1983212.9	1974292.6	1.00:1.00	28093	RRP17	5' exoribonuclease required for 5' end processing of pre-60S rRNA; binds late pre-60S ribosomes, accompanying them from nucleolus to nuclear periphery; required for cell viability under standard (aerobic) conditions but not under anaerobic conditions; yeast null mutant is complemented by expression of human homolog NOL12
1013	TRUE	YDR418W	8.76	60.84	8	8	Carbamidomethylation	5.27E+08	4.84E+08	4.88E+08	4.93E+08	4.40E+08	4.22E+08	1.00:0.92:0.93:0.94:0.83:0.80	5.00E+08	4.52E+08	1.00:0.90	17942	RPL12B	Ribosomal 60S subunit protein L12B functions as a ribophagy receptor; phosphorylation by Atg1p triggers ribophagy during starvation; rpl12a rpl12b double mutant exhibits slow growth and slow translation; homologous to human RPL12, Drosophila rpl12, and C. elegans ppl-12 that all function as conserved ribophagy receptors; RPL12B has a paralog, RPL12A, that arose from the whole genome duplication
440	TRUE	YDR427W	35.68	33.5	13	13	Oxidation (M)	6428454	6305573	6471791	5335853	5489294.5	5261691	1.00:0.98:1.01:0.83:0.85:0.82	6401939.5	5362279.5	1.00:0.84	45901	RPN9	Non-ATPase regulatory subunit of the 26S proteasome; similar to putative proteasomal subunits in other species; null mutant is temperature sensitive and exhibits cell cycle and proteasome assembly defects; protein abundance increases in response to DNA replication stress; relocalizes to the cytosol in response to hypoxia
584	TRUE	YDR429C	3.04	49.45	9	9	Carbamidomethylation, Oxidation (M)	1.74E+07	1.74E+07	1.82E+07	1.92E+07	1.50E+07	1.63E+07	1.00:1.00:1.05:1.10:0.86:0.94	1.77E+07	1.68E+07	1.00:0.95	30620	TIF35	eIF3g subunit of the eukaryotic translation initiation factor 3 (eIF3); subunit of the core complex of eIF3; is essential for translation; stimulates resumption of ribosomal scanning during translation reinitiation; eIF3 is also involved in programmed stop codon readthrough
1147	TRUE	YDR430C	28.57	5.35	5	5		1098175.9	915287	984475.5	1646949	1947112	1727171	1.00:0.83:0.90:1.50:1.77:1.57	999312.75	1773744	1.00:1.77	112299	CYM1	Lysine-specific metalloprotease of the pitrilysin family; metalloprotease of the intermembrane space; degrades proteins and presequence peptides cleaved from imported proteins; required for normal mitochondrial morphology; mutation in human homolog PITRM1 is implicated in autosomal recessive spinocerebellar ataxias (ARCA)
803	TRUE	YDR432W	2.2	26.27	7	7	Oxidation (M)	3.64E+07	3.19E+07	3.34E+07	3.40E+07	3.57E+07	3.42E+07	1.00:0.88:0.92:0.94:0.98:0.94	3.39E+07	3.47E+07	1.00:1.02	45526	NPL3	RNA-binding guard protein; promotes transcription elongation and regulates termination; binds eIF4G to repress translation initiation; role in nuclear export of poly(A) mRNA and in pre-mRNA splicing; links chromatin modification to mRNA processing; prevents R-loop-mediated genome instability and replication stress; binds TERRA, stabilizing R-loops at short telomeres; phosphorylated by Sky1p to pr…
1871	TRUE	YDR434W	3.45	6.73	3	3		1495934.1	2044434.6	1823236.5	1809295.5	1864584	2153507.2	1.00:1.37:1.22:1.21:1.25:1.44	1787868.4	1942462.2	1.00:1.09	60933	GPI17	Transmembrane protein; subunit of the glycosylphosphatidylinositol transamidase complex that adds GPIs to newly synthesized proteins; human PIG-S homolog
1691	FALSE	YDR436W	12.84	1.27	1	1		432107.22	383175.62	341579.06	304924.38	305280.72	332079.62	1.00:0.89:0.79:0.71:0.71:0.77	385620.62	314094.9	1.00:0.81	78610	PPZ2	Serine/threonine protein phosphatase Z, isoform of Ppz1p; involved in regulation of potassium transport, which affects osmotic stability, cell cycle progression, and halotolerance
692	TRUE	YDR447C	9.09	60.58	9	9	Carbamidomethylation, Oxidation (M)	4.73E+08	4.02E+08	4.37E+08	4.10E+08	3.67E+08	3.96E+08	1.00:0.85:0.92:0.87:0.78:0.84	4.37E+08	3.91E+08	1.00:0.89	15922	RPS17B	Ribosomal protein 51 (rp51) of the small (40s) subunit; homologous to mammalian ribosomal protein S17, no bacterial homolog; RPS17B has a paralog, RPS17A, that arose from the whole genome duplication; protein abundance increases in response to DNA replication stress
2017	TRUE	YDR448W	1.21	2.07	1	1		378239.22	495493	359561.12	441158.5	450645.9	283048.78	1.00:1.31:0.95:1.17:1.19:0.75	411097.78	391617.72	1.00:0.95	50688	ADA2	Transcription coactivator; component of the ADA and SAGA transcriptional adaptor/HAT (histone acetyltransferase) complexes
1800	TRUE	YDR449C	33.02	6.12	3	3		4012903.2	3826514.2	4249379.5	2901863.2	2941945	2839283.2	1.00:0.95:1.06:0.72:0.73:0.71	4029599	2894363.8	1.00:0.72	52537	UTP6	Nucleolar protein; component of the small subunit (SSU) processome containing the U3 snoRNA that is involved in processing of pre-18S rRNA
399	TRUE	YDR450W	4.27	62.59	14	14	Carbamidomethylation, Oxidation (M)	3.04E+08	2.97E+08	3.86E+08	2.60E+08	3.26E+08	2.99E+08	1.00:0.98:1.27:0.86:1.07:0.98	3.29E+08	2.95E+08	1.00:0.90	17156	RPS18A	Protein component of the small (40S) ribosomal subunit; homologous to mammalian ribosomal protein S18 and bacterial S13; RPS18A has a paralog, RPS18B, that arose from the whole genome duplication; protein increases in abundance and relocalizes from cytoplasm to nuclear foci upon DNA replication stress
1706	TRUE	YDR452W	9.94	5.93	3	3	Oxidation (M)	887278.06	994420.25	1054797.8	1105606	1157630.6	1568875.4	1.00:1.12:1.19:1.25:1.30:1.77	978832	1277370.6	1.00:1.30	78463	PPN1	Dual endo- and exopolyphosphatase with a role in phosphate metabolism; acts as both an endopolyphosphatase cleaving long chains of polyphosphate distributively to generate shorter polymer chains and as an exopolyphosphatase catalyzing the hydrolysis of terminal phosphate from polyphosphate; localizes to the vacuole, nucleus and cytosol; functions as a homodimer; relocalizes from vacuole to cytopl…
1368	TRUE	YDR453C	4	11.17	4	3		1.04E+07	9668019	9938735	1.14E+07	8027106.5	7590587.5	1.00:0.93:0.95:1.09:0.77:0.73	1.00E+07	9006512	1.00:0.90	21734	TSA2	Stress inducible cytoplasmic thioredoxin peroxidase; cooperates with Tsa1p in the removal of reactive oxygen, nitrogen and sulfur species using thioredoxin as hydrogen donor; deletion enhances the mutator phenotype of tsa1 mutants; protein abundance increases in response to DNA replication stress; TSA2 has a paralog, TSA1, that arose from the whole genome duplication
606	TRUE	YDR454C	0.87	65.43	11	11	Carbamidomethylation, Oxidation (M)	8.44E+07	8.92E+07	7.85E+07	9.24E+07	4.99E+07	1.08E+08	1.00:1.06:0.93:1.09:0.59:1.27	8.40E+07	8.33E+07	1.00:0.99	20756	GUK1	Guanylate kinase; converts GMP to GDP; required for growth and mannose outer chain elongation of cell wall N-linked glycoproteins
1505	TRUE	YDR457W	5.16	1.1	2	2		840260.94	811641.75	522966.88	632703	580881.2	557795.1	1.00:0.97:0.62:0.75:0.69:0.66	724956.5	590459.75	1.00:0.81	374304	TOM1	E3 ubiquitin ligase of the hect-domain class; has a role in mRNA export from the nucleus and may regulate transcriptional coactivators; involved in degradation of excess histones; interacts with Dia2p and is required for Dia2p degradation; required to target Cdc6p for ubiquitin-mediated destruction during G1 phase
1384	TRUE	YDR458C	30.71	6.17	3	3		2685499.5	2906221.2	2879814.5	3533819.2	3636525.8	3674828.5	1.00:1.08:1.07:1.32:1.35:1.37	2823845.2	3615057.8	1.00:1.28	76496	HEH2	Inner nuclear membrane (INM) protein; contains helix-extension-helix (HEH) motif, nuclear localization signal sequence; targeting to the INM requires the Srp1p-Kap95p karyopherins and the Ran cycle; HEH2 has a paralog, SRC1, that arose from the whole genome duplication
2171	TRUE	YDR465C	6.2	5.08	2	2		2204109	1192137.4	1630867.4	1127948.2	1410449	1232637.8	1.00:0.54:0.74:0.51:0.64:0.56	1675704.8	1257011.6	1.00:0.75	47588	RMT2	Arginine N5 methyltransferase; methylates ribosomal protein Rpl12 (L12) on Arg67; relative distribution to the nucleus increases upon DNA replication stress
2217	TRUE	YDR468C	0.38	12.89	2	2		1294370.6	1490026.8	1544318.2	1699700.2	1176551.4	1431550.9	1.00:1.15:1.19:1.31:0.91:1.11	1442905.2	1435934.1	1.00:1.00	25936	TLG1	Essential t-SNARE that mediates fusion of vesicles with the late Golgi; forms a complex with Tlg2p and Vti1p; mediates fusion of endosome-derived vesicles with the late Golgi; binds the docking complex VFT (Vps fifty-three) through interaction with Vps51p
1976	TRUE	YDR469W	0.17	27.27	3	3		1049012	1228445.6	1329533.2	1417682	981056.3	1255832.5	1.00:1.17:1.27:1.35:0.94:1.20	1202330.2	1218190.2	1.00:1.01	19565	SDC1	Subunit of the COMPASS (Set1C) complex; COMPASS methylates lysine 4 of histone H3 and is required in chromatin silencing at telomeres; contains a Dpy-30 domain that mediates interaction with Bre2p; similar to C. elegans and human DPY-30
2546	TRUE	YDR470C	9.91	2.19	1	1		318775	393172.44	292459.38	432285.97	411799.66	378608.03	1.00:1.23:0.92:1.36:1.29:1.19	334802.28	407564.56	1.00:1.22	57662	UGO1	Outer membrane component of the mitochondrial fusion machinery; binds to Fzo1p and Mgm1p to link these two GTPases during mitochondrial fusion; involved in fusion of both the outer and inner membranes; facilitates dimerization of Fzo1p during fusion; import into the outer membrane is mediated by Tom70p and Mim1p; has similarity to carrier proteins but likely not a transporter; similar to human SL…
727	TRUE	YDR471W	1.22	53.28	10	10		3.05E+08	2.97E+08	2.38E+08	2.65E+08	3.48E+08	1.95E+08	1.00:0.97:0.78:0.87:1.14:0.64	2.80E+08	2.69E+08	1.00:0.96	15624	RPL27B	Ribosomal 60S subunit protein L27B; homologous to mammalian ribosomal protein L27, no bacterial homolog; RPL27B has a paralog, RPL27A, that arose from the whole genome duplication
2158	TRUE	YDR472W	4.15	6.69	2	2		509693.8	706050.94	741689.06	579497.6	512779.3	615358.94	1.00:1.39:1.46:1.14:1.01:1.21	652477.94	569211.94	1.00:0.87	31841	TRS31	Core component of transport protein particle (TRAPP) complexes I-III; TRAPP complexes are related multimeric guanine nucleotide-exchange factor for the GTPase Ypt1p, regulating ER-Golgi traffic (TRAPPI), intra-Golgi traffic (TRAPPII), endosome-Golgi traffic (TRAPPII and III) and autophagy (TRAPPIII)
1600	TRUE	YDR476C	0.31	25.33	4	4	Carbamidomethylation	2800640.2	3450645	2863874	2601348.5	2986017.5	3684889	1.00:1.23:1.02:0.93:1.07:1.32	3038386.5	3090751.8	1.00:1.02	25384		Putative protein of unknown function; green fluorescent protein (GFP)-fusion protein localizes to the endoplasmic reticulum; YDR476C is not an essential gene
652	TRUE	YDR477W	18.65	19.09	8	8	Carbamidomethylation, Oxidation (M)	5587662.5	5366400.5	5816389.5	6316858.5	6114291	6475465	1.00:0.96:1.04:1.13:1.09:1.16	5590151	6302205	1.00:1.13	72164	SNF1	AMP-activated S/T protein kinase (AMPK); complexes with Snf4p and a Sip1p/Sip2p/Gal83p family member; required for glucose-shortage induced respiratory gene expression, heat shock, sporulation, and peroxisome biogenesis; regulates filamentous growth; acts as a non-canonical GEF activating Arf3p during invasive growth; role in mitotic spindle alignment in non-limiting glucose; phosphorylates Kcs1p…
638	TRUE	YDR481C	14.66	29.81	12	12	Oxidation (M)	4637410	4610536	5344368	3780211.2	3242601.2	2384393	1.00:0.99:1.15:0.82:0.70:0.51	4864105	3135735.2	1.00:0.64	63123	PHO8	Repressible vacuolar alkaline phosphatase; controls polyphosphate content; regulated by levels of Pi and by Pho4p, Pho9p, Pho80p, Pho81p and Pho85p; dephosphorylates phosphotyrosyl peptides; contributes to NAD+ metabolism by producing nicotinamide riboside from NMN
1011	TRUE	YDR483W	0.14	25.51	6	6	Oxidation (M)	4257624.5	4409835.5	4442001	3477143.5	4752750	5122815	1.00:1.04:1.04:0.82:1.12:1.20	4369820.5	4450903	1.00:1.02	51506	KRE2	Alpha1,2-mannosyltransferase of the Golgi; involved in protein mannosylation; KRE2 has a paralog, KTR6, that arose from the whole genome duplication
3100	TRUE	YDR486C	4.86	10	1	1	Oxidation (M)	381342.62	324045.1	158486.62	510023.38	274330.53	416716.97	1.00:0.85:0.42:1.34:0.72:1.09	287958.12	400356.97	1.00:1.39	25981	VPS60	Protein involved in late endosome to vacuole transport; cytoplasmic and vacuolar membrane protein; required for normal filament maturation during pseudohyphal growth; may function in targeting cargo proteins for degradation; interacts with Vta1p
502	TRUE	YDR487C	26.86	51.2	9	9	Carbamidomethylation, Oxidation (M)	1.30E+07	1.39E+07	1.45E+07	1.09E+07	1.04E+07	1.10E+07	1.00:1.07:1.11:0.83:0.80:0.84	1.38E+07	1.08E+07	1.00:0.78	22687	RIB3	3,4-dihydroxy-2-butanone-4-phosphate synthase (DHBP synthase); required for riboflavin biosynthesis from ribulose-5-phosphate, also has an unrelated function in mitochondrial respiration
2536	TRUE	YDR493W	8.59	12.9	1	1		365724.34	442388.22	333754.22	641986.5	383604.72	600869.94	1.00:1.21:0.91:1.76:1.05:1.64	380622.25	542153.75	1.00:1.42	14046	MZM1	Protein required for assembly of the cytochrome bc(1) complex; acts as a chaperone for Rip1p and facilitates its insertion into the complex at a late stage of assembly; localized to the mitochondrial matrix; null mutant exhibits a respiratory growth defect and reduced mitochondrial zinc levels, which is characteristic of mutations affecting bc(1) complex assembly; member of the LYR protein family…
729	TRUE	YDR496C	22.11	12.33	9	9	Carbamidomethylation, Oxidation (M)	5402254.5	4827972.5	5015856	3957038.5	4245603	4178386.5	1.00:0.89:0.93:0.73:0.79:0.77	5082028	4127009.5	1.00:0.81	75224	PUF6	Pumilio-homology domain protein; binds the 3' UTR of ASH1 mRNA and represses its translation, resulting in proper asymmetric localization of ASH1 mRNA; required at post-transcriptional step for efficient retrotransposition; absence results in decreased Ty1 Gag:GFP protein levels; co-sediments with the 60S ribosomal subunit and is required for its biogenesis
816	TRUE	YDR497C	28.23	13.85	6	6		1.89E+07	1.83E+07	1.87E+07	2.97E+07	2.67E+07	2.52E+07	1.00:0.97:0.99:1.57:1.42:1.34	1.86E+07	2.72E+07	1.00:1.46	63689	ITR1	Myo-inositol transporter; member of the sugar transporter superfamily; expression is repressed by inositol and choline via Opi1p and derepressed via Ino2p and Ino4p; relative distribution to the vacuole increases upon DNA replication stress; ITR1 has a paralog, ITR2, that arose from the whole genome duplication
1812	TRUE	YDR500C	0.85	12.36	1	1	Carbamidomethylation	3382571.2	2029702	2259641.8	2307687.2	2414840.2	2485501	1.00:0.60:0.67:0.68:0.71:0.73	2557305	2402676.2	1.00:0.94	9987	RPL37B	Ribosomal 60S subunit protein L37B; required for processing of 27SB pre-rRNA and formation of stable 66S assembly intermediates; protein abundance increases in response to DNA replication stress; homologous to mammalian ribosomal protein L37, no bacterial homolog; RPL37B has a paralog, RPL37A, that arose from the whole genome duplication
137	TRUE	YDR502C	0.55	49.87	26	13	Carbamidomethylation, Oxidation (M)	2.46E+08	2.21E+08	2.41E+08	2.45E+08	2.21E+08	2.37E+08	1.00:0.90:0.98:1.00:0.90:0.96	2.36E+08	2.34E+08	1.00:0.99	42375	SAM2	S-adenosylmethionine synthetase; catalyzes transfer of the adenosyl group of ATP to the sulfur atom of methionine; comparative analysis suggests that a mitochondrially targeted form may result from translation starting at a non-canonical codon upstream of the annotated start codon
809	TRUE	YDR507C	4.42	5.51	5	5	Oxidation (M)	3644083	3747228	3999487.5	4099064.5	3403167.8	1242712.8	1.00:1.03:1.10:1.12:0.93:0.34	3796932.8	2914981.8	1.00:0.77	129977	GIN4	Protein kinase involved in bud growth and assembly of the septin ring; proposed to have kinase-dependent and kinase-independent activities; negatively regulates Fpk1p kinase that stimulates phospholipid flippases Dnf1p and Dnf2p; undergoes autophosphorylation; similar to Hsl1p; GIN4 has a paralog, KCC4, that arose from the whole genome duplication
632	TRUE	YDR508C	3.74	15.06	8	7	Carbamidomethylation, Oxidation (M)	7029106	6875851	6535544.5	7224399.5	6188169	5992129	1.00:0.98:0.93:1.03:0.88:0.85	6813500.5	6468232.5	1.00:0.95	73717	GNP1	Broad specificity amino acid permease; high-affinity glutamine permease; major serine permease with minor contributions from paralog Agp1p; role in serine uptake impacts cellular sphingolipid homeostasis; also transports Leu, Thr, Cys, Met and Asn; expression is fully dependent on Grr1p and modulated by the Ssy1p-Ptr3p-Ssy5p (SPS) sensor of extracellular amino acids
1076	TRUE	YDR510W	4.12	70.59	5	5	Oxidation (M)	2.16E+07	2.13E+07	2.18E+07	2.31E+07	1.54E+07	1.99E+07	1.00:0.98:1.01:1.07:0.71:0.92	2.16E+07	1.95E+07	1.00:0.90	11716	SMT3	Ubiquitin-like protein of the SUMO family; conjugated to lysine residues of target proteins; associates with transcriptionally active genes; regulates chromatid cohesion, chromosome segregation, APC-mediated proteolysis, DNA replication and septin ring dynamics; human homolog SUMO1 can complement yeast null mutant
2911	TRUE	YDR511W	9.76	8.21	1	1		180699.34	204728.86	152219.81	265834.03	199138.39	225070.23	1.00:1.13:0.84:1.47:1.10:1.25	179216	230014.22	1.00:1.28	15902	SDH7	Mitochondrial protein involved in assembly of succinate dehydrogenase; has a role in maturation of the Sdh2p subunit; localized to the mitochondrial intermembrane space; required for acetate utilization and gluconeogenesis; mutation in Drosophila ortholog SDHAF3 causes reduced succinate dehydrogenase activity and neuronal and muscular dysfunction; member of the LYR protein family
857	TRUE	YDR513W	9.69	67.36	8	8	Carbamidomethylation, Oxidation (M)	1.73E+07	2.89E+07	2.50E+07	3.70E+07	2.77E+07	3.88E+07	1.00:1.67:1.45:2.14:1.60:2.24	2.37E+07	3.45E+07	1.00:1.45	15980	GRX2	Cytoplasmic glutaredoxin; thioltransferase, glutathione-dependent disulfide oxidoreductase involved in maintaining redox state of target proteins, also exhibits glutathione peroxidase activity, expression induced in response to stress; GRX2 has two in-frame start codons resulting in a shorter isoform that is retained in the cytosol and a longer form translocated to the mitochondrial matrix; GRX2 …
1832	TRUE	YDR515W	5.32	2.46	1	1		714613.4	729781.6	590692.4	916216.94	721432.2	693935.8	1.00:1.02:0.83:1.28:1.01:0.97	678362.44	777195	1.00:1.15	51062	SLF1	RNA binding protein that associates with polysomes; may be involved in regulating mRNA translation; involved in the copper-dependent mineralization of copper sulfide complexes on cell surface in cells cultured in copper salts; role in preventing L-A mycovirus pathogenesis; SLF1 has a paralog, SRO9, that arose from the whole genome duplication; protein abundance increases in response to DNA replic…
311	TRUE	YDR516C	9.03	38.12	18	16	Carbamidomethylation, Oxidation (M)	7420286.5	1.10E+07	9387865	1.03E+07	1.27E+07	1.29E+07	1.00:1.48:1.27:1.38:1.71:1.74	9258452	1.19E+07	1.00:1.29	56040	EMI2	Hexokinase expressed during growth with low glucose levels; induced on non-fermentable carbon sources; required for transcriptional induction of the early meiotic-specific transcription factor IME1; required for sporulation; expression regulated by glucose-repression transcription factors Mig1/2p; protein abundance increases in response to DNA replication stress; EMI2 has a paralog, GLK1, that ar…
1301	TRUE	YDR517W	13.36	24.4	5	5	Carbamidomethylation	3862395.5	4160722.5	4121322.8	4968858.5	4328026.5	4582289.5	1.00:1.08:1.07:1.29:1.12:1.19	4048146.8	4626391.5	1.00:1.14	41238	GRH1	Acetylated cis-Golgi protein, homolog of human GRASP65; required for unconventional protein secretion (UPS) of Acb1p in response to starvation; forms amyloid-like fibrils under heat shock, and coacervates through liquid���liquid phase separation during starvation, as a precursor to compartment for unconventional protein secretion (CUPS) biogenesis; forms a complex with the coiled-coil protein Bug…
1066	TRUE	YDR518W	1.45	16.99	7	7		2418358.2	3023949	2880736.5	2743432.5	2845245.8	2932026.8	1.00:1.25:1.19:1.13:1.18:1.21	2774348	2840235	1.00:1.02	59101	EUG1	Protein disulfide isomerase of the endoplasmic reticulum lumen; EUG1 has a paralog, PDI1, that arose from the whole genome duplication; function overlaps with that of Pdi1p; may interact with nascent polypeptides in the ER
1807	TRUE	YDR519W	2.12	30.88	2	2		5669865.5	6594670.5	6690562	5908832	5567394.5	6710075.5	1.00:1.16:1.18:1.04:0.98:1.18	6318365.5	6062100	1.00:0.96	14606	FPR2	Membrane-bound peptidyl-prolyl cis-trans isomerase (PPIase); binds to the drugs FK506 and rapamycin; expression pattern suggests possible involvement in ER protein trafficking; relocalizes from nucleus to vacuole upon DNA replication stress; mutation is functionally complemented by human FKBP2
2962	TRUE	YDR525W	33.79	18.75	1	1		710565.2	666353.8	643354	978946.1	1037477.3	967810.75	1.00:0.94:0.91:1.38:1.46:1.36	673424.3	994744.75	1.00:1.48	9299	API2	Putative protein of unknown function; conserved among S. cerevisiae strains; not conserved in closely related Saccharomyces species; 26% of ORF overlaps the dubious ORF YDR524C-A; insertion mutation in a cdc34-2 mutant background causes altered bud morphology
1483	TRUE	YDR527W	6.47	7.5	3	3		1835921.1	2701653.8	1669459.4	1758287.2	1509589.4	1612413.1	1.00:1.47:0.91:0.96:0.82:0.88	2069011.5	1626763.2	1.00:0.79	50311	RBA50	Protein involved in transcription; interacts with RNA polymerase II subunits Rpb2p, Rpb3, and Rpb11p; has similarity to human RPAP1
2403	TRUE	YDR529C	12.21	23.44	2	2		2124638	1512068.5	1632198.8	2866149.5	2062333.2	2886369	1.00:0.71:0.77:1.35:0.97:1.36	1756301.8	2604950.5	1.00:1.48	14684	QCR7	Subunit 7 of ubiquinol cytochrome-c reductase (Complex III); Complex III is a component of the mitochondrial inner membrane electron transport chain; oriented facing the mitochondrial matrix; N-terminus appears to play a role in complex assembly
754	TRUE	YDR533C	9.71	71.85	11	11	Carbamidomethylation	1.58E+07	1.47E+07	1.40E+07	1.89E+07	1.74E+07	1.53E+07	1.00:0.93:0.88:1.20:1.10:0.97	1.48E+07	1.72E+07	1.00:1.16	25789	HSP31	Methylglyoxalase that converts methylglyoxal to D-lactate; involved in oxidative stress resistance, diauxic shift, and stationary phase survival; has similarity to E. coli Hsp31 and C. albicans Glx3p; member of the DJ-1/ThiJ/PfpI superfamily, which includes human DJ-1 involved in Parkinson's disease and cancer; exists as a dimer and contains a putative metal-binding site; protein abundance increa…
1538	TRUE	YEL001C	6.67	5.75	3	2		2121919.2	1641777.2	1877517.8	1681014	1548885.4	1747830.1	1.00:0.77:0.88:0.79:0.73:0.82	1880404.8	1659243.1	1.00:0.88	25111	IRC22	Protein of unknown function; green fluorescent protein (GFP)-fusion localizes to the ER; YEL001C is non-essential; null mutant displays increased levels of spontaneous Rad52p foci
765	TRUE	YEL002C	0.78	33.64	11	11		8414722	1.02E+07	1.01E+07	7562562	1.02E+07	1.25E+07	1.00:1.21:1.21:0.90:1.22:1.48	9573243	1.01E+07	1.00:1.05	49511	WBP1	Non-catalytic beta subunit of the oligosaccharyltransferase (OST) complex; the OST complex catalyzes N-linked glycosylation of newly synthesized proteins in the ER; forms a pocket with Ost2p involved in binding terminal glucose units of the donor glycan; human homolog DDOST can complement yeast growth defect during down-regulation of the yeast gene
1255	TRUE	YEL003W	4.58	41.07	4	4	Oxidation (M)	5191236	4958179	5281725.5	6126010	5198864	5154947.5	1.00:0.96:1.02:1.18:1.00:0.99	5143713	5493274	1.00:1.07	13113	GIM4	Subunit of the heterohexameric cochaperone prefoldin complex; complex binds specifically to cytosolic chaperonin and transfers target proteins to it
956	TRUE	YEL011W	16.36	14.47	8	8	Carbamidomethylation	3515363.2	4511394	2956998	5245654	6335573.5	7013883	1.00:1.28:0.84:1.49:1.80:2.00	3661251.5	6198370	1.00:1.69	81234	GLC3	Glycogen branching enzyme, involved in glycogen accumulation; green fluorescent protein (GFP)-fusion protein localizes to the cytoplasm in a punctate pattern; relocalizes from nucleus to cytoplasmic foci upon DNA replication stress; glycogen accumulation defect of the null mutant is functionally complemented by human GBE1, which is associated with glycogen storage disease
767	TRUE	YEL013W	7.76	17.62	8	8	Carbamidomethylation, Oxidation (M)	5525400	6993570	6626220.5	7529261	7187104.5	6921569.5	1.00:1.27:1.20:1.36:1.30:1.25	6381730	7212645	1.00:1.13	63327	VAC8	Vacuole-specific Myo2p receptor; Myo2p-Vac17p-Vac8p transport complex subunit required for vacuolar inheritance; mediates anchoring of phosphatidylinositol 3-kinase complex I (PIK3C3-C1) to autophagosome; required with Atg13p for the vesicle closure step of the cytoplasm-to-vacuole (CVT) pathway, for homotypic vacuole-vacuole fusion and for nucleus-vacuole junction formation with Nvj1p; contains …
1551	TRUE	YEL015W	3.81	11.23	4	4		3337544	3630078.5	3147831.5	3897082.5	3457453.8	3350007	1.00:1.09:0.94:1.17:1.04:1.00	3371818	3568181	1.00:1.06	61459	EDC3	Non-essential conserved protein with a role in mRNA decapping; specifically affects the function of the decapping enzyme Dcp1p; mediates decay of the RPS28B mRNA via binding to both Rps28Bp (or Rps28Ap) and the RPS28B mRNA; mediates decay of the YRA1 mRNA by a different, translation-independent mechanism; localizes to cytoplasmic mRNA processing bodies; forms cytoplasmic foci upon DNA replication…
3018	TRUE	YEL020W	19.16	15.91	1	1		7530353	6964441.5	7911638	1.01E+07	8998906	9055526	1.00:0.92:1.05:1.34:1.20:1.20	7468811	9378273	1.00:1.26	10321
957	TRUE	YEL022W	0.36	5	6	6		1822204.9	1987088.4	1696025.2	1492594.5	1876746.5	2115996.2	1.00:1.09:0.93:0.82:1.03:1.16	1835106.1	1828445.8	1.00:1.00	165787	GEA2	Guanine nucleotide exchange factor for ADP ribosylation factors (ARFs); involved in vesicular transport between the Golgi and ER, Golgi organization, and actin cytoskeleton organization; GEA2 has a paralog, GEA1, that arose from the whole genome duplication
1764	TRUE	YEL024W	14.86	16.2	2	2	Oxidation (M)	1544979.5	1314773.9	1411892.2	2572274.2	1781550.5	1969421.6	1.00:0.85:0.91:1.66:1.15:1.27	1423881.9	2107748.8	1.00:1.48	23484	RIP1	Ubiquinol-cytochrome-c reductase; a Rieske iron-sulfur protein of the mitochondrial cytochrome bc1 complex; transfers electrons from ubiquinol to cytochrome c1 during respiration; during import, Rip1p is first imported into the mitochondrial matrix where it is processed, acquires its Fe-S cluster, and is folded, then is translocated into the inner membrane by the action of a homo-oligomer of Bcs1…
1196	TRUE	YEL026W	9.96	60.63	5	5	Carbamidomethylation, Oxidation (M)	5.22E+07	5.23E+07	3.92E+07	3.21E+07	3.95E+07	3.97E+07	1.00:1.00:0.75:0.62:0.76:0.76	4.79E+07	3.71E+07	1.00:0.77	13688	SNU13	RNA binding protein; part of U3 snoRNP involved in rRNA processing, part of U4/U6-U5 tri-snRNP involved in mRNA splicing, similar to human 15.5K protein
3233	TRUE	YEL027W	4.47	11.18	1	1	Carbamidomethylation	519975.78	264734.28	222412.92	318165.75	426663.75	614144.5	1.00:0.51:0.43:0.61:0.82:1.18	335707.66	452991.34	1.00:1.35	16469	VMA3	Proteolipid subunit c of the V0 domain of vacuolar H(+)-ATPase; dicyclohexylcarbodiimide binding subunit; required for vacuolar acidification and important for copper and iron metal ion homeostasis
746	TRUE	YEL030W	8.6	3.1	10	2	Oxidation (M)	592762.56	962664.9	668892.44	1309444.2	910408.1	914347.9	1.00:1.62:1.13:2.21:1.54:1.54	741439.94	1044733.44	1.00:1.41	70203	ECM10	Heat shock protein of the Hsp70 family; localized in mitochondrial nucleoids, plays a role in protein translocation, interacts with Mge1p in an ATP-dependent manner; overexpression induces extensive mitochondrial DNA aggregations; ECM10 has a paralog, SSC1, that arose from the whole genome duplication
103	TRUE	YEL031W	9.08	33.72	28	28	Carbamidomethylation, Oxidation (M)	2.24E+07	2.27E+07	2.39E+07	2.25E+07	2.19E+07	2.16E+07	1.00:1.01:1.07:1.00:0.97:0.96	2.30E+07	2.20E+07	1.00:0.96	135387	SPF1	P-type ATPase, ion transporter of the ER membrane; required to maintain normal lipid and sterol composition of intracellular compartments and proper targeting of mitochondrial outer membrane tail-anchored proteins; involved in ER function and Ca2+ homeostasis; required for regulating Hmg2p degradation; confers sensitivity to a killer toxin (SMKT) produced by Pichia farinosa KK1; null mutation is …
709	TRUE	YEL032W	7.62	9.47	8	8		2269626	2456262.2	2293011.2	2696200	2394687.5	2459441	1.00:1.08:1.01:1.19:1.06:1.08	2339633.2	2516776.2	1.00:1.08	107636	MCM3	Protein involved in DNA replication; component of the Mcm2-7 hexameric helicase complex that binds chromatin as a part of the pre-replicative complex
329	TRUE	YEL034W	8.77	45.57	9	6	Oxidation (M)	4.75E+08	5.57E+08	5.89E+08	4.42E+08	3.81E+08	5.10E+08	1.00:1.17:1.24:0.93:0.80:1.07	5.40E+08	4.44E+08	1.00:0.82	17233	HYP2	Translation elongation factor eIF-5A; required for translation of proteins containing polyproline stretches; structural homolog of bacterial EF-P; undergoes an essential hypusination modification; HYP2 has paralog ANB1 that arose from whole genome duplication; in humans EIF5A variants cause a disorder characterized by variable combinations of developmental delay, microcephaly, micrognathia and dy…
1284	TRUE	YEL036C	17.44	10.98	5	5	Carbamidomethylation	3157555.8	3076916.5	3027351	3581500	3281545	3513443.8	1.00:0.97:0.96:1.13:1.04:1.11	3087274.5	3458829.5	1.00:1.12	58301	ANP1	Subunit of the alpha-1,6 mannosyltransferase complex; type II membrane protein; has a role in retention of glycosyltransferases in the Golgi; involved in osmotic sensitivity and resistance to aminonitrophenyl propanediol
616	TRUE	YEL037C	0.09	45.11	12	12	Carbamidomethylation, Oxidation (M)	1.74E+07	1.66E+07	1.65E+07	1.90E+07	1.59E+07	1.57E+07	1.00:0.95:0.95:1.09:0.91:0.90	1.68E+07	1.69E+07	1.00:1.00	42486	RAD23	Proteasome-associated ubiquitin receptor; K48-specific Ub chain binding protein that recruits substrates to the proteasome; subunit of nuclear excision repair factor 2 (NER2) with Rad4p that binds damaged DNA during NER, linking repair to proteolysis; NER2 binds DDR gene promoters to repress transcription in the absence of damage; stimulates Png1p-induced protein deglycosylation; contains a Ub-li…
2046	TRUE	YEL038W	1.67	9.65	2	2		2169296.5	2184146.5	2164482	1993334.6	2335687.5	2371618	1.00:1.01:1.00:0.92:1.08:1.09	2172641.5	2233546.8	1.00:1.03	25306	UTR4	Protein with sequence similarity to acireductone synthases; involved in methionine salvage; found in both the cytoplasm and nucleus
1241	TRUE	YEL040W	3.79	12.39	4	4	Carbamidomethylation, Oxidation (M)	1.24E+07	1.12E+07	1.07E+07	1.24E+07	1.18E+07	1.16E+07	1.00:0.90:0.86:1.00:0.95:0.93	1.14E+07	1.19E+07	1.00:1.04	50025	UTR2	Chitin transglycosylase; functions in the transfer of chitin to beta(1-6) and beta(1-3) glucans in the cell wall; similar to and functionally redundant with Crh1; glycosylphosphatidylinositol (GPI)-anchored protein localized to bud neck
776	TRUE	YEL042W	4.34	29.29	10	10	Carbamidomethylation, Oxidation (M)	1.12E+07	9861994	1.13E+07	1.18E+07	1.08E+07	1.14E+07	1.00:0.88:1.01:1.05:0.96:1.02	1.08E+07	1.13E+07	1.00:1.05	56941	GDA1	Guanosine diphosphatase located in the Golgi; involved in the transport of GDP-mannose into the Golgi lumen, converting GDP to GMP after mannose is transferred to substrates; null mutants are defective in sporulation and pre-meiotic S phase entry; orthologous to human ENTPD6, a meiosis-associated non-obstructive azoospermia (NOA) related gene identified in GWAS studies
2167	TRUE	YEL044W	18.54	4.79	1	1		374812.03	563615.6	392328.56	191714.6	256822.38	238622.34	1.00:1.50:1.05:0.51:0.69:0.64	443585.4	229053.11	1.00:0.52	18652	IES6	Component of the INO80 chromatin remodeling complex; critical for INO80 function; involved in regulation of chromosome segregation and maintenance of normal centromeric chromatin structure; human ortholog INO80C is a member of the human INO80 complex; implicated in DNA repair based on genetic interactions with RAD52 epistasis genes
496	TRUE	YEL046C	21.37	49.23	14	14	Carbamidomethylation	3.86E+07	3.23E+07	3.51E+07	2.28E+07	2.68E+07	2.49E+07	1.00:0.84:0.91:0.59:0.69:0.65	3.53E+07	2.48E+07	1.00:0.70	42934	GLY1	Threonine aldolase; catalyzes the cleavage of L-allo-threonine and L-threonine to glycine; involved in glycine biosynthesis
229	TRUE	YEL047C	2.5	62.42	23	23	Carbamidomethylation, Oxidation (M)	1.11E+07	1.49E+07	1.52E+07	1.34E+07	1.42E+07	1.65E+07	1.00:1.33:1.37:1.21:1.28:1.48	1.37E+07	1.47E+07	1.00:1.07	50963	FRD1	Soluble fumarate reductase; required with isoenzyme Osm1p for anaerobic growth; may interact with ribosomes, based on co-purification experiments; authentic, non-tagged protein is detected in purified mitochondria in high-throughput studies; similar to Arxula adeninovorans fumarate reductase; protein abundance increases in response to DNA replication stress; FRD1 has a paralog, OSM1, that arose f…
2028	TRUE	YEL050C	5.87	4.82	2	2		1193879.4	1002253.56	1052936	1123937.8	892888.9	825212.8	1.00:0.84:0.88:0.94:0.75:0.69	1083023	947346.5	1.00:0.87	43905	RML2	Mitochondrial ribosomal protein of the large subunit (L2); has similarity to E. coli L2 ribosomal protein; mutant allele (fat21) causes inability to utilize oleate, and induce oleic acid oxidation; may interfere with activity of the Adr1p transcription factor
1197	TRUE	YEL051W	1.42	25.68	5	5	Oxidation (M)	1.23E+07	1.16E+07	1.22E+07	1.15E+07	1.33E+07	1.20E+07	1.00:0.94:0.99:0.93:1.08:0.98	1.20E+07	1.23E+07	1.00:1.02	29313	VMA8	Subunit D of the V1 peripheral membrane domain of V-ATPase; part of the electrogenic proton pump found throughout the endomembrane system; plays a role in the coupling of proton transport and ATP hydrolysis; the V1 peripheral membrane domain of the vacuolar H+-ATPase (V-ATPase) has eight subunits
1013	TRUE	YEL054C	8.76	60.84	8	8	Carbamidomethylation	5.27E+08	4.84E+08	4.88E+08	4.93E+08	4.40E+08	4.22E+08	1.00:0.92:0.93:0.94:0.83:0.80	5.00E+08	4.52E+08	1.00:0.90	17942	RPL12A	Ribosomal 60S subunit protein L12A functions as a ribophagy receptor; phosphorylation by Atg1p triggers ribophagy during starvation; rpl12a rpl12b double mutant exhibits slow growth and slow translation; homologous to human RPL12, Drosophila rpl12, and C. elegans ppl-12 that all function as conserved ribophagy receptors; RPL12A has a paralog, RPL12B, that arose from the whole genome duplication
618	TRUE	YEL055C	12.03	11.05	9	9	Oxidation (M)	4149831.2	3576032	3941586.8	3511809.5	3429495	3459647.5	1.00:0.86:0.95:0.85:0.83:0.83	3889150	3466984	1.00:0.89	116013	POL5	Protein involved in 60S assembly and pre-40S AFs recycling; has sequence similarity to human MybBP1A and weak sequence similarity to B-type DNA polymerases; not required for chromosomal DNA replication
2163	TRUE	YEL056W	1.26	4.48	2	2		1295442.5	1184619.8	1110772.9	1270915.2	1199345.5	1034006.5	1.00:0.91:0.86:0.98:0.93:0.80	1196945.1	1168089.1	1.00:0.98	45179	HAT2	Subunit of the Hat1p-Hat2p histone acetyltransferase complex; required for high affinity binding of the complex to free histone H4, thereby enhancing Hat1p activity; similar to human RbAp46 and 48; has a role in telomeric silencing
662	TRUE	YEL058W	12.74	22.22	11	11	Carbamidomethylation	9439003	7948138.5	1.02E+07	7524197	7668112	6981321	1.00:0.84:1.08:0.80:0.81:0.74	9184854	7391210	1.00:0.80	62186	PCM1	Essential N-acetylglucosamine-phosphate mutase; converts GlcNAc-6-P to GlcNAc-1-P, which is a precursor for the biosynthesis of chitin and for the formation of N-glycosylated mannoproteins and glycosylphosphatidylinositol anchors
670	TRUE	YEL060C	18.65	14.78	10	10	Carbamidomethylation	1.81E+07	2.11E+07	1.86E+07	2.35E+07	2.56E+07	2.35E+07	1.00:1.16:1.03:1.29:1.41:1.30	1.93E+07	2.42E+07	1.00:1.26	69740	PRB1	Vacuolar proteinase B yscB with H3 N-terminal endopeptidase activity; serine protease of subtilisin family; involved in protein degradation in vacuole; required for full protein degradation during sporulation; activity inhibited by Pbi2p; protein abundance increases in response to DNA replication stress; targeted to vacuole via Vps10p-dependent endosomal vacuolar protein sorting pathway and via A…
928	FALSE	YEL069C	13.09	1.59	1	1		0	701468	674307.56	1085015.6	2088825.9	1507844.4	-:64.00:64.00:64.00:64.00:64.00	687887.75	1560562	1.00:2.27	62853	HXT13	Putative transmembrane polyol transporter; supports growth on and uptake of mannitol and sorbitol with moderate affinity when overexpressed in a strain deleted for hexose family members; minor hexose transport activity when overexpressed in a similar strain; induced by non-fermentable carbon sources; induced in low glucose, repressed in high glucose; HXT13 has a paralog, HXT17, that arose from a …
136	TRUE	YEL071W	14.91	70.82	27	25	Carbamidomethylation, Oxidation (M)	9.74E+07	8.10E+07	8.53E+07	7.63E+07	6.86E+07	6.79E+07	1.00:0.83:0.88:0.78:0.70:0.70	8.79E+07	7.09E+07	1.00:0.81	55344	DLD3	2-hydroxyglutarate transhydrogenase, and minor D-lactate dehydrogenase; converts D-2-hydroxyglutarate (D-2HG), an oncometabolite, to alpha-ketoglutarate in the presence of FAD, with concomitant reduction of pyruvate to D-lactate; minor lactate dehydrogenase activity; component of the retrograde regulon that consists of genes whose expression are stimulated by damage to mitochondria and reduced in…
1462	TRUE	YER001W	0.38	9.17	4	4		3722265	4368642	3615745.2	3934628.5	3646829.8	4197266.5	1.00:1.17:0.97:1.06:0.98:1.13	3902217.5	3926241.5	1.00:1.01	88648	MNN1	Alpha-1,3-mannosyltransferase; integral membrane glycoprotein of Golgi complex, required for addition of alpha1,3-mannose linkages to N-linked and O-linked oligosaccharides; one of five S. cerevisiae proteins of MNN1 family; targeted to vacuole via AP-3 pathway
1667	TRUE	YER002W	2.66	10.34	3	3		3034461.8	3101747	3073196.5	3539147	2663852	2459088	1.00:1.02:1.01:1.17:0.88:0.81	3069801.8	2887362.2	1.00:0.94	27020	NOP16	Constituent of 66S pre-ribosomal particles; involved in 60S ribosomal subunit biogenesis
352	TRUE	YER003C	4.44	54.88	15	15	Carbamidomethylation, Oxidation (M)	3.84E+07	3.88E+07	3.93E+07	3.88E+07	3.87E+07	3.63E+07	1.00:1.01:1.02:1.01:1.01:0.95	3.88E+07	3.79E+07	1.00:0.98	48308	PMI40	Mannose-6-phosphate isomerase; catalyzes the interconversion of fructose-6-P and mannose-6-P; required for early steps in protein mannosylation
927	TRUE	YER004W	17.45	40.95	7	7	Carbamidomethylation, Oxidation (M)	4395293	4703056	4030356.2	5437833	5066972	5507776.5	1.00:1.07:0.92:1.24:1.15:1.25	4376235	5337527	1.00:1.22	25205	FMP52	Protein of unknown function; localized to the mitochondrial outer membrane; induced by treatment with 8-methoxypsoralen and UVA irradiation
387	TRUE	YER006W	11.98	41.07	18	18	Carbamidomethylation, Oxidation (M)	1.31E+07	9807687	1.04E+07	9174834	7796430	8632188	1.00:0.75:0.79:0.70:0.59:0.66	1.11E+07	8534484	1.00:0.77	57828	NUG1	GTPase that associates with nuclear 60S pre-ribosomes; required for export of 60S ribosomal subunits from the nucleus
942	TRUE	YER007C	4.98	31.87	5	5		9369506	1.14E+07	9824707	8808967	9233218	1.01E+07	1.00:1.22:1.05:0.94:0.99:1.08	1.02E+07	9382145	1.00:0.92	20396
1621	TRUE	YER008C	6.53	2.24	2	2		740571	735365.56	760327.4	945303.25	722884.25	852405.75	1.00:0.99:1.03:1.28:0.98:1.15	745421.3	840197.75	1.00:1.13	154814	SEC3	Subunit of the exocyst complex; the exocyst mediates polarized targeting and tethering of post-Golgi secretory vesicles to sites of exocytosis prior to SNARE-mediated fusion; PtdIns[4,5]P2-binding protein that localizes to exocytic sites in a Rho1p-dependent, actin-independent manner, targeting and anchoring the exocyst to the plasma membrane with Exo70p; direct GTP Rho1p effector; required for E…
1177	TRUE	YER009W	14.43	51.59	4	4	Oxidation (M)	7.30E+07	6.16E+07	7.58E+07	5.63E+07	5.91E+07	5.34E+07	1.00:0.84:1.04:0.77:0.81:0.73	7.01E+07	5.63E+07	1.00:0.80	14572	NTF2	Nuclear envelope protein; interacts with GDP-bound Gsp1p and with proteins of the nuclear pore to transport Gsp1p into the nucleus where it is an essential player in nucleocytoplasmic transport
1884	TRUE	YER012W	5.53	16.58	3	3	Carbamidomethylation	1.22E+07	1.10E+07	1.24E+07	1.22E+07	1.40E+07	1.21E+07	1.00:0.90:1.01:1.00:1.15:0.99	1.19E+07	1.28E+07	1.00:1.08	22636	PRE1	Beta 4 subunit of the 20S proteasome; localizes to the nucleus throughout the cell cycle
2385	TRUE	YER014W	17.49	3.7	1	1		253726.64	305748.12	240629.8	337887.97	381957.38	387231.2	1.00:1.21:0.95:1.33:1.51:1.53	266701.53	369025.5	1.00:1.38	59822	HEM14	Protoporphyrinogen oxidase; a mitochondrial enzyme that catalyzes the seventh step in the heme biosynthetic pathway, converting protoporphyrinogen IX to protoporphyrin IX; inhibited by diphenyl ether-type herbicides
1728	TRUE	YER017C	1.05	0.92	3	1		475913.5	272751.38	440940.12	550677.4	315938.72	404592.4	1.00:0.57:0.93:1.16:0.66:0.85	396535	423736.16	1.00:1.07	84663	AFG3	Mitochondrial inner membrane m-AAA protease component; mediates degradation of misfolded or unassembled proteins; also required for correct assembly of mitochondrial enzyme complexes; involved in cytoplasmic mRNA translation and aging; expression of human homolog AFG3L2 can complement yeast yta12 afg3 double mutant
3231	TRUE	YER019C	16.29	14.61	1	1		5264520	4858359	4832004	5531993.5	5679251.5	5442813	1.00:0.92:0.92:1.05:1.08:1.03	4984961	5551352.5	1.00:1.11	9725
1367	TRUE	YER020W	22.44	11.78	4	4		907701.44	987437.06	1111860.5	1365517.6	1374589.1	1456486.9	1.00:1.09:1.22:1.50:1.51:1.60	1002333.06	1398864.5	1.00:1.40	50567	GPA2	Nucleotide binding alpha subunit of the heterotrimeric G protein; interacts with the receptor Gpr1p, has signaling role in response to nutrients; required for the recruitment of Ras-GTP at the plasma membrane and in the nucleus
460	TRUE	YER021W	3.85	29.39	14	14	Carbamidomethylation, Oxidation (M)	1.66E+07	1.13E+07	1.51E+07	9789695	1.42E+07	1.32E+07	1.00:0.68:0.91:0.59:0.85:0.79	1.44E+07	1.24E+07	1.00:0.86	60512	RPN3	Essential non-ATPase regulatory subunit of the 26S proteasome lid; similar to the p58 subunit of the human 26S proteasome; temperature-sensitive alleles cause metaphase arrest, suggesting a role for the proteasome in cell cycle control
2004	TRUE	YER022W	5.76	3.63	1	1	Oxidation (M)	240553.98	406681.38	330114.1	174615.73	210619.08	336039.75	1.00:1.69:1.37:0.73:0.88:1.40	325783.16	240424.86	1.00:0.74	78595	SRB4	Subunit of the RNA polymerase II mediator complex; associates with core polymerase subunits to form the RNA polymerase II holoenzyme; required for basal RNA polymerase II transcription; homozygosity of the human MED17 L371P mutation is associated with infantile cerebral and cerebellar atrophy with poor myelination
764	TRUE	YER023W	11.04	42.86	9	9	Carbamidomethylation, Oxidation (M)	3.21E+07	3.08E+07	3.09E+07	3.73E+07	3.45E+07	3.23E+07	1.00:0.96:0.96:1.16:1.07:1.01	3.13E+07	3.47E+07	1.00:1.11	30251	PRO3	Cytosolic delta 1-pyrroline-5-carboxylate reductase; catalyzes the last step in proline biosynthesis
370	TRUE	YER025W	7.87	43.94	18	18	Carbamidomethylation, Oxidation (M)	3.66E+07	3.23E+07	3.74E+07	3.32E+07	3.31E+07	3.03E+07	1.00:0.88:1.02:0.91:0.90:0.83	3.54E+07	3.22E+07	1.00:0.91	57985	GCD11	Gamma subunit of the translation initiation factor eIF2; involved in the identification of the start codon; binds GTP when forming the ternary complex with GTP and tRNAi-Met; mutations in human ortholog cause X-linked intellectual disability (XLID) syndrome
1690	TRUE	YER026C	27.29	31.05	4	4	Oxidation (M)	7147342	8566772	8079431	1.17E+07	1.19E+07	1.25E+07	1.00:1.20:1.13:1.63:1.66:1.74	7931182	1.20E+07	1.00:1.51	30923	CHO1	Phosphatidylserine synthase; functions in phospholipid biosynthesis; transcriptionally repressed by myo-inositol and choline
2112	TRUE	YER027C	10.16	1.67	1	1		548632.3	654019.7	714459.7	758451.9	791952.56	725283.75	1.00:1.19:1.30:1.38:1.44:1.32	639037.25	758562.75	1.00:1.19	46767	GAL83	One of three alternate beta-subunits of the Snf1 kinase complex; allows nuclear localization of the Snf1 kinase complex in the presence of a nonfermentable carbon source; necessary and sufficient for phosphorylation of the Mig2p transcription factor in response to alkaline stress; functionally redundant with SIP1 and SIP2 for the phosphorylation of Mig1p in response to glucose deprivation; contai…
2300	TRUE	YER029C	11.2	11.17	2	2		590686.1	566834	449825.6	764239.6	688815.75	611735.9	1.00:0.96:0.76:1.29:1.17:1.04	535781.9	688263.75	1.00:1.28	22498	SMB1	Core Sm protein Sm B; part of heteroheptameric complex (with Smd1p, Smd2p, Smd3p, Sme1p, Smx3p, and Smx2p) that is part of the spliceosomal U1, U2, U4, and U5 snRNPs; homolog of human Sm B and Sm B'
1951	TRUE	YER030W	15.75	35.06	3	3	Oxidation (M)	2746457	3551003.8	3242082.8	4964128	4015028.5	4326777.5	1.00:1.29:1.18:1.81:1.46:1.58	3179848	4435311	1.00:1.39	17581	CHZ1	Histone chaperone for Htz1p/H2A-H2B dimer; required for the stabilization of the Chz1p-Htz1-H2B complex; has overlapping function with Nap1p; null mutant displays weak sensitivity to MMS and benomyl; contains a highly conserved CHZ motif; protein abundance increases in response to DNA replication stress
1135	TRUE	YER031C	1.61	15.62	7	2		1.05E+07	1.12E+07	7353331.5	1.08E+07	9458815	1.01E+07	1.00:1.07:0.70:1.03:0.90:0.96	9695326	1.01E+07	1.00:1.04	24588	YPT31	Rab family GTPase; involved in the exocytic pathway; mediates intra-Golgi traffic or the budding of post-Golgi vesicles from the trans-Golgi; YPT31 has a paralog, YPT32, that arose from the whole genome duplication; localizes to the transitional and late Golgi
1817	TRUE	YER034W	7.6	37.1	3	3		1775430.5	1704178.6	1739401.8	1755299.2	1394025.8	1536425.5	1.00:0.96:0.98:0.99:0.79:0.87	1739670.2	1561916.9	1.00:0.90	21309		Protein of unknown function; non-essential gene; expression induced upon calcium shortage; protein abundance increases in response to DNA replication stress
254	TRUE	YER036C	4.66	33.22	19	19	Carbamidomethylation, Oxidation (M)	2.51E+07	2.57E+07	2.47E+07	2.67E+07	2.57E+07	2.50E+07	1.00:1.02:0.98:1.06:1.02:1.00	2.52E+07	2.58E+07	1.00:1.02	68496	ARB1	ATPase of the ATP-binding cassette (ABC) family; involved in 40S and 60S ribosome biogenesis, has similarity to Gcn20p; important for disaggregation of ordered and disordered aggregates; shuttles from nucleus to cytoplasm, physically interacts with Tif6p, Lsg1p; human homolog ABCF2 can complement yeast ARB1 mutant
2193	TRUE	YER037W	11.39	2.17	1	1		305054.5	361865.94	322282.44	515189.84	444405.06	359912.25	1.00:1.19:1.06:1.69:1.46:1.18	329734.28	439835.72	1.00:1.33	37838	PHM8	Lysophosphatidic acid (LPA) phosphatase, nucleotidase; principle and physiological nucleotidase working on GMP, UMP and CMP; involved in LPA hydrolysis in response to phosphate starvation and ribose salvage pathway; phosphatase activity is soluble and Mg2+ dependent; expression is induced by low phosphate levels and by inactivation of Pho85p; repressed by Gcn4p under normal conditions; PHM8 has a…
1707	TRUE	YER042W	7.98	27.03	4	4	Carbamidomethylation	7175482.5	6400703.5	7517657.5	6428933	6668831	5872435.5	1.00:0.89:1.05:0.90:0.93:0.82	7031281	6323400	1.00:0.90	21260	MXR1	Methionine-S-sulfoxide reductase; involved in the response to oxidative stress; protects iron-sulfur clusters from oxidative inactivation along with MXR2; involved in the regulation of lifespan; reduced activity of human homolog implicated in Alzheimer disease
89	TRUE	YER043C	0.67	57.78	28	28	Carbamidomethylation, Oxidation (M)	5.45E+08	5.93E+08	4.88E+08	5.19E+08	6.85E+08	4.76E+08	1.00:1.09:0.90:0.95:1.26:0.87	5.42E+08	5.60E+08	1.00:1.03	49244	SAH1	S-adenosyl-L-homocysteine hydrolase; catabolizes S-adenosyl-L-homocysteine which is formed after donation of the activated methyl group of S-adenosyl-L-methionine (AdoMet) to an acceptor; regulates cellular lipid homoeostasis by regulating phosphatidylcholine(PC)synthesis and triacylglycerol (TG) levels
1973	TRUE	YER044C	3.46	15.44	2	2	Oxidation (M)	364634.12	297886.5	257762.77	281958.62	431847	342592.88	1.00:0.82:0.71:0.77:1.18:0.94	306761.12	352132.84	1.00:1.15	17254	ERG28	Endoplasmic reticulum membrane protein; may facilitate protein-protein interactions between the Erg26p dehydrogenase and the Erg27p 3-ketoreductase and/or tether these enzymes to the ER, also interacts with Erg6p
499	TRUE	YER048C	4.3	34.69	10	10	Oxidation (M)	1.19E+07	1.06E+07	1.06E+07	1.19E+07	1.11E+07	1.14E+07	1.00:0.89:0.89:1.00:0.94:0.96	1.10E+07	1.15E+07	1.00:1.04	44974	CAJ1	Nuclear type II J heat shock protein of the E. coli dnaJ family; binds to numerous phosphatidylinositol phosphates; overexpression stabilizes amino acid permeases; binds non-native substrates for presentation to Ssa3p, and may function during protein translocation, assembly and disassembly; localizes to the cytosol and plasma membrane, while a GFP fusion protein is nuclear; contains an N-terminal…
1844	TRUE	YER048W	5.32	24.21	3	3	Oxidation (M)	4280018	4025855.5	4392507	3704686	4424742.5	3563754.5	1.00:0.94:1.03:0.87:1.03:0.83	4232793.5	3897727.8	1.00:0.92	11385
282	TRUE	YER049W	14.11	35.5	17	17	Carbamidomethylation, Oxidation (M)	1.48E+07	1.69E+07	1.52E+07	1.13E+07	1.28E+07	1.38E+07	1.00:1.14:1.03:0.77:0.87:0.93	1.56E+07	1.26E+07	1.00:0.81	74160	TPA1	Prolyl hydroxylase; catalyzes oxygen-dependent dihydroxylation of Rps23a/b, a 40S ribosomal decoding center subunit; influences translational termination and regulates translational accuracy; interacts with Sup45p (eRF1), Sup35p (eRF3) and Pab1p; disputed role as a oxidative dealkylase repairing DNA methyl-base lesions; poly(rA)-binding protein affecting poly(A) tail length and mRNA stability; Fe…
426	TRUE	YER052C	13.15	34.28	14	14	Carbamidomethylation, Oxidation (M)	1.55E+07	1.34E+07	1.55E+07	9784932	1.27E+07	1.19E+07	1.00:0.86:1.00:0.63:0.82:0.76	1.48E+07	1.15E+07	1.00:0.77	58229	HOM3	Aspartate kinase (L-aspartate 4-P-transferase); cytoplasmic enzyme that catalyzes the first step in the common pathway for methionine and threonine biosynthesis; subject to allosteric feedback inhibition by threonine; expression regulated by Gcn4p and the general control of amino acid synthesis
404	TRUE	YER055C	14.65	65.44	14	14	Carbamidomethylation, Oxidation (M)	2.31E+07	2.16E+07	2.53E+07	2.01E+07	1.95E+07	1.70E+07	1.00:0.94:1.09:0.87:0.84:0.74	2.33E+07	1.88E+07	1.00:0.81	32385	HIS1	ATP phosphoribosyltransferase; a hexameric enzyme, catalyzes the first step in histidine biosynthesis; mutations cause histidine auxotrophy and sensitivity to Cu, Co, and Ni salts; transcription is regulated by general amino acid control
1507	TRUE	YER056C	4.51	6.93	3	3		1515877.2	1547675.5	1782672.5	1579875.8	1517259.4	1466189.1	1.00:1.02:1.18:1.04:1.00:0.97	1615408.4	1521108	1.00:0.94	58320	FCY2	Purine-cytosine permease; mediates purine (adenine, guanine, and hypoxanthine) and cytosine accumulation; relative distribution to the vacuole increases upon DNA replication stress
2729	TRUE	YER056C	3.65	6.56	1	1		6.23E+07	5.53E+07	6.21E+07	5.54E+07	6.17E+07	5.40E+07	1.00:0.89:1.00:0.89:0.99:0.87	5.99E+07	5.70E+07	1.00:0.95	13758	FCY2	Purine-cytosine permease; mediates purine (adenine, guanine, and hypoxanthine) and cytosine accumulation; relative distribution to the vacuole increases upon DNA replication stress
702	TRUE	YER057C	21.81	91.54	9	9	Carbamidomethylation, Oxidation (M)	5.86E+07	4.83E+07	4.89E+07	3.55E+07	3.77E+07	3.74E+07	1.00:0.82:0.83:0.60:0.64:0.64	5.19E+07	3.68E+07	1.00:0.71	14025	HMF1	Member of the p14.5 protein family; functionally complements Mmf1p function when targeted to mitochondria; heat shock inducible; high-dosage growth inhibitor; forms a homotrimer in vitro; HMF1 has a paralog, MMF1, that arose from the whole genome duplication
1444	TRUE	YER059W	4.49	5.23	2	2		779971.4	665562.5	739243.25	680805.6	811145.9	1161623.2	1.00:0.85:0.95:0.87:1.04:1.49	728259	884524.94	1.00:1.21	47126	PCL6	Pho85p cyclin of the Pho80p subfamily; forms the major Glc8p kinase together with Pcl7p and Pho85p; involved in the control of glycogen storage by Pho85p; stabilized by Elongin C binding; PCL6 has a paralog, PCL7, that arose from the whole genome duplication
512	TRUE	YER062C	21.15	26.69	12	6		1.39E+07	1.58E+07	1.48E+07	2.56E+07	2.07E+07	2.06E+07	1.00:1.14:1.07:1.84:1.49:1.49	1.49E+07	2.23E+07	1.00:1.50	27933	GPP2	DL-glycerol-3-phosphate phosphatase involved in glycerol biosynthesis; also known as glycerol-1-phosphatase; induced in response to hyperosmotic or oxidative stress, and during diauxic shift; GPP2 has a paralog, GPP1, that arose from the whole genome duplication
1102	TRUE	YER063W	10.41	44.75	5	5		7399774.5	8127441	8354712.5	9980054	9136156	8365640	1.00:1.10:1.13:1.35:1.23:1.13	7960642.5	9160617	1.00:1.15	24256	THO1	Conserved nuclear RNA-binding protein; specifically binds to transcribed chromatin in a THO- and RNA-dependent manner, genetically interacts with shuttling hnRNP NAB2; overproduction suppresses transcriptional defect caused by hpr1 mutation
1858	TRUE	YER067W	28.35	35.8	3	3	Carbamidomethylation	1.35E+07	1.44E+07	1.30E+07	1.85E+07	1.89E+07	2.07E+07	1.00:1.07:0.97:1.38:1.40:1.54	1.36E+07	1.94E+07	1.00:1.42	19108	RGI1	Protein involved in energy metabolism under respiratory conditions; abundance is increased upon intracellular iron depletion or in response to DNA replication stress; suppresses pro-apoptotic effect of expressing human BAX in yeast cells; RGI1 has a paralog, RGI2, that arose from the whole genome duplication
998	TRUE	YER068W	0.09	12.93	6	6	Oxidation (M)	1695219.1	2743768.2	1602084.1	1847545	1692103.9	2343742.2	1.00:1.62:0.95:1.09:1.00:1.38	2013690.5	1961130.4	1.00:0.97	65473	MOT2	Ubiquitin-protein ligase subunit of the CCR4-NOT complex; with Ubc4p, ubiquitinates nascent polypeptide-associated complex subunits and histone demethyase Jhd2p; CCR4-NOT has roles in transcription regulation, mRNA degradation, and post-transcriptional modifications; regulates levels of DNA Polymerase-{alpha} to promote efficient and accurate DNA replication
302	TRUE	YER069W	21	30.56	19	19	Carbamidomethylation	9190120	7493109	8200708	6270365	6153524	5996805	1.00:0.82:0.89:0.68:0.67:0.65	8294645.5	6140231.5	1.00:0.74	94988	ARG56	Acetylglutamate kinase and N-acetyl-gamma-glutamyl-phosphate reductase; N-acetyl-L-glutamate kinase (NAGK) catalyzes the 2nd and N-acetyl-gamma-glutamyl-phosphate reductase (NAGSA), the 3rd step in arginine biosynthesis; synthesized as a precursor which is processed in the mitochondrion to yield mature NAGK and NAGSA; enzymes form a metabolon complex with Arg2p; NAGK C-terminal domain stabilizes …
319	TRUE	YER070W	0.89	13.27	14	9	Carbamidomethylation, Oxidation (M)	2.09E+07	2.07E+07	2.02E+07	2.47E+07	1.94E+07	1.94E+07	1.00:0.99:0.97:1.18:0.93:0.93	2.06E+07	2.12E+07	1.00:1.03	99680	RNR1	Major isoform of large subunit of ribonucleotide-diphosphate reductase; the RNR complex catalyzes rate-limiting step in dNTP synthesis, regulated by DNA replication and DNA damage checkpoint pathways via localization of small subunits; relative distribution to the nucleus increases upon DNA replication stress; RNR1 has a paralog, RNR3, that arose from the whole genome duplication
2846	TRUE	YER071C	14.49	7.09	1	1		885013.56	975599.94	816387.5	1065925.6	1067152.2	1021797.9	1.00:1.10:0.92:1.20:1.21:1.15	892333.7	1051625.2	1.00:1.18	14617	TDA2	Subunit of a complex that associates with actin filaments; forms a complex with Aim21p that inhibits barbed end F-actin assembly; elevates actin monomer pools to increase endocytotic efficiency and to regulate the distribution of actin between cables and patches; Aim21p/Tda2p forms a larger complex with actin capping proteins Cap1p and Cap2p; TcTex1-type dynein light chain family member; null mut…
2840	TRUE	YER072W	13.5	5.38	1	1		3428237.8	4214887.5	4001932.8	2327492.8	3312250.8	2643002.8	1.00:1.23:1.17:0.68:0.97:0.77	3881686	2760915.5	1.00:0.71	14490	VTC1	Regulatory subunit of vacuolar transporter chaperone (VTC) complex; VTC complex is involved in membrane trafficking, vacuolar polyphosphate accumulation, microautophagy and non-autophagic vacuolar fusion; important regulator of substrate invagination from the vacuolar membrane; also binds mRNA; targeted to vacuole via AP-3 pathway; protein abundance increases in response to DNA replication stress
310	TRUE	YER073W	29.19	38.58	17	16	Oxidation (M)	1.81E+07	1.52E+07	1.92E+07	9740330	8763006	9170773	1.00:0.84:1.06:0.54:0.48:0.51	1.75E+07	9224702	1.00:0.53	56812	ALD5	Mitochondrial aldehyde dehydrogenase; involved in regulation or biosynthesis of electron transport chain components and acetate formation; activated by K+; utilizes NADP+ as the preferred coenzyme; constitutively expressed
1009	TRUE	YER074W	6.84	39.71	6	6		3.19E+08	2.70E+08	3.09E+08	2.74E+08	2.81E+08	2.73E+08	1.00:0.85:0.97:0.86:0.88:0.85	2.99E+08	2.76E+08	1.00:0.92	15448	RPS24A	Protein component of the small (40S) ribosomal subunit; homologous to mammalian ribosomal protein S24, no bacterial homolog; RPS24A has a paralog, RPS24B, that arose from the whole genome duplication
2877	TRUE	YER074W	9.17	18.6	1	1		691837.9	844790.7	922939.2	867210.5	1141286.2	1132404.1	1.00:1.22:1.33:1.25:1.65:1.64	819855.94	1046966.94	1.00:1.28	9555	RPS24A	Protein component of the small (40S) ribosomal subunit; homologous to mammalian ribosomal protein S24, no bacterial homolog; RPS24A has a paralog, RPS24B, that arose from the whole genome duplication
2751	TRUE	YER079W	13.69	6.16	1	1	Oxidation (M)	248508.67	323271.3	255185.81	472916.9	397539.2	337428.2	1.00:1.30:1.03:1.90:1.60:1.36	275655.25	402628.1	1.00:1.46	23316		Putative protein of unknown function
347	TRUE	YER080W	17.12	32.32	17	17	Oxidation (M)	7560107	8405032	8269957	1.00E+07	9644660	9036672	1.00:1.11:1.09:1.33:1.28:1.20	8078365	9570964	1.00:1.18	72533	AIM9	Protein of unknown function; the authentic, non-tagged protein is detected in highly purified mitochondria in high-throughput studies; null mutant displays elevated frequency of mitochondrial genome loss
284	TRUE	YER081W	13.58	32.98	19	10	Oxidation (M)	6.10E+07	5.90E+07	7.03E+07	7.16E+07	8.61E+07	7.91E+07	1.00:0.97:1.15:1.17:1.41:1.30	6.34E+07	7.89E+07	1.00:1.24	51312	SER3	3-phosphoglycerate dehydrogenase and alpha-ketoglutarate reductase; 3PG dehydrogenase that catalyzes the first step in serine and glycine biosynthesis; alpha-ketoglutarate reductase, converting alpha-ketoglutarate to D-2-hydroxyglutarate (D-2HG); directly phosphorylated by TORC1 in a Pib2-dependent manner; localizes to the cytoplasm; ER3 has a paralog, SER33, that arose from the whole genome dupl…
855	TRUE	YER082C	10.83	12.07	6	6	Oxidation (M)	2667600.2	2663120.8	2567115.2	2540814	1886765.4	2047630.9	1.00:1.00:0.96:0.95:0.71:0.77	2632612	2158403.5	1.00:0.82	62435	UTP7	Nucleolar protein; component of the small subunit (SSU) processome containing the U3 snoRNA that is involved in processing of pre-18S rRNA
1442	TRUE	YER083C	10.3	27.27	5	5		9036055	8475826	8668579	1.00E+07	8883939	9785304	1.00:0.94:0.96:1.11:0.98:1.08	8726820	9559552	1.00:1.10	31612	GET2	Subunit of the GET complex; involved in insertion of tail-anchored proteins proteins into the ER membrane; required for the retrieval of HDEL proteins from the Golgi to the ER in an ERD2 dependent fashion and for meiotic nuclear division; Get1p and Get2p form an aqueous channel for protein translocation and insertion into the membrane
263	TRUE	YER086W	1.05	48.35	19	19	Carbamidomethylation, Oxidation (M)	1.75E+07	1.87E+07	2.30E+07	1.82E+07	2.09E+07	1.82E+07	1.00:1.07:1.31:1.04:1.19:1.04	1.98E+07	1.91E+07	1.00:0.97	63950	ILV1	Threonine deaminase, catalyzes first step in isoleucine biosynthesis; expression is under general amino acid control; ILV1 locus exhibits highly positioned nucleosomes whose organization is independent of known ILV1 regulation
2560	TRUE	YER087C	0.79	12.05	1	1		2071235.8	1932056.4	1982025	2101936.8	2025184.4	1907484.2	1.00:0.93:0.96:1.01:0.98:0.92	1995105.8	2011535.1	1.00:1.01	8830
526	TRUE	YER089C	26.11	29.68	13	11	Carbamidomethylation, Oxidation (M)	9027904	8718149	8756279	1.05E+07	1.00E+07	9920841	1.00:0.97:0.97:1.16:1.11:1.10	8834111	1.01E+07	1.00:1.15	50507	PTC2	Type 2C protein phosphatase (PP2C); dephosphorylates Hog1p to limit maximal osmostress induced kinase activity; dephosphorylates Ire1p to downregulate the unfolded protein response; dephosphorylates Cdc28p; inactivates the DNA damage checkpoint; PTC2 has a paralog, PTC3, that arose from the whole genome duplication
337	TRUE	YER090W	14.11	48.82	17	17	Carbamidomethylation, Oxidation (M)	1.97E+07	1.85E+07	1.77E+07	1.71E+07	1.55E+07	1.67E+07	1.00:0.94:0.90:0.87:0.79:0.85	1.87E+07	1.64E+07	1.00:0.88	56886	TRP2	Anthranilate synthase; catalyzes the initial step of tryptophan biosynthesis, forms multifunctional hetero-oligomeric anthranilate synthase:indole-3-glycerol phosphate synthase enzyme complex with Trp3p
16	TRUE	YER091C	0.63	71.74	49	49	Carbamidomethylation, Oxidation (M)	1.76E+08	1.74E+08	1.79E+08	2.20E+08	1.62E+08	1.63E+08	1.00:0.99:1.02:1.25:0.92:0.93	1.76E+08	1.82E+08	1.00:1.03	85979	MET6	Cobalamin-independent methionine synthase; involved in methionine biosynthesis and regeneration; requires a minimum of two glutamates on the methyltetrahydrofolate substrate, similar to bacterial metE homologs
2527	TRUE	YER092W	6.33	6.35	1	1		1271500.5	1564095	934240.94	1673299.5	1461905.9	1466307.9	1.00:1.23:0.73:1.32:1.15:1.15	1256612.1	1533837.8	1.00:1.22	14431	IES5	Non-essential INO80 chromatin remodeling complex subunit; deletion affects telomere maintenance via recombination
1589	TRUE	YER094C	0.73	16.5	2	2		7660460	8188193	7327971	6722088	7671765.5	8504688	1.00:1.07:0.96:0.88:1.00:1.11	7725541	7632847	1.00:0.99	22724	PUP3	Beta 3 subunit of the 20S proteasome; involved in ubiquitin-dependent catabolism; human homolog is subunit C10
2056	TRUE	YER095W	1.52	3.74	1	1		513069.2	525395	421749.3	468276.22	487438.12	553328.2	1.00:1.02:0.82:0.91:0.95:1.08	486737.84	503014.2	1.00:1.03	43082	RAD51	Strand exchange protein; forms helical filament with DNA that searches for homology; involved in recombinational repair of DNA DSBs during vegetative growth and meiosis; phosphorylation by Cdc28p in G2/M phase promotes DNA binding, strand invasion, and primer extension; L1 and L2 motifs of DNA binding site I have critical roles in ensuring DNA fidelity during meiotic recombination; RAD51 and RAD4…
1995	TRUE	YER100W	7.06	19.52	3	3		1601975	2131276.5	2606341	1558307	1309707	1907291.2	1.00:1.33:1.63:0.97:0.82:1.19	2113197.5	1591768.4	1.00:0.75	28502	UBC6	Ubiquitin-conjugating enzyme involved in ERAD; located at the cytosolic side of the ER membrane; tail region contains a transmembrane segment at the C-terminus; substrate of the ubiquitin-proteasome pathway; ER-associated protein degradation is also known as ERAD
594	TRUE	YER102W	4.05	51.74	11	11	Carbamidomethylation	3.77E+08	2.47E+08	2.53E+08	2.35E+08	2.71E+08	2.45E+08	1.00:0.65:0.67:0.62:0.72:0.65	2.92E+08	2.50E+08	1.00:0.86	22609	RPS8B	Protein component of the small (40S) ribosomal subunit; homologous to mammalian ribosomal protein S8, no bacterial homolog; RPS8B has a paralog, RPS8A, that arose from the whole genome duplication
119	TRUE	YER103W	23.67	23.33	26	9	Carbamidomethylation, Oxidation (M)	4227798	4968657.5	5568749	8845683	9132007	1.17E+07	1.00:1.18:1.32:2.09:2.16:2.77	4921735	9895220	1.00:2.01	69770	SSA4	Heat shock protein that is highly induced upon stress; plays a role in SRP-dependent cotranslational protein-membrane targeting and translocation; translocates to the nucleus under Cd2+ stress to mediate tolerance by regulating VHS1 expression; cytoplasmic protein that concentrates in nuclei upon starvation; member of the HSP70 family; SSA4 has a paralog, SSA3, that arose from the whole genome du…
672	TRUE	YER105C	1.59	7.69	7	7		1763463.4	1945751.2	2172846.5	1758594.4	2111923.2	2270735.5	1.00:1.10:1.23:1.00:1.20:1.29	1960687	2047084.4	1.00:1.04	156768	NUP157	Subunit of the inner ring of the nuclear pore complex (NPC); contributes to NPC assembly and tethering of DNA to the nuclear periphery; both Nup170p and NUP157p are similar to human Nup155p; NUP157 has a paralog, NUP170, that arose from the whole genome duplication
1288	TRUE	YER107C	6.9	11.75	3	3	Carbamidomethylation, Oxidation (M)	2290232.8	2638915.8	2263574.8	2658872	2573020.2	2527455.8	1.00:1.15:0.99:1.16:1.12:1.10	2397574.5	2586449.2	1.00:1.08	40641	GLE2	RNA export factor associated with the nuclear pore complex (NPC); associates with NUP116p; required for polyadenylated RNA export but not for protein import; homologous to S. pombe Rae1p and human RAE1
56	TRUE	YER110C	15.93	49.19	39	39	Carbamidomethylation, Oxidation (M)	5.08E+07	4.28E+07	4.72E+07	3.81E+07	3.52E+07	4.00E+07	1.00:0.84:0.93:0.75:0.69:0.79	4.69E+07	3.78E+07	1.00:0.81	122720	KAP123	Karyopherin beta; mediates nuclear import of ribosomal proteins prior to assembly into ribosomes and import of histones H3 and H4; localizes to the nuclear pore, nucleus, and cytoplasm; exhibits genetic interactions with RAI1
2318	TRUE	YER112W	3.83	5.85	1	1	Oxidation (M)	2233927.5	2711726.8	2096614.1	2158964.8	1967546	2329105	1.00:1.21:0.94:0.97:0.88:1.04	2347422.8	2151872	1.00:0.92	21395	LSM4	Lsm (Like Sm) protein; part of heteroheptameric complexes (Lsm2p-7p and either Lsm1p or 8p): cytoplasmic Lsm1p complex involved in mRNA decay; nuclear Lsm8p complex part of U6 snRNP and possibly involved in processing tRNA, snoRNA, and rRNA; forms cytoplasmic foci upon DNA replication stress
1684	TRUE	YER114C	0.65	1.25	1	1		186984.23	265206.4	289594.34	252844.7	208315.86	250893.75	1.00:1.42:1.55:1.35:1.11:1.34	247261.66	237351.44	1.00:0.96	115807	BOI2	Protein involved in polar growth; functionally redundant with Boi1p; required for fusion of secretory vesicles with plasma membrane at sites of polarized growth and for inhibition of membrane abscission until the end of cytokinesis; interacts with bud-emergence protein Bem1p; contains an SH3 (src homology 3) domain and a PH (pleckstrin homology) domain; relocalizes from bud neck to cytoplasm upon…
481	TRUE	YER117W	7.53	45.65	7	7	Carbamidomethylation, Oxidation (M)	2.06E+08	1.41E+08	1.47E+08	1.30E+08	1.27E+08	1.40E+08	1.00:0.68:0.71:0.63:0.61:0.68	1.65E+08	1.33E+08	1.00:0.80	14592	RPL23B	Ribosomal 60S subunit protein L23B; homologous to mammalian ribosomal protein L23 and bacterial L14; RPL23B has a paralog, RPL23A, that arose from the whole genome duplication
808	TRUE	YER120W	7.12	54.29	10	10		4.68E+07	4.89E+07	4.60E+07	6.00E+07	4.85E+07	4.99E+07	1.00:1.05:0.98:1.28:1.04:1.07	4.72E+07	5.28E+07	1.00:1.12	27045	SCS2	Integral ER membrane protein, regulates phospholipid metabolism; one of 6 proteins (Ist2p, Scs2p, Scs22p, Tcb1p, Tcb2p, Tcb3p) that connect the ER to the plasma membrane (PM); regulates PI4P levels by controlling access of Sac1p to PM substrate PI4P; interacts with FFAT motifs in Opi1p, Swh1p, Osh2p and Osh3p; role in NVJ integrity and micronucleophagy; role in telomeric silencing; VAMP-associate…
421	TRUE	YER122C	0.87	36.44	14	14	Carbamidomethylation, Oxidation (M)	1.20E+07	1.06E+07	1.04E+07	1.28E+07	1.01E+07	9574096	1.00:0.89:0.87:1.07:0.84:0.80	1.10E+07	1.08E+07	1.00:0.98	55212	GLO3	ADP-ribosylation factor GTPase activating protein (ARF GAP); involved in ER-Golgi transport; shares functional similarity with Gcs1p
2339	TRUE	YER123W	19.18	6.86	2	2		529218.4	599832.9	511169.3	972806.9	725866.7	824254.2	1.00:1.13:0.97:1.84:1.37:1.56	546740.2	840975.9	1.00:1.54	60379	YCK3	Palmitoylated vacuolar membrane-localized casein kinase I isoform; negatively regulates vacuole fusion during hypertonic stress via phosphorylation of Vps41p; shares essential functions with Hrr25p; targeted to vacuole via AP-3 pathway; regulates vesicle fusion in AP-3 pathway
212	TRUE	YER125W	14.18	32.96	19	19	Oxidation (M)	7940378	7469214	7083489.5	1.00E+07	8971698	8322119	1.00:0.94:0.89:1.26:1.13:1.05	7497694	9103705	1.00:1.21	91935	RSP5	NEDD4 family E3 ubiquitin ligase; regulates processes including: MVB sorting, the heat shock response, transcription, endocytosis and ribosome stability; ubiquitinates Sec23p, Sna3p, Ste4p, Nfi1p, Rpo21p, Sem1p, Dip5p and Put4p; autoubiquitinates; deubiquitinated by Ubp2p; regulated by SUMO ligase Siz1p, in turn regulates Siz1p SUMO ligase activity; required for efficient Golgi-to-ER trafficking …
1583	TRUE	YER126C	16.32	13.74	3	3	Oxidation (M)	3837067.5	4398917	3818249.8	3137070.2	3237816.5	3485539	1.00:1.15:1.00:0.82:0.84:0.91	4018078.2	3286808.5	1.00:0.82	29841	NSA2	Protein constituent of 66S pre-ribosomal particles; contributes to processing of the 27S pre-rRNA; recruited by ribosomal proteins L17, L35, and L37 to assembling ribosomes after 27SB pre-rRNA is generated, immediately preceding removal of ITS2
1490	TRUE	YER127W	16.55	18.16	4	4		3582446.5	3161548.5	3049775.5	2808287	2581285.5	2575624	1.00:0.88:0.85:0.78:0.72:0.72	3264590.2	2655065.5	1.00:0.81	40913	LCP5	Essential protein involved in maturation of 18S rRNA; depletion leads to inhibited pre-rRNA processing and reduced polysome levels; localizes primarily to the nucleolus
1897	TRUE	YER131W	1.31	20	3	3		2.18E+08	1.85E+08	1.93E+08	1.90E+08	2.05E+08	1.88E+08	1.00:0.85:0.88:0.87:0.94:0.86	1.99E+08	1.94E+08	1.00:0.98	13566	RPS26B	Protein component of the small (40S) ribosomal subunit; homologous to mammalian ribosomal protein S26, no bacterial homolog; RPS26B has a paralog, RPS26A, that arose from the whole genome duplication; human homolog can partially complement an RPS26A, RPS26B double null mutant; mutations in the human gene are associated with Diamond-Blackfan anemia
560	TRUE	YER133W	4.71	33.23	8	7	Carbamidomethylation, Oxidation (M)	7652501.5	8029697	8086576.5	7295969	9333681	1.01E+07	1.00:1.05:1.06:0.95:1.22:1.32	7922925	8901571	1.00:1.12	36026	GLC7	Type 1 S/T protein phosphatase (PP1) catalytic subunit; involved in glycogen metabolism, sporulation and mitotic progression; interacts with multiple regulatory subunits; regulates actomyosin ring formation; subunit of CPF; recruited to mating projections by Afr1p interaction; regulates nucleocytoplasmic shuttling of Hxk2p; import into the nucleus is inhibited during spindle assembly checkpoint a…
2273	TRUE	YER134C	18.59	5.03	1	1		1084833.4	937962.6	955597.4	1307574.6	1487213.5	1232721.2	1.00:0.86:0.88:1.21:1.37:1.14	992797.8	1342503.1	1.00:1.35	20560		Magnesium-dependent acid phosphatase; member of the haloacid dehalogenase superfamily; non-essential gene
241	TRUE	YER136W	7.09	54.42	18	18	Carbamidomethylation, Oxidation (M)	1.98E+07	2.01E+07	2.04E+07	1.99E+07	2.16E+07	2.15E+07	1.00:1.01:1.03:1.00:1.09:1.09	2.01E+07	2.10E+07	1.00:1.04	51325	GDI1	GDP dissociation inhibitor; regulates vesicle traffic in secretory pathways by regulating the dissociation of GDP from the Sec4/Ypt/rab family of GTP binding proteins
1078	TRUE	YER143W	5.3	13.52	5	5	Oxidation (M)	2823336.2	2023600.2	2411978	2608364.2	2686948.8	2806726.5	1.00:0.72:0.85:0.92:0.95:0.99	2419638	2700679.8	1.00:1.12	47473	DDI1	Aspartic-type endopeptidase; involved in the cleavage of long-chain polyubiquitinated substrates; role in proteasome-independent, ubiquitin (Ub)-dependent proteolysis and DNA-protein crosslink repair; Ub-shuttle receptor for HO and Ufo1p; DNA damage-inducible v-SNARE binding protein and negative regulator of constitutive exocytosis; possible role in the S-phase checkpoint; UBL-UBA family member c…
1150	TRUE	YER145C	6.54	23.46	6	6		7894669.5	1.63E+07	1.46E+07	1.55E+07	2.24E+07	1.63E+07	1.00:2.07:1.85:1.96:2.84:2.07	1.29E+07	1.81E+07	1.00:1.40	45841	FTR1	High affinity iron permease; involved in the transport of iron across the plasma membrane; forms complex with Fet3p; expression is regulated by iron; protein abundance increases in response to DNA replication stress
416	TRUE	YER151C	6.94	19.17	13	13	Carbamidomethylation, Oxidation (M)	9554030	9290742	9542875	8368548	9684071	7901623.5	1.00:0.97:1.00:0.88:1.01:0.83	9462549	8651414	1.00:0.91	102036	UBP3	Ubiquitin-specific protease that cleaves Ub-protein fusions; interacts with cofactor Bre5p to regulate transport between ER and Golgi, deubiquitinating COPII and COPI proteins, Sec23p and Sec27p; mediates steady-state retention of Golgi membrane proteins with Bre5p; phosphorylation (S695) by Hog1p regulates transcriptional activation by osmostress; inhibits Ras/PKA signaling through Ira2p; inhibi…
1930	TRUE	YER152C	14.48	7.66	2	2		559966.1	581004.9	591128.6	624525.9	735143.94	767550.5	1.00:1.04:1.06:1.12:1.31:1.37	577366.5	709073.44	1.00:1.23	49609		Protein with 2-aminoadipate transaminase activity; shares amino acid similarity with the aminotransferases Aro8p and Aro9p; YER152C is not an essential gene
364	TRUE	YER155C	1.47	7.33	11	11	Carbamidomethylation	2212914.2	2083104.8	2411639.5	2190799.2	2388411.8	1948734.5	1.00:0.94:1.09:0.99:1.08:0.88	2235886	2175981.8	1.00:0.97	245549	BEM2	Rho GTPase activating protein (RhoGAP); contains RhoGAP activity specific for both Rho1p and Cdc42p, and potentially Rho4p; acts with the RhoGAP Bem3p to negatively regulate Cdc42p-dependent signal transduction; involved in the control of cytoskeleton organization and cellular morphogenesis; required for bud emergence and for the morphogenesis checkpoint in response to actin depolymerization; loc…
1249	TRUE	YER156C	2.83	15.93	5	5		4283166.5	1939229.8	3751625.5	3884967	3957360	3425708.2	1.00:0.45:0.88:0.91:0.92:0.80	3899759	3756012	1.00:0.96	38293	MYG1	Protein involved in mitochondrial function; interacts with Hsp82p and copurifies with Ipl1p; expression is copper responsive and downregulated in strains deleted for MAC1, a copper-responsive transcription factor; role in preventing L-A mycovirus pathogenesis; human homolog MYG1 is linked to developmental processes and dermatological diseases, complements yeast null mutant
2931	TRUE	YER157W	8.42	3.24	1	1		648175.3	506913.2	476513.66	362749.7	199644.1	481523.38	1.00:0.78:0.74:0.56:0.31:0.74	543867.4	347972.38	1.00:0.64	92663	COG3	Essential component of the conserved oligomeric Golgi complex; a cytosolic tethering complex (Cog1p through Cog8p) that functions in protein trafficking to mediate fusion of transport vesicles to Golgi compartments
658	FALSE	YER159C	0.88	2.27	8	1		5403913.5	1.34E+07	5694312	5529219	6978948	8457696	1.00:2.49:1.05:1.02:1.29:1.57	8179401	6988621	1.00:0.85	49247	BUR6	Subunit of a heterodimeric NC2 transcription regulator complex; complex binds to TBP and can repress transcription by preventing preinitiation complex assembly or stimulate activated transcription; homologous to human NC2alpha; complex also includes Ncb2p; bur6 ncb2 double mutation is functionally complemented by coexpression of human DRAP1 and DR1, although the single bur6 mutation is not comple…
2599	TRUE	YER159C	5.81	7.69	1	1		725125	650354.25	780094	552768.6	701250.7	668201.8	1.00:0.90:1.08:0.76:0.97:0.92	718524.44	640740.4	1.00:0.89	15636	BUR6	Subunit of a heterodimeric NC2 transcription regulator complex; complex binds to TBP and can repress transcription by preventing preinitiation complex assembly or stimulate activated transcription; homologous to human NC2alpha; complex also includes Ncb2p; bur6 ncb2 double mutation is functionally complemented by coexpression of human DRAP1 and DR1, although the single bur6 mutation is not comple…
2698	TRUE	YER163C	0.61	7.73	1	1		771995.44	1046219.8	1122669.6	949048.06	1035830.1	862884.06	1.00:1.36:1.45:1.23:1.34:1.12	980294.94	949254.06	1.00:0.97	26412	GCG1	Gamma-glutamyl cyclotransferase; cleaves the gamma-glutamyl bond of glutathione to yield 5-oxoproline and a Cys-Gly dipeptide; similar to mammalian pro-apoptotic protein ChaC1; expression of mouse ChaC1 in yeast increases apoptosis; green fluorescent protein (GFP)-fusion protein localizes to the cytoplasm and nucleus; periodically expressed during the metabolic cycle
631	TRUE	YER164W	1.16	4.02	5	5	Carbamidomethylation	1959078.4	2069761.4	1876749.8	3269682.5	1433949.5	2042440.9	1.00:1.06:0.96:1.67:0.73:1.04	1968529.9	2248690.8	1.00:1.14	168360	CHD1	Chromatin remodeler that regulates various aspects of transcription; acts in conjunction with Isw1b to regulate chromatin structure, maintain chromatin integrity during transcription elongation by RNAP II by preventing trans-histone exchange over coding regions; component of both SAGA and SLIK complexes; ATPase motor stimulates DNA unwrapping from nucleosomes; contains two chromodomains, a helica…
122	TRUE	YER165W	2.36	61.76	32	32	Carbamidomethylation, Oxidation (M)	1.15E+08	1.04E+08	1.13E+08	1.23E+08	9.78E+07	9.61E+07	1.00:0.90:0.98:1.07:0.85:0.83	1.11E+08	1.06E+08	1.00:0.96	64463	PAB1	Poly(A) binding protein; interacts with the cleavage factor complex CF I, mediates interactions between the 5' cap structure and the 3' mRNA poly(A) tail, involved in control of poly(A) tail length, interacts with translation factor eIF-4G; stimulates, but is not required for the deadenylation activity of the Pan2p-Pan3p poly(A)-ribonuclease complex; role in preventing L-A mycovirus pathogenesis
913	TRUE	YER166W	6.81	7	8	7	Carbamidomethylation, Oxidation (M)	2751465.8	3630477.5	3396481	3420377.2	3788360.8	4045709.2	1.00:1.32:1.23:1.24:1.38:1.47	3259474.8	3751482.5	1.00:1.15	177917	DNF1	Aminophospholipid translocase (flippase); type 4 P-type ATPase; involved in phospholipid translocation, contributing to endocytosis, protein transport, and cellular polarization; localizes primarily to the plasma membrane; localizes to the shmoo tip where it has a redundant role in the cellular response to mating pheromone; DNF1 has a paralog, DNF2, that arose from the whole genome duplication
1772	TRUE	YER168C	19.89	5.12	2	2		425425.72	523939.06	494786.16	638176.6	691599.94	766917.9	1.00:1.23:1.16:1.50:1.63:1.80	481383.66	698898.1	1.00:1.45	62604	CCA1	ATP (CTP):tRNA-specific tRNA nucleotidyltransferase; different forms targeted to the nucleus, cytosol, and mitochondrion are generated via the use of multiple transcriptional and translational start sites; human homolog TRNT1 complements yeast null mutant
2138	TRUE	YER171W	1.94	0.9	1	1		1657642.1	3805913.8	1128861.1	2364875.5	1606355.1	3575527.8	1.00:2.30:0.68:1.43:0.97:2.16	2197472.2	2515586	1.00:1.14	89905	RAD3	5' to 3' DNA helicase; involved in nucleotide excision repair and transcription; subunit of RNA polII initiation factor TFIIH and of Nucleotide Excision Repair Factor 3 (NEF3); homolog of human XPD protein; mutant has aneuploidy tolerance; protein abundance increases in response to DNA replication stress
2162	TRUE	YER172C	1.24	0.6	1	1		822735	200469.95	537610.8	385233.62	449571.66	331351.88	1.00:0.24:0.65:0.47:0.55:0.40	520271.94	388719.06	1.00:0.75	246304	BRR2	RNA-dependent ATPase RNA helicase (DEIH box); required for disruption of U4/U6 base-pairing in native snRNPs to activate the spliceosome for catalysis; homologous to human U5-200kD
900	FALSE	YER174C	12.14	6.12	2	2		3350223	2939162.2	3332585	1635691.8	2536679	2486137.8	1.00:0.88:0.99:0.49:0.76:0.74	3207323.5	2219503	1.00:0.69	27612	GRX4	Glutathione-dependent oxidoreductase and glutathione S-transferase; hydroperoxide/superoxide-radical responsive monothiol glutaredoxin subfamily member with Grx3p and Grx5p; protects cells from oxidative damage with GRX3 and GRX5; with Grx3p, promotes dissociation of Aft1p from iron regulon gene promoters and subsequent nuclear export in iron-replete conditions, regulating iron homeostasis; invol…
1516	TRUE	YER175C	16.24	13.67	4	4	Oxidation (M)	6172886	4023942.2	5092864.5	3308761.5	2961228	3275357	1.00:0.65:0.83:0.54:0.48:0.53	5096564.5	3181782	1.00:0.62	34887	TMT1	Trans-aconitate methyltransferase; cytosolic enzyme that catalyzes the methyl esterification of 3-isopropylmalate, an intermediate of the leucine biosynthetic pathway, and trans-aconitate, which inhibits the citric acid cycle
242	TRUE	YER177W	7.63	28.36	16	4	Carbamidomethylation, Oxidation (M)	8.67E+07	9.72E+07	1.12E+08	1.44E+08	9.97E+07	1.25E+08	1.00:1.12:1.29:1.66:1.15:1.44	9.86E+07	1.23E+08	1.00:1.25	30210	BMH1	14-3-3 protein, major isoform; involved in post-transcriptional control of the proteome; binds to both proteins and to DNA, including replication origins; regulates exocytosis, vesicle transport, Ras/MAPK and rapamycin-sensitive signaling, aggresome formation, the spindle position checkpoint and meiotic commitment; protein abundance and relative distribution to the nucleus increase upon DNA repli…
213	TRUE	YER178W	12.29	55.58	20	20	Carbamidomethylation, Oxidation (M)	4.48E+07	4.39E+07	4.42E+07	4.69E+07	5.08E+07	5.70E+07	1.00:0.98:0.99:1.05:1.13:1.27	4.43E+07	5.16E+07	1.00:1.16	46462	PDA1	E1 alpha subunit of the pyruvate dehydrogenase (PDH) complex; catalyzes the direct oxidative decarboxylation of pyruvate to acetyl-CoA; phosphorylated; regulated by glucose; PDH complex is concentrated in spots within the mitochondrial matrix, often near the ERMES complex and near peroxisomes
2523	TRUE	YER180C	9.77	13.95	1	1	Carbamidomethylation	268684.9	272730.44	363471.88	362118.34	370066.8	368141	1.00:1.02:1.35:1.35:1.38:1.37	301629.06	366775.38	1.00:1.22	9854	ISC10	Meiosis-specific MAPK inhibitor; binds Smk1p during meiosis I; links APC/C-Ama1 to Smk1p activation; required for sporulation; transcript is induced 7.5 hr after induction of meiosis; Isc10p is ubiquitylated and degraded in an Ama1p-dependent manner upon completion of meiosis II
2067	TRUE	YER182W	11.77	5.31	1	1		257635.64	177786.48	185859.19	425403.34	262836.75	304129.25	1.00:0.69:0.72:1.65:1.02:1.18	207093.77	330789.78	1.00:1.60	27817	FMP10	Putative protein of unknown function; the authentic, non-tagged protein is detected in highly purified mitochondria in high-throughput studies
1759	TRUE	YFL002C	13.03	1.98	1	1		1736197.2	1488709.4	1642702.2	1314549.2	1443439.8	1150436.2	1.00:0.86:0.95:0.76:0.83:0.66	1622536.2	1302808.4	1.00:0.80	69541	SPB4	Putative ATP-dependent RNA helicase; nucleolar protein required for synthesis of 60S ribosomal subunits at a late step in the pathway; sediments with 66S pre-ribosomes in sucrose gradients
267	TRUE	YFL004W	18.01	26.06	18	17		1.23E+07	1.42E+07	1.22E+07	1.06E+07	1.05E+07	9929189	1.00:1.15:0.99:0.86:0.86:0.81	1.29E+07	1.04E+07	1.00:0.80	95560	VTC2	Regulatory subunit of vacuolar transporter chaperone (VTC) complex; involved in membrane trafficking, vacuolar polyphosphate accumulation, microautophagy and non-autophagic vacuolar fusion; important regulator of substrate invagination from the vacuolar membrane; targeted to vacuole via AP-3 pathway; VTC2 has a paralog, VTC3, that arose from the whole genome duplication
815	TRUE	YFL005W	13.63	49.54	9	9	Oxidation (M)	2.97E+07	2.98E+07	2.90E+07	2.84E+07	2.69E+07	2.55E+07	1.00:1.00:0.98:0.95:0.91:0.86	2.95E+07	2.69E+07	1.00:0.91	23625	SEC4	Rab family GTPase; essential for vesicle-mediated exocytic secretion and autophagy; associates with the exocyst component Sec15p and may regulate polarized delivery of transport vesicles to the exocyst at the plasma membrane; exocyst association is negatively regulated via phosphorylation by Cdc5p during cytokinesis
1025	TRUE	YFL008W	6.22	4.08	4	4		2408607.8	1510425.8	2413075.2	2390853.2	3052033.5	2471674.5	1.00:0.63:1.00:0.99:1.27:1.03	2110703	2638187	1.00:1.25	141399	SMC1	Subunit of the multiprotein cohesin complex; essential protein involved in chromosome segregation and in double-strand DNA break repair; SMC chromosomal ATPase family member, binds DNA with a preference for DNA with secondary structure
1634	TRUE	YFL010C	2.03	38.68	4	4	Oxidation (M)	1.67E+07	1.91E+07	1.84E+07	2.12E+07	1.86E+07	1.68E+07	1.00:1.15:1.10:1.27:1.12:1.01	1.81E+07	1.89E+07	1.00:1.05	22774	WWM1	WW domain containing protein of unknown function; binds to Mca1p, a caspase-related protease that regulates H2O2-induced apoptosis; overexpression causes G1 phase growth arrest and clonal death that is suppressed by overexpression of MCA1
1967	TRUE	YFL013C	7.48	5.34	2	2	Carbamidomethylation	675571	674773.6	736158.4	457895.34	281395.1	705607.5	1.00:1.00:1.09:0.68:0.42:1.04	695501	481632.62	1.00:0.69	78872	IES1	Subunit of the INO80 chromatin remodeling complex; relocalizes to the cytosol in response to hypoxia
722	TRUE	YFL014W	33.25	59.09	7	7		1.72E+08	1.66E+08	1.61E+08	1.04E+09	6.53E+08	6.87E+08	1.00:0.97:0.94:6.04:3.80:4.01	1.66E+08	7.92E+08	1.00:4.76	11812	HSP12	Plasma membrane protein involved in maintaining membrane organization; involved in maintaining organization during stress conditions; induced by heat shock, oxidative stress, osmostress, stationary phase, glucose depletion, oleate and alcohol; protein abundance increased in response to DNA replication stress and dietary restriction; regulated by the HOG and Ras-Pka pathways; required for dietary …
935	TRUE	YFL016C	1.05	10.94	3	3		3638018.5	3435498.5	2916058.8	3566283.2	2852674	3972070.5	1.00:0.94:0.80:0.98:0.78:1.09	3329858.5	3463676	1.00:1.04	55680	MDJ1	Co-chaperone that stimulates HSP70 protein Ssc1p ATPase activity; involved in protein folding/refolding in the mitochodrial matrix; required for proteolysis of misfolded proteins; member of the HSP40 (DnaJ) family of chaperones
197	TRUE	YFL018C	7.24	55.8	22	22	Carbamidomethylation, Oxidation (M)	2.28E+07	2.40E+07	2.32E+07	2.57E+07	3.02E+07	2.34E+07	1.00:1.05:1.02:1.13:1.33:1.03	2.33E+07	2.65E+07	1.00:1.13	54129	LPD1	Dihydrolipoamide dehydrogenase; the lipoamide dehydrogenase component (E3) of the pyruvate dehydrogenase and 2-oxoglutarate dehydrogenase multi-enzyme complexes; PDH complex is concentrated in spots within the mitochondrial matrix, often near the ERMES complex and near peroxisomes; LPD1 has a paralog, IRC15, that arose from the whole genome duplication
1928	TRUE	YFL021W	1.79	3.52	2	2		1039940.5	874374.1	731243.75	1034712.5	779064	649203.6	1.00:0.84:0.70:0.99:0.75:0.62	881852.8	820993.4	1.00:0.93	56446	GAT1	Transcriptional activator of nitrogen catabolite repression genes; contains a GATA-1-type zinc finger DNA-binding motif; activity and localization regulated by nitrogen limitation and Ure2p; different translational starts produce two major and two minor isoforms that are differentially regulated and localized
152	TRUE	YFL022C	19.88	52.58	24	24	Carbamidomethylation, Oxidation (M)	4.79E+07	5.01E+07	4.91E+07	4.10E+07	4.25E+07	4.50E+07	1.00:1.05:1.03:0.86:0.89:0.94	4.90E+07	4.28E+07	1.00:0.87	57630	FRS2	Alpha subunit of cytoplasmic phenylalanyl-tRNA synthetase; forms a tetramer with Frs1p to form active enzyme; evolutionarily distant from mitochondrial phenylalanyl-tRNA synthetase based on protein sequence, but substrate binding is similar
1625	TRUE	YFL023W	9.73	3.51	3	3		6104782	5493060	5100137	6288703.5	6136370	6156008.5	1.00:0.90:0.84:1.03:1.01:1.01	5565993	6193694	1.00:1.11	91541	BUD27	Unconventional prefoldin protein involved in translation initiation; required for correct assembly of RNAP I, II, and III in an Rpb5p-dependent manner; shuttles between nucleus and cytoplasm; mutants have inappropriate expression of nutrient sensitive genes due to translational derepression of Gcn4p transcription factor; diploid mutants show random budding; mutations affect TOR signaling; ortholo…
1349	TRUE	YFL028C	8.33	15.17	4	4	Carbamidomethylation	2508225.2	2440264.8	2332982.5	3348497.8	2454828.8	2853470.5	1.00:0.97:0.93:1.34:0.98:1.14	2427157.5	2885599	1.00:1.19	33209	CAF16	Part of evolutionarily-conserved CCR4-NOT regulatory complex; contains single ABC-type ATPase domain but no transmembrane domain; interacts with several subunits of Mediator
1966	TRUE	YFL034C	3.85	40.65	3	2		1.57E+07	1.31E+07	1.81E+07	2844637.5	1.50E+07	1.74E+07	1.00:0.84:1.15:0.18:0.95:1.11	1.56E+07	1.17E+07	1.00:0.75	13945
2295	TRUE	YFL036W	2.6	1.26	1	1		442861.9	241927.97	390504.03	292355.94	468900.2	497097.56	1.00:0.55:0.88:0.66:1.06:1.12	358431.3	419451.22	1.00:1.17	153166	RPO41	Mitochondrial RNA polymerase; single subunit enzyme similar to those of T3 and T7 bacteriophages; requires a specificity subunit encoded by MTF1 for promoter recognition; Mtf1p interacts with and stabilizes the Rpo41p-promoter complex, enhancing DNA bending and melting to facilitate pre-initiation open complex formation; synthesizes RNA primers for mitochondrial DNA replication; capable of DNA-pr…
324	TRUE	YFL037W	1.58	47.6	13	13	Carbamidomethylation, Oxidation (M)	2.60E+07	2.74E+07	2.58E+07	2.55E+07	2.63E+07	2.88E+07	1.00:1.05:0.99:0.98:1.01:1.11	2.64E+07	2.69E+07	1.00:1.02	51042	TUB2	Beta-tubulin; associates with alpha-tubulin (Tub1p and Tub3p) to form tubulin dimer, which polymerizes to form microtubules; mutation in human ortholog is associated with congenital fibrosis of the extraocular muscles (CFEOM) with polymicrogyria
415	TRUE	YFL038C	8.72	46.86	10	9	Carbamidomethylation, Oxidation (M)	2.12E+07	2.26E+07	2.24E+07	2.35E+07	2.38E+07	2.24E+07	1.00:1.06:1.05:1.11:1.12:1.05	2.21E+07	2.32E+07	1.00:1.05	23333	YPT1	Rab family GTPase; involved in the ER-to-Golgi step of the secretory pathway; complex formation with the Rab escort protein Mrs6p is required for prenylation of Ypt1p by type II protein geranylgeranyltransferase (Bet2p-Bet4p); binds to unspliced HAC1 mRNA; regulates the unfolded protein response (UPR) by promoting the decay of HAC1 RNA; localizes to the early Golgi, the transitional Golgi and ER …
115	TRUE	YFL039C	0.11	69.41	21	21	Carbamidomethylation, Oxidation (M)	3.12E+08	3.14E+08	3.07E+08	2.81E+08	3.16E+08	3.41E+08	1.00:1.01:0.98:0.90:1.01:1.09	3.11E+08	3.13E+08	1.00:1.00	41809	ACT1	Actin, structural protein in cytoskeleton; involved in cell polarization, endocytosis, and other cytoskeletal functions; monomeric actin in the nucleus plays a role in INO80 chromatin remodeling
715	TRUE	YFL041W	12.97	22.15	10	10	Carbamidomethylation, Oxidation (M)	6175388.5	6891571.5	6784901	7136721.5	7526677	8028697	1.00:1.12:1.10:1.16:1.22:1.30	6617287	7564032	1.00:1.14	70999	FET5	Multicopper oxidase; integral membrane protein with similarity to Fet3p; targeted to vacuole via AP-3 pathway; may have role in iron transport
2412	TRUE	YFL044C	10.2	4.3	1	1		651521.06	529961.44	616742.56	848876.6	759317.75	642108	1.00:0.81:0.95:1.30:1.17:0.99	599408.4	750100.8	1.00:1.25	33629	OTU1	Deubiquitylation enzyme that binds to the chaperone-ATPase Cdc48p; may contribute to regulation of protein degradation by deubiquitylating substrates that have been ubiquitylated by Ufd2p; member of the Ovarian Tumor (OTU) family; protein abundance increases in response to DNA replication stress
299	TRUE	YFL045C	2.92	76.47	20	20	Carbamidomethylation, Oxidation (M)	1.08E+08	1.20E+08	1.06E+08	9.68E+07	1.10E+08	1.13E+08	1.00:1.11:0.98:0.89:1.02:1.04	1.12E+08	1.07E+08	1.00:0.96	29182	SEC53	Phosphomannomutase; involved in synthesis of GDP-mannose and dolichol-phosphate-mannose; required for folding and glycosylation of secretory proteins in the ER lumen; human homolog PMM2 complements yeast mutants
678	TRUE	YFL048C	12.24	25.56	10	9		6398319	5977027	6278303.5	5993948	5559852.5	5419472.5	1.00:0.93:0.98:0.94:0.87:0.85	6217883	5657758	1.00:0.91	50449	EMP47	Integral membrane component of ER-derived COPII-coated vesicles; functions in ER to Golgi transport; forms a complex with Ssp120p that may function in trafficking plasma membrane glycoproteins through early secretory pathway; EMP47 has a paralog, EMP46, that arose from the whole genome duplication
1248	TRUE	YFL059W	5.76	4.01	6	1	Carbamidomethylation	1.76E+07	1.63E+07	2.06E+07	2.56E+07	2.01E+07	1.84E+07	1.00:0.92:1.17:1.46:1.14:1.05	1.82E+07	2.14E+07	1.00:1.18	32138	SNZ3	Pyridoxal-5'-phosphate synthase; involved in thiamine and pyridoxine biosynthesis; member of a stationary phase-induced gene family where transcriptional induction precedes the diauxic shift; induced in the absence of thiamine in a Thi2/3p-dependent manner and repressed in its presence; forms a co-regulated gene pair with SNO3; paralog of SNZ1 and SNZ2
2220	TRUE	YFL062W	2.72	2.63	1	1		670034.94	754585.06	723048.6	597502.75	630454	798606.1	1.00:1.13:1.08:0.89:0.94:1.19	715889.56	675520.94	1.00:0.94	45431	COS4	Endosomal protein involved in turnover of plasma membrane proteins; member of the DUP380 subfamily of conserved, often subtelomeric COS genes; required for the multivesicular vesicle body sorting pathway that internalizes plasma membrane proteins for degradation; Cos proteins provide ubiquitin in trans for nonubiquitinated cargo proteins
1379	TRUE	YFR001W	5	24.88	5	5		7670538.5	6384143	7576148.5	7310043	5813137.5	6435720	1.00:0.83:0.99:0.95:0.76:0.84	7210277	6519633.5	1.00:0.90	23709	LOC1	RNA binding chaperone with ATP-independent RNA annealing activity; Nucleolar protein involved in asymmetric localization of ASH1 mRNA; binds cooperatively with She2p to the E3 zip-code element in the 3'-UTR; ribosomal 60S biogenesis factor required for Rpl43p loading; 66S pre-ribosomal particle component involved in pre-rRNA processing and 60S nuclear export; Ty1 host factor; has intrinsically di…
1132	TRUE	YFR002W	9.17	7.26	5	5		1810447.2	1661922.4	1855135.9	1425908.8	1631026.4	1680200.2	1.00:0.92:1.02:0.79:0.90:0.93	1775835.1	1579045.1	1.00:0.89	96293	NIC96	Linker nucleoporin component of the nuclear pore complex (NPC); also part of the NPC nuclear basket; contributes to nucleocytoplasmic transport and NPC biogenesis; forms stable associations with three FG-nucleoporins (Nsp1p, Nup57p, and Nup49p)
1955	TRUE	YFR003C	7.25	21.79	3	3	Oxidation (M)	1438739.1	2218457.5	1812342.2	2913448	1962864.2	2270711	1.00:1.54:1.26:2.03:1.36:1.58	1823179.6	2382341	1.00:1.31	18306	YPI1	Regulatory subunit of the type I protein phosphatase (PP1) Glc7p; Glc7p participates in the regulation of a variety of metabolic processes including mitosis and glycogen metabolism; in vitro evidence suggests Ypi1p is an inhibitor of Glc7p while in vivo evidence suggests it is an activator; overproduction causes decreased cellular content of glycogen; partial depletion causes lithium sensitivity,…
1036	TRUE	YFR004W	1.27	33.22	8	8		9411306	9632939	8703052	9379470	8943827	9081233	1.00:1.02:0.92:1.00:0.95:0.96	9249098	9134843	1.00:0.99	34517	RPN11	Metalloprotease subunit of 19S regulatory particle; part of 26S proteasome lid; couples the deubiquitination and degradation of proteasome substrates; involved, independent of catalytic activity, in fission of mitochondria and peroxisomes; protein abundance increases in response to DNA replication stress
1015	TRUE	YFR006W	13.56	20.34	7	7	Carbamidomethylation, Oxidation (M)	3637699.2	3234236.2	3246291.8	3679768.5	3851054.2	3981457.5	1.00:0.89:0.89:1.01:1.06:1.09	3372742.5	3837426.8	1.00:1.14	61872		Putative X-Pro aminopeptidase; green fluorescent protein (GFP)-fusion protein localizes to the cytoplasm; YFR006W is not an essential gene
356	TRUE	YFR009W	7.92	34.4	17	17	Carbamidomethylation, Oxidation (M)	1.37E+07	1.21E+07	1.39E+07	1.10E+07	1.24E+07	1.23E+07	1.00:0.88:1.02:0.81:0.91:0.90	1.32E+07	1.19E+07	1.00:0.90	85146	GCN20	Positive regulator of the Gcn2p kinase activity; important for disaggregation of ordered and disordered protein aggregates; forms a complex with Gcn1p; proposed to stimulate Gcn2p activation by an uncharged tRNA; suppresses frameshifting at stalled ribosomes
361	TRUE	YFR010W	10.58	34.2	15	15	Carbamidomethylation, Oxidation (M)	9887737	9631404	9721517	1.11E+07	9993273	1.03E+07	1.00:0.97:0.98:1.12:1.01:1.04	9746886	1.05E+07	1.00:1.07	57230	UBP6	Ubiquitin-specific protease; situated in the base subcomplex of the 26S proteasome, releases free ubiquitin from branched polyubiquitin chains en bloc, rather than from the distal tip of the chain; negatively regulates degradation of ubiquitinated proteins by the proteasome; works in opposition to Hul5p polyubiquitin elongation activity; mutant has aneuploidy tolerance; human homolog UBP14 comple…
1476	TRUE	YFR011C	12.03	41.52	5	5	Carbamidomethylation	3619795.8	3403088.8	3393239.2	5361180	4321429	3855985.5	1.00:0.94:0.94:1.48:1.19:1.07	3472041.2	4512865	1.00:1.30	18974	MIC19	Component of the MICOS complex; MICOS (formerly MINOS or MitOS) is a mitochondrial inner membrane complex that extends into the intermembrane space and has a role in the maintenance of crista junctions, inner membrane architecture, and formation of contact sites to the outer membrane; Mic19p is peripheral to the inner membrane and may connect Mic60p with the Mic10p-Mic12p-Mic27p subcomplex; both …
1431	TRUE	YFR014C	36.08	11.86	4	4	Carbamidomethylation	700766	746315.6	707292.25	1854920.6	1499522.8	1817653.9	1.00:1.06:1.01:2.65:2.14:2.59	718124.6	1724032.5	1.00:2.40	50415	CMK1	Calmodulin-dependent protein kinase; may play a role in stress response, many Ca++/calmodulin dependent phosphorylation substrates demonstrated in vitro, amino acid sequence similar to mammalian Cam Kinase II; CMK1 has a paralog, CMK2, that arose from the whole genome duplication
781	TRUE	YFR015C	13.33	17.49	9	6	Oxidation (M)	461674.72	1047275.9	1196092.4	1594638	2475159.5	3243960.5	1.00:2.27:2.59:3.45:5.36:7.03	901681	2437919.5	1.00:2.70	80629	GSY1	Glycogen synthase; expression induced by glucose limitation, nitrogen starvation, environmental stress, and entry into stationary phase; GSY1 has a paralog, GSY2, that arose from the whole genome duplication; relocalizes from nucleus to cytoplasmic foci upon DNA replication stress
250	TRUE	YFR016C	5.49	14.59	14	14		6304896.5	3921591.8	5288273	7207837	5022293	7122394.5	1.00:0.62:0.84:1.14:0.80:1.13	5171587	6450841.5	1.00:1.25	137817	AIP5	Protein that positively regulates actin assembly; forms a homodimer and interacts with G-actin; localization to the bud neck and bud tip requires Spa2p; YFR016C is not an essential gene
605	TRUE	YFR024C	4.34	23.7	12	9	Carbamidomethylation	8210451	8823117	8542382	8356050	8814110	9971976	1.00:1.07:1.04:1.02:1.07:1.21	8525317	9047379	1.00:1.06	49463
2316	TRUE	YFR025C	11.7	3.57	1	1	Oxidation (M)	435978.78	721514.6	695976.4	323490.38	362832.72	452428.38	1.00:1.65:1.60:0.74:0.83:1.04	617823.25	379583.8	1.00:0.61	38701	HIS2	Histidinolphosphatase; catalyzes the eighth step in histidine biosynthesis; mutations cause histidine auxotrophy and sensitivity to Cu, Co, and Ni salts; transcription is regulated by general amino acid control
1881	TRUE	YFR028C	6.83	4.71	2	2		809074.4	775095.9	779913.9	623433.1	736707.25	780995.75	1.00:0.96:0.96:0.77:0.91:0.97	788028.06	713712.06	1.00:0.91	62025	CDC14	Protein phosphatase required for mitotic exit; required for rDNA segregation, cytokinesis, meiosis I spindle disassembly, environmental stress response, autophagy during meiosis; downregulates microautophagy induction after TORC1 inactivation; held in nucleolus by Cdc55p in early meiosis, liberated by FEAR and Mitotic Exit Network in anaphase; sequestered in metaphase II, released upon entry into…
1006	TRUE	YFR030W	14.41	7.82	6	6		3046327.8	2464200.5	3017379	1823561	2113242.5	1281140	1.00:0.81:0.99:0.60:0.69:0.42	2842635.8	1739314.5	1.00:0.61	114948	MET10	Subunit alpha of assimilatory sulfite reductase; complex converts sulfite into sulfide
484	TRUE	YFR031C	2.74	60.39	13	13	Oxidation (M)	1.97E+08	1.95E+08	1.94E+08	1.63E+08	1.78E+08	2.17E+08	1.00:0.99:0.99:0.82:0.90:1.10	1.96E+08	1.86E+08	1.00:0.95	27527	SMC2	Subunit of the condensin complex; condensin reorganizes chromosomes during both mitosis and meiosis; essential SMC chromosomal ATPase family member that forms a subcomplex with Smc2p that has ATP-hydrolyzing and DNA-binding activity, but other condensin subunits are required for chromatin binding; required for clustering of tRNA genes at the nucleolus
442	TRUE	YFR037C	0.08	34.05	13	13	Carbamidomethylation, Oxidation (M)	1.99E+07	1.84E+07	1.84E+07	2.08E+07	1.91E+07	1.70E+07	1.00:0.92:0.92:1.04:0.96:0.85	1.89E+07	1.90E+07	1.00:1.00	63287	RSC8	Component of the RSC chromatin remodeling complex; essential for viability and mitotic growth; homolog of SWI/SNF subunit Swi3p, but unlike Swi3p, does not activate transcription of reporters
1806	TRUE	YFR040W	0.63	1.3	1	1		579923.9	495017	507133.7	484146.03	542354.25	576402	1.00:0.85:0.87:0.83:0.94:0.99	527358.2	534300.75	1.00:1.01	115121	SAP155	Protein required for function of the Sit4p protein phosphatase; forms a complex with Sit4p; member of a family of similar proteins including Sap4p, Sap185p, and Sap190p; protein abundance increases in response to DNA replication stress; SAP155 has a paralog, SAP4, that arose from the whole genome duplication
1916	TRUE	YFR041C	19.59	3.04	1	1	Oxidation (M)	300250.12	361783.47	345129.25	471534.44	434643.97	428669.16	1.00:1.20:1.15:1.57:1.45:1.43	335720.94	444949.2	1.00:1.33	34310	ERJ5	Type I membrane protein with a J domain; required to preserve the folding capacity of the endoplasmic reticulum; loss of the non-essential ERJ5 gene leads to a constitutively induced unfolded protein response
235	TRUE	YFR044C	15.64	57.68	17	17	Carbamidomethylation, Oxidation (M)	3.32E+07	3.16E+07	3.30E+07	3.57E+07	3.56E+07	3.40E+07	1.00:0.95:0.99:1.07:1.07:1.03	3.26E+07	3.51E+07	1.00:1.08	52990	DUG1	Cys-Gly metallo-di-peptidase; forms a complex with Dug2p and Dug3p to degrade glutathione (GSH) and other peptides containing a gamma-glu-X bond in an alternative pathway to GSH degradation by gamma-glutamyl transpeptidase (Ecm38p); human homolog CNDP2 can complement yeast dug1 mutant
1867	TRUE	YFR047C	5.69	15.88	3	3	Carbamidomethylation	1818114.2	2418907	1799139.8	2041712.8	2391151.2	2536753	1.00:1.33:0.99:1.12:1.32:1.40	2012053.8	2323205.5	1.00:1.15	32484	BNA6	Quinolinate phosphoribosyl transferase; required for the de novo biosynthesis of NAD from tryptophan via kynurenine; expression regulated by Hst1p
3000	TRUE	YFR049W	3.08	9.68	1	1		1067597.5	1073124.2	954072.9	975197.6	1088100.2	1223999.1	1.00:1.01:0.89:0.91:1.02:1.15	1031598.2	1095765.6	1.00:1.06	13808	KGD4	Subunit of the mitochondrial alpha-ketoglutarate dehydrogenase; recruits E3 subunit (Lpd1p) to the E1-E2 (Kgd1p, Kgd2p) core; exists in two forms derived from a single mRNA translated from two alternative start sites; evolutionarily conserved role in the organization of mitochondrial ??-KGDH complexes; homolog of human KGD4
1151	TRUE	YFR050C	1.86	32.21	6	6	Oxidation (M)	5229205.5	5543735	5731388	4855624	5086552.5	6054029.5	1.00:1.06:1.10:0.93:0.97:1.16	5501443	5332069	1.00:0.97	29562	PRE4	Beta 7 subunit of the 20S proteasome
628	TRUE	YFR051C	1.42	23.4	9	9	Oxidation (M)	1.04E+07	1.08E+07	1.07E+07	1.08E+07	1.13E+07	1.01E+07	1.00:1.04:1.03:1.04:1.09:0.98	1.06E+07	1.08E+07	1.00:1.01	60747	RET2	Delta subunit of the coatomer complex (COPI); COPI coats Golgi-derived transport vesicles; involved in retrograde transport between Golgi and ER
653	TRUE	YFR052W	6.35	50.18	11	11	Carbamidomethylation, Oxidation (M)	1.18E+07	1.19E+07	1.25E+07	1.20E+07	1.13E+07	9352701	1.00:1.01:1.06:1.02:0.96:0.79	1.21E+07	1.09E+07	1.00:0.90	32038	RPN12	Subunit of the 19S regulatory particle of the 26S proteasome lid; synthetically lethal with RPT1, which is an ATPase component of the 19S regulatory particle; physically interacts with Nob1p and Rpn3p; protein abundance increases in response to DNA replication stress
34	TRUE	YFR053C	27.45	72.63	32	29	Carbamidomethylation, Oxidation (M)	3.21E+07	5.30E+07	4.28E+07	1.22E+08	1.21E+08	1.36E+08	1.00:1.65:1.33:3.79:3.78:4.22	4.27E+07	1.26E+08	1.00:2.96	53857	HXK1	Hexokinase isoenzyme 1; a cytosolic protein that catalyzes phosphorylation of glucose during glucose metabolism; expression is highest during growth on non-glucose carbon sources; glucose-induced repression involves hexokinase Hxk2p; HXK1 has a paralog, HXK2, that arose from the whole genome duplication
777	TRUE	YGL001C	22.4	40.86	8	8	Carbamidomethylation, Oxidation (M)	1.68E+07	1.77E+07	1.76E+07	1.42E+07	1.47E+07	1.54E+07	1.00:1.05:1.05:0.84:0.88:0.92	1.73E+07	1.48E+07	1.00:0.85	38825	ERG26	C-3 sterol dehydrogenase; catalyzes the second of three steps required to remove two C-4 methyl groups from an intermediate in ergosterol biosynthesis; human homolog NSDHL implicated in CK syndrome, and can complement yeast null mutant; molecular target of natural product and antifungal compound FR171456
779	TRUE	YGL006W	1.16	4.43	4	4	Oxidation (M)	1274391	1433730.1	1424509	1300621.9	1280812.2	1727065.2	1.00:1.13:1.12:1.02:1.01:1.36	1377543.4	1436166.5	1.00:1.04	130980	PMC1	Vacuolar Ca2+ ATPase involved in depleting cytosol of Ca2+ ions; prevents growth inhibition by activation of calcineurin in presence of elevated concentrations of calcium; targeted to vacuole via AP-3 pathway; similar to mammalian PMCA1a
30	TRUE	YGL008C	19.65	14.91	33	11	Carbamidomethylation, Oxidation (M)	1.89E+08	1.98E+08	2.01E+08	1.52E+08	1.74E+08	1.60E+08	1.00:1.04:1.06:0.80:0.92:0.85	1.96E+08	1.62E+08	1.00:0.83	99738	PMA1	Plasma membrane P2-type H+-ATPase; pumps protons out of cell; major regulator of cytoplasmic pH and plasma membrane potential; long-lived hexameric protein asymmetrically distributed at plasma membrane between mother cells and buds; accumulates at high levels in mother cells during aging, buds emerge with very low levels of Pma1p, newborn cells have low levels of Pma1p; Hsp30p plays a role in Pma…
45	TRUE	YGL009C	22.08	54.62	32	32	Carbamidomethylation, Oxidation (M)	9.41E+07	5.24E+07	8.80E+07	3.01E+07	2.67E+07	2.35E+07	1.00:0.56:0.94:0.32:0.28:0.25	7.82E+07	2.67E+07	1.00:0.34	85913	LEU1	Isopropylmalate isomerase; catalyzes the second step in the leucine biosynthesis pathway
717	TRUE	YGL011C	0.61	48.62	10	10	Carbamidomethylation, Oxidation (M)	2.57E+07	2.34E+07	2.39E+07	2.44E+07	2.43E+07	2.38E+07	1.00:0.91:0.93:0.95:0.94:0.93	2.43E+07	2.42E+07	1.00:0.99	28120	SCL1	Alpha 1 subunit of the 20S proteasome; involved in the degradation of ubiquitinated substrates; 20S proteasome is the core complex of the 26S proteasome; essential for growth; detected in the mitochondria
1200	TRUE	YGL012W	2.64	11.6	6	6	Carbamidomethylation	1.20E+07	1.16E+07	1.29E+07	1.38E+07	1.18E+07	1.22E+07	1.00:0.96:1.07:1.14:0.98:1.02	1.22E+07	1.26E+07	1.00:1.04	56159	ERG4	C-24(28) sterol reductase; catalyzes the final step in ergosterol biosynthesis; mutants are viable, but lack ergosterol
1981	TRUE	YGL013C	10.73	2.15	1	1	Oxidation (M)	2203701	1915640.5	2100288.5	2173092.5	2492665.2	2499137.8	1.00:0.87:0.95:0.99:1.13:1.13	2073210	2388298.5	1.00:1.15	121913	PDR1	Transcription factor that regulates the pleiotropic drug response; zinc cluster protein that is a master regulator involved in recruiting other zinc cluster proteins to pleiotropic drug response elements (PDREs) to fine tune the regulation of multidrug resistance genes; relocalizes to the cytosol in response to hypoxia; PDR1 has a paralog, PDR3, that arose from the whole genome duplication
1246	TRUE	YGL014W	14.65	8.77	3	3	Carbamidomethylation	2189010.5	2040894.5	1861112.2	1641712.5	1561469.2	1796423.8	1.00:0.93:0.85:0.75:0.71:0.82	2030339.1	1666535.1	1.00:0.82	97917	PUF4	Member of the PUF protein family; PUF family is defined by the presence of Pumilio homology domains that confer RNA binding activity; preferentially binds mRNAs encoding nucleolar ribosomal RNA-processing factors
3119	TRUE	YGL016W	1.2	1.2	1	1		668011.94	822797.06	622068.06	484479.75	499761.6	1076391.8	1.00:1.23:0.93:0.73:0.75:1.61	704292.4	686877.7	1.00:0.98	123650	KAP122	Karyopherin beta; bidirectional nuclear transport receptor (biportin) that shuttles distinct sets of cargoes in opposite directions; responsible for import of Toa1p-Toa2p complex into nucleus; depletes eIF5A and eEF2 from cell nuclei; binds to nucleoporins Nup1p and Nup2p; may play a role in regulation of pleiotropic drug resistance
2040	TRUE	YGL019W	8.46	8.6	2	2		1682833	2048106.8	1613943.8	1881655	2153912	2287913	1.00:1.22:0.96:1.12:1.28:1.36	1781627.9	2107826.8	1.00:1.18	32384	CKB1	Beta regulatory subunit of casein kinase 2 (CK2); a Ser/Thr protein kinase with roles in cell growth and proliferation; CK2, comprised of CKA1, CKA2, CKB1 and CKB2, has many substrates including transcription factors and all RNA polymerases
1164	TRUE	YGL020C	25.32	18.22	4	4	Oxidation (M)	3382000	3268306.5	3152986.5	3715756.5	3724018.5	3734919.5	1.00:0.97:0.93:1.10:1.10:1.10	3267764.2	3724898.2	1.00:1.14	27211	GET1	Subunit of the GET complex; involved in insertion of tail-anchored proteins into the ER membrane; required for the retrieval of HDEL proteins from the Golgi to the ER in an ERD2 dependent fashion and for normal mitochondrial morphology and inheritance; Get1p and Get2p form an aqueous channel for protein translocation and insertion into the membrane
1526	TRUE	YGL022W	9.21	7.93	5	5	Oxidation (M)	2481419.8	2588758	2316489	2481489.2	3229636.2	3245995.8	1.00:1.04:0.93:1.00:1.30:1.31	2462222.2	2985707	1.00:1.21	81648	STT3	Catalytic subunit of the oligosaccharyltransferase (OST) complex; the OST complex catalyzes asparagine-linked glycosylation of newly synthesized proteins in the ER lumen; involved in recognition of N-acetylglucosamine; forms a subcomplex with Ost3p and Ost4p
1612	TRUE	YGL023C	12.66	3.93	2	2		1562473.6	1349747	1160713.2	1082782.9	557282.44	736603.25	1.00:0.86:0.74:0.69:0.36:0.47	1357644.6	792222.9	1.00:0.58	70736	PIB2	Phosphatidylinositol 3-phosphate binding protein; forms a distinct complex with TORC1, induced by glutamine in a dose-dependent manner, resulting in TORC1 activation, suggesting dual roles as both a glutamine sensor and a direct TORC1 activator; functions as a cysteine sensor involved in TORC1 activation; involved in leucine- and glutamine-responsive TORC1 activation, independent of the Gtr/Ego p…
110	TRUE	YGL026C	1.74	62.57	31	31	Carbamidomethylation, Oxidation (M)	1.77E+08	1.36E+08	1.73E+08	1.70E+08	1.69E+08	1.63E+08	1.00:0.77:0.97:0.96:0.95:0.92	1.62E+08	1.67E+08	1.00:1.03	76745	TRP5	Tryptophan synthase; catalyzes the last step of tryptophan biosynthesis; regulated by the general control system of amino acid biosynthesis
674	TRUE	YGL027C	12.86	14.27	10	10		2594213.8	2449846	2768196.5	2791109.5	3048429	2967023.8	1.00:0.94:1.07:1.08:1.18:1.14	2604085.5	2935520.8	1.00:1.13	96626	CWH41	Processing alpha glucosidase I; ER type II integral membrane N-glycoprotein involved in assembly of cell wall beta 1,6 glucan and asparagine-linked protein glycosylation; also involved in ER protein quality control and sensing of ER stress
874	TRUE	YGL030W	0.07	56.6	5	5	Oxidation (M)	9.07E+07	8.78E+07	7.86E+07	7.77E+07	8.84E+07	9.15E+07	1.00:0.97:0.87:0.86:0.97:1.01	8.57E+07	8.59E+07	1.00:1.00	11534	RPL30	Ribosomal 60S subunit protein L30; involved in pre-rRNA processing in the nucleolus; autoregulates splicing of its transcript; homologous to mammalian ribosomal protein L30, no bacterial homolog
850	TRUE	YGL031C	1.68	7.69	8	3	Oxidation (M)	5.81E+07	5.04E+07	5.63E+07	5.63E+07	5.40E+07	5.06E+07	1.00:0.87:0.97:0.97:0.93:0.87	5.50E+07	5.36E+07	1.00:0.98	17732	RPL24A	Ribosomal 60S subunit protein L24A; forms two bridges within ribosome, stimulates translation initiation and elongation; homologous to mammalian ribosomal protein L24, no bacterial homolog; RPL24A has a paralog, RPL24B, that arose from the whole genome duplication
845	TRUE	YGL037C	37	60.83	7	7	Carbamidomethylation, Oxidation (M)	2.43E+07	2.74E+07	2.47E+07	4.42E+07	4.46E+07	4.19E+07	1.00:1.12:1.02:1.81:1.83:1.72	2.55E+07	4.36E+07	1.00:1.71	25112	PNC1	Nicotinamidase that converts nicotinamide to nicotinic acid; part of the NAD(+) salvage pathway; required for life span extension by calorie restriction; lacks a peroxisomal targeting signal but is imported into peroxisomes via binding to Gpd1p; PNC1 expression responds to all known stimuli that extend replicative life span; protein increases in abundance and relative distribution to cytoplasmic …
2396	TRUE	YGL038C	1.98	3.33	1	1		862214.8	735845.8	722730.44	832011.8	1014840.75	667398.9	1.00:0.85:0.84:0.96:1.18:0.77	773597	838083.8	1.00:1.08	55274	OCH1	Mannosyltransferase of the cis-Golgi apparatus; initiates the polymannose outer chain elongation of N-linked oligosaccharides of glycoproteins
818	TRUE	YGL039W	31.81	28.08	7	6	Carbamidomethylation, Oxidation (M)	1.14E+07	1.31E+07	1.34E+07	5388329	6240576.5	6508439	1.00:1.15:1.18:0.47:0.55:0.57	1.27E+07	6045782	1.00:0.48	38378		Aldehyde reductase; reduces aliphatic aldehyde substrates using NADH as cofactor; shown to reduce carbonyl compounds to chiral alcohols
879	TRUE	YGL040C	0.22	38.19	8	8	Carbamidomethylation, Oxidation (M)	6019208.5	7430660.5	6842776	6008999	6663916	7793175.5	1.00:1.23:1.14:1.00:1.11:1.29	6764215	6822030.5	1.00:1.01	37859	HEM2	Aminolevulinate dehydratase; a homo-octameric enzyme, catalyzes the conversion of 5-aminolevulinate to porphobilinogen, the second step in heme biosynthesis; enzymatic activity is zinc-dependent; localizes to the cytoplasm and nucleus; human homolog ALAD can complement yeast hem2 mutant
518	TRUE	YGL043W	5.85	40	11	11	Carbamidomethylation, Oxidation (M)	5340365	4764499	5633205	5125254	4331038	4893632	1.00:0.89:1.05:0.96:0.81:0.92	5246023	4783308	1.00:0.91	34962	DST1	General transcription elongation factor TFIIS; enables RNA polymerase II to read through blocks to elongation by stimulating cleavage of nascent transcripts stalled at transcription arrest sites; maintains RNAPII elongation activity on ribosomal protein genes during conditions of transcriptional stress
2011	TRUE	YGL044C	0.7	5.05	1	1		258918.33	223195.02	194300.72	223798.67	207092.16	229747.53	1.00:0.86:0.75:0.86:0.80:0.89	225471.36	220212.78	1.00:0.98	32910	RNA15	Component of the cleavage and polyadenylation factor I (CF I); CF 1, composed of the CF 1A complex (Rna14p, Rna15p, Clp1p, Pcf11p) and Hrp1, is involved in cleavage and polyadenylation of mRNA 3' ends; interacts with the A-rich polyadenylation signal in complex with Rna14p and Hrp1p; mutant displays reduced transcription elongation in the G-less-based run-on (GLRO) assay; required for gene loopin…
684	TRUE	YGL048C	3.78	28.57	10	9	Carbamidomethylation, Oxidation (M)	9322284	9858860	1.00E+07	9742733	9030052	9611096	1.00:1.06:1.08:1.05:0.97:1.03	9739612	9461294	1.00:0.97	45391	RPT6	ATPase of the 19S regulatory particle of the 26S proteasome; one of six ATPases of the regulatory particle; involved in the degradation of ubiquitinated substrates; bound by ubiquitin-protein ligases Ubr1p and Ufd4p; localized mainly to the nucleus throughout the cell cycle; protein abundance increases in response to DNA replication stress
369	TRUE	YGL049C	8.58	18.03	13	12		9305496	9188628	8709252	9026116	7507756	7977339	1.00:0.99:0.94:0.97:0.81:0.86	9067792	8170403.5	1.00:0.90	104018	TIF4632	Translation initiation factor eIF4G and scaffold protein; subunit of the mRNA cap-binding protein complex (eIF4F) with eIF4E (Cdc33p) and eIF4A (Tif1p/Tif2p); proposed to stimulate the ATPase and helicase activities of eIF4A synergistically with eIF4G based on sequence similarity with Tif4631p; proposed to be required with eIF4E for Ded1p-mediated stimulation of mRNA recruitment during 48S preini…
2055	TRUE	YGL050W	6.12	5.84	1	1		772113.7	399906.7	345237.1	656182.5	643221.2	699257.1	1.00:0.52:0.45:0.85:0.83:0.91	505752.5	666220.25	1.00:1.32	30925	TYW3	tRNA methyltransferase required for synthesis of wybutosine; a modified guanosine found at the 3'-position adjacent to the anticodon of phenylalanine tRNA which supports reading frame maintenance by stabilizing codon-anticodon interactions
2559	TRUE	YGL053W	4.35	4.2	1	1		274817.06	210983.97	358123.28	236076.69	236203.98	233799.8	1.00:0.77:1.30:0.86:0.86:0.85	281308.1	235360.16	1.00:0.84	27369	PRM8	Pheromone-regulated protein; contains with 2 predicted transmembrane segments and an FF sequence, a motif involved in COPII binding; forms a complex with Prp9p in the ER; member of DUP240 gene family; PRM8 has a paralog, PRM9, that arose from a segmental duplication
2554	TRUE	YGL054C	7.4	7.91	1	1		3699554.8	4102031.8	3851905.8	3884702.8	4362249.5	4814218	1.00:1.11:1.04:1.05:1.18:1.30	3884497.5	4353723.5	1.00:1.12	16049	ERV14	COPII-coated vesicle protein; involved in vesicle formation and incorporation of specific secretory cargo; required for the delivery of bud-site selection protein Axl2p and Nha1p antiporter to cell surface; related to Drosophila cornichon; ERV14 has a paralog, ERV15, that arose from the whole genome duplication
688	TRUE	YGL055W	3.04	35.23	12	12	Oxidation (M)	3.93E+07	1.74E+07	4.21E+07	3.77E+07	2.21E+07	1.39E+07	1.00:0.44:1.07:0.96:0.56:0.35	3.29E+07	2.46E+07	1.00:0.75	58522	OLE1	Delta(9) fatty acid desaturase; required for monounsaturated fatty acid synthesis and for normal distribution of mitochondria
1677	TRUE	YGL056C	8.6	7.01	3	3	Oxidation (M)	3021081.8	3442906	3185286.5	2873901.2	2726737	3121469.8	1.00:1.14:1.05:0.95:0.90:1.03	3216424.8	2907369.5	1.00:0.90	58217	SDS23	Protein involved in cell separation during budding; one of two S. cerevisiae homologs (Sds23p and Sds24p) of the S. pombe Sds23 protein, which is implicated in APC/cyclosome regulation; SDS23 has a paralog, SDS24, that arose from the whole genome duplication
2883	TRUE	YGL058W	12.8	9.83	1	1		1845829.1	1387324.5	1912765.6	665612.3	1159718.9	1144115.1	1.00:0.75:1.04:0.36:0.63:0.62	1715306.4	989815.44	1.00:0.58	19825	RAD6	Ubiquitin-conjugating enzyme (E2); involved in postreplication repair as a heterodimer with Rad18p, regulation of K63 polyubiquitination in response to oxidative stress, DSBR and checkpoint control as a heterodimer with Bre1p, ubiquitin-mediated N-end rule protein degradation as a heterodimer with Ubr1p, ERAD with Ubr1p in the absence of canonical ER membrane ligases, and Rpn4p turnover as part o…
64	TRUE	YGL062W	10.69	15.01	36	10	Carbamidomethylation, Oxidation (M)	6308403	4383040	4895674	3935821.5	3954252.5	4136139	1.00:0.69:0.78:0.62:0.63:0.66	5195705.5	4008737.5	1.00:0.77	130218	PYC1	Pyruvate carboxylase isoform; cytoplasmic enzyme that converts pyruvate to oxaloacetate; differentially regulated than isoform Pyc2p; mutations in the human homolog are associated with lactic acidosis; PYC1 has a paralog, PYC2, that arose from the whole genome duplication
2939	TRUE	YGL065C	8.97	2.78	1	1		182183.4	265568.84	182875.89	259184.03	429257.94	263247.97	1.00:1.46:1.00:1.42:2.36:1.44	210209.38	317229.97	1.00:1.51	58166	ALG2	Mannosyltransferase in the N-linked glycosylation pathway; catalyzes two consecutive steps in N-linked glycosylation pathway; mutants exhibit temperature-sensitive growth and abnormal accumulation of lipid-linked oligosaccharide Man2GlcNAc2-PP-Dol; mutations of human ALG2 cause congenital myasthenic syndrome; human ALG2 complements temperature sensitivity and dolichol-linked oligosaccharide biosy…
1214	TRUE	YGL068W	1.64	24.62	4	4		7072370	9738410	8778166	1.00E+07	8004625	8765457	1.00:1.38:1.24:1.41:1.13:1.24	8529649	8925668	1.00:1.05	20769	MNP1	Mitochondrial ribosomal protein of the large subunit; has similarity to E. coli L7/L12 and human MRPL7 ribosomal proteins; associates with the mitochondrial nucleoid; required for normal respiratory growth
2209	TRUE	YGL070C	2.74	32.52	2	2	Carbamidomethylation	2125877.8	2115093.8	2063653.8	2163723.2	1859871.6	2094642.9	1.00:0.99:0.97:1.02:0.87:0.99	2101541.8	2039412.6	1.00:0.97	14407	RPB9	RNA polymerase II subunit B12.6; contacts DNA; mutations affect transcription start site selection and fidelity of transcription; positively regulates ATG1 transcription as a key regulator of autophagy
538	TRUE	YGL076C	5.13	3.67	13	1		4.45E+07	3.75E+07	3.58E+07	4.79E+07	4.05E+07	4.15E+07	1.00:0.84:0.80:1.08:0.91:0.93	3.93E+07	4.33E+07	1.00:1.10	27757	RPL7A	Ribosomal 60S subunit protein L7A; required for processing of 27SA3 pre-rRNA to 27SB pre-rRNA during assembly of large ribosomal subunit; depletion leads to a turnover of pre-rRNA; contains a conserved C-terminal Nucleic acid Binding Domain (NDB2); binds to Domain II of 25S and 5.8S rRNAs; homologous to mammalian ribosomal protein L7 and bacterial L30; RPL7A has a paralog, RPL7B, that arose from …
2369	TRUE	YGL077C	15.22	5.14	2	2	Oxidation (M)	1070413.5	665239.3	641655	1309235.6	1475345.5	1279206	1.00:0.62:0.60:1.22:1.38:1.20	792435.94	1354595.8	1.00:1.71	62175	HNM1	Plasma membrane transporter for choline, ethanolamine, and carnitine; involved in the uptake of nitrogen mustard and the uptake of glycine betaine during hypersaline stress; co-regulated with phospholipid biosynthetic genes and negatively regulated by choline and myo-inositol; human FLVCR2 (MFSD7c), a choline transporter involved in Fowler syndrome, can complement the yeast null mutant
402	TRUE	YGL078C	20.47	43.89	15	15	Oxidation (M)	3.16E+07	3.13E+07	2.96E+07	2.42E+07	2.65E+07	2.68E+07	1.00:0.99:0.94:0.77:0.84:0.85	3.08E+07	2.58E+07	1.00:0.84	58945	DBP3	RNA-Dependent ATPase, member of DExD/H-box family; involved in cleavage of site A3 within the ITS1 spacer during rRNA processing; not essential for growth, but deletion causes severe slow-growth phenotype
2183	TRUE	YGL082W	8.93	2.09	1	1		795595.94	709921.94	848714.6	846682.4	890379	868242.5	1.00:0.89:1.07:1.06:1.12:1.09	784744.2	868434.6	1.00:1.11	43440	MIY3	Protein of unknown function; MINDY family deubiquitinase that does not appear to contain catalytic activity; predicted prenylation/proteolysis target of Afc1p and Rce1p; green fluorescent protein (GFP)-fusion protein localizes to the plasma membrane; not an essential gene; YGL082W has a paralog, YPL191C, that arose from the whole genome duplication; ortholog of human MINDY1/FAM63A
1574	TRUE	YGL086W	1.49	1.6	1	1		520588.44	378815.84	595975.3	559469.75	441994.97	386401.3	1.00:0.73:1.14:1.07:0.85:0.74	498459.88	462622	1.00:0.93	87770	MAD1	Coiled-coil protein involved in spindle-assembly checkpoint; required for inhibition of karyopherin/importin Pse1p (aka Kap121p) upon spindle assembly checkpoint arrest; phosphorylated by Mps1p upon checkpoint activation which leads to inhibition of anaphase promoting complex activity; forms a complex with Mad2p; gene dosage imbalance between MAD1 and MAD2 leads to chromosome instability
1685	TRUE	YGL087C	1.87	43.48	3	3	Carbamidomethylation, Oxidation (M)	5526928	5628703	5963120	5355779	5942732.5	6294662	1.00:1.02:1.08:0.97:1.08:1.14	5706250	5864391	1.00:1.03	15664	MMS2	Ubiquitin-conjugating enzyme variant; involved in error-free postreplication repair; forms a heteromeric complex with Ubc13p, an active ubiquitin-conjugating enzyme; cooperates with chromatin-associated RING finger proteins, Rad18p and Rad5p; protein abundance increases in response to DNA replication stress
903	TRUE	YGL092W	0.57	1.9	2	2		1587619.2	1472422.8	1634939.8	1833082.4	1387343.2	1568817.5	1.00:0.93:1.03:1.15:0.87:0.99	1564993.8	1596414.4	1.00:1.02	145780	NUP145	Essential protein with distinct roles in two nuclear pore subcomplexes; catalyzes its own proteolytic cleavage in vivo to generate a C-terminal fragment that is a structural component of the Nup84p subcomplex (with roles in NPC biogenesis and localization of genes to the nuclear periphery), and an N-terminal fragment that is one of several FG-nucleoporins within the NPC central core directly resp…
2174	TRUE	YGL095C	2.9	2.42	1	1		310637.7	340321.72	320847.9	212988.86	344751.84	330013.47	1.00:1.10:1.03:0.69:1.11:1.06	323935.78	295918.06	1.00:0.91	67136	VPS45	Protein of the Sec1p/Munc-18 family; essential for vacuolar protein sorting; required for the function of Pep12p and the early endosome/late Golgi SNARE Tlg2p; essential for fusion of Golgi-derived vesicles with the prevacuolar compartment; mutation in human VPS45 is associated with congenital neutropenia and primary myelofibrosis of infancy
981	TRUE	YGL097W	1.34	15.11	5	5	Carbamidomethylation	3904136.8	3928241.8	3527679.2	3582613.5	3765651	3836682.2	1.00:1.01:0.90:0.92:0.96:0.98	3786686	3728315.5	1.00:0.98	53133	SRM1	Nucleotide exchange factor for Gsp1p; localizes to the nucleus, required for nucleocytoplasmic trafficking of macromolecules; suppressor of the pheromone response pathway; potentially phosphorylated by Cdc28p; human homolog of the RAN GEF, RCC1, can complement a temperature sensitive point mutant
557	TRUE	YGL099W	7.24	24.96	11	11	Oxidation (M)	8924848	7830093	7823972	6157777.5	8433276	6092226.5	1.00:0.88:0.88:0.69:0.94:0.68	8192971	6894427	1.00:0.84	72846	LSG1	Putative GTPase involved in 60S ribosomal subunit biogenesis; required for the release of Nmd3p from 60S subunits in the cytoplasm
1590	TRUE	YGL100W	0.27	10.57	3	3	Carbamidomethylation	3923873.5	6661590	4505522	4953125	4733086.5	5225407.5	1.00:1.70:1.15:1.26:1.21:1.33	5030328.5	4970539.5	1.00:0.99	39242	SEH1	Subunit of the Nup84 nuclear pore and SEACAT subcomplexes; involved in nucleocytoplasmic transport and NPC biogenesis in the nuclear pore subcomplex; subunit of SEACAT, a subcomplex of the SEA complex that inhibits the TORC1 inhibitory role of SEACIT (Iml1p-Npr2p-Npr3p), a GAP for Gtr1p in response to amino acid limitation, thereby resulting in activation of TORC1 signaling; SEA is a coatomer-rel…
1617	TRUE	YGL101W	0.68	18.52	3	3	Oxidation (M)	1463471	1057940.9	1274923.6	1102581.2	1481637.6	1301353.1	1.00:0.72:0.87:0.75:1.01:0.89	1265445.1	1295190.8	1.00:1.02	25416	YGK1	5'-deoxynucleotidase; non-essential gene involved in deoxyribonucleoside monophosphate degradation; interacts with the DNA helicase Hpr5p; YGL101W has a paralog, YBR242W, that arose from the whole genome duplication
740	TRUE	YGL103W	10.22	50	11	11		2.95E+08	2.55E+08	2.72E+08	2.54E+08	2.47E+08	2.45E+08	1.00:0.86:0.92:0.86:0.84:0.83	2.74E+08	2.49E+08	1.00:0.91	16840	RPL28	Ribosomal 60S subunit protein L28; homologous to mammalian ribosomal protein L27A and bacterial L15; may have peptidyl transferase activity; can mutate to cycloheximide resistance
295	TRUE	YGL105W	0.19	59.42	19	19	Carbamidomethylation, Oxidation (M)	5.23E+07	5.25E+07	5.28E+07	5.26E+07	5.11E+07	5.40E+07	1.00:1.00:1.01:1.01:0.98:1.03	5.25E+07	5.26E+07	1.00:1.00	42203	ARC1	Protein that binds tRNA and both methionyl- and glutamyl-tRNA synthetases; forms a complex with methionyl-tRNA synthetase Mes1p (MetRS) and glutamyl-tRNA synthetase Gus1p (GluRS); recruits tRNA to the complex, increases aminoacylation efficiency by stimulating catalysis and ensures cytoplasmic localization of the complex; OB-fold containing protein with unexpected aminoacyl-tRNA deacylase activit…
770	TRUE	YGL106W	2.09	70.67	10	10	Oxidation (M)	4.92E+07	3.89E+07	3.88E+07	5.15E+07	3.28E+07	3.36E+07	1.00:0.79:0.79:1.05:0.67:0.68	4.23E+07	3.93E+07	1.00:0.93	16563	MLC1	Essential light chain for Myo1p; light chain for Myo2p; stabilizes Myo2p by binding to the neck region; interacts with Myo1p, Iqg1p, and Myo2p to coordinate formation and contraction of the actomyosin ring with targeted membrane deposition
2074	TRUE	YGL107C	6.72	2.16	1	1		228729.33	270398.75	276520	256782.5	322257.16	312240.06	1.00:1.18:1.21:1.12:1.41:1.37	258549.36	297093.25	1.00:1.15	74715	RMD9	Mitochondrial protein that controls mitochondrial gene expression; binds the dodecamer element in mitochondrial mRNAs, facilitates processing and delivery of mitochondrial mRNAs to ribosomes; located on matrix face of the inner membrane and loosely associated with mitoribosomes; RMD9 has a paralog, YBR238C, that arose from the whole genome duplication
2322	TRUE	YGL110C	0.73	2.24	1	1		351681.25	231401.22	767342.75	265568.9	459967.03	401347.72	1.00:0.66:2.18:0.76:1.31:1.14	450141.75	375627.88	1.00:0.83	72162	CUE3	Subunit of ribosome-associated quality control trigger complex (RQT); has a CUE domain that binds ubiquitin, which may facilitate intramolecular monoubiquitination
1243	TRUE	YGL111W	7.93	18.1	5	5	Carbamidomethylation	1.21E+07	7475765	6384594.5	5623085.5	6268309	6008474	1.00:0.62:0.53:0.47:0.52:0.50	8648585	5966623	1.00:0.69	52025	NSA1	Constituent of 66S pre-ribosomal particles; involved in 60S ribosomal subunit biogenesis
1816	TRUE	YGL112C	7.79	5.61	2	2		1024631.9	948425.9	1104621.9	1101992.2	1079450.8	1268930	1.00:0.93:1.08:1.08:1.05:1.24	1025893.25	1150124.2	1.00:1.12	58021	TAF6	Subunit (60 kDa) of TFIID and SAGA complexes; involved in transcription initiation of RNA polymerase II and in chromatin modification, similar to histone H4; relocalizes to the cytosol in response to hypoxia
1344	TRUE	YGL115W	4.92	21.36	5	5	Carbamidomethylation	3251569.8	3823265.5	3533240.8	3442380.5	3894244	4256134.5	1.00:1.18:1.09:1.06:1.20:1.31	3536025.5	3864253	1.00:1.09	36520	SNF4	Activating gamma subunit of the AMP-activated Snf1p kinase complex; additional subunits of the complex are Snf1p and a Sip1p/Sip2p/Gal83p family member; activates glucose-repressed genes, represses glucose-induced genes; role in sporulation, and peroxisome biogenesis; protein abundance increases in response to DNA replication stress
419	TRUE	YGL120C	16.4	26.95	14	14	Carbamidomethylation, Oxidation (M)	9688116	8739647	1.03E+07	7797790.5	8201234	7893413.5	1.00:0.90:1.07:0.80:0.85:0.81	9585304	7964146	1.00:0.83	87681	PRP43	RNA helicase in the DEAH-box family; functions in both RNA polymerase I and polymerase II transcript metabolism; catalyzes removal of U2, U5, and U6 snRNPs from the postsplicing lariat-intron ribonucleoprotein complex; required for efficient biogenesis of both small- and large-subunit rRNAs; acts with Sqs1p to promote 20S to 18S rRNA processing catalyzed by endonuclease Nob1p
1388	TRUE	YGL122C	5.01	9.13	3	3	Carbamidomethylation, Oxidation (M)	1827378.6	1694818.5	1828044.4	2662350	1832730	1809606.6	1.00:0.93:1.00:1.46:1.00:0.99	1783413.8	2101562.2	1.00:1.18	58440	NAB2	Nuclear Poly(A+) RNA-binding guard protein; required for nuclear mRNA export and poly(A) tail length control; stimulates RNA polymerase III transcription by enhancing TFIIIB binding to promoters; dimerizes upon RNA binding; protects mRNA against decay by nuclear exosome in a poly(A)-tail-dependent manner; involved in forming export-competent mRNPs in the nucleus; autoregulates mRNA levels; NLS bi…
413	TRUE	YGL123W	5.26	67.84	15	15	Carbamidomethylation, Oxidation (M)	2.58E+08	2.30E+08	2.49E+08	2.07E+08	2.33E+08	2.46E+08	1.00:0.89:0.96:0.80:0.90:0.95	2.46E+08	2.28E+08	1.00:0.93	27569	RPS2	Protein component of the small (40S) subunit; essential for control of translational accuracy; phosphorylation by C-terminal domain kinase I (CTDK-I) enhances translational accuracy; N-terminal mitochondrial avoidance segment (MAS) required for targeting to nucleus; methylated on one or more arginine residues by Hmt1p; required for release of methyltransferase Bud23p from pre-40S precursor; homol…
955	TRUE	YGL125W	10.62	24.96	8	8	Carbamidomethylation, Oxidation (M)	3670195	3296091	3244093.5	3590378.2	4491210	4058127.5	1.00:0.90:0.88:0.98:1.22:1.11	3403459.8	4046571.8	1.00:1.19	68679	MET13	Major isozyme of methylenetetrahydrofolate reductase; catalyzes the reduction of 5,10-methylenetetrahydrofolate to 5-methyltetrahydrofolate in the methionine biosynthesis pathway
1219	TRUE	YGL130W	0.54	11.96	3	3		2968067.5	1657655.6	1464115.1	2070106.9	1418153.1	2174447	1.00:0.56:0.49:0.70:0.48:0.73	2029946.1	1887569	1.00:0.93	52883	CEG1	Guanylyltransferase involved in mRNA 5' capping; subunit of mRNA capping enzyme, which is a heterotetramer composed of two molecules of Ceg1p and a homodimer of Cet1p, the mRNA 5'-triphosphatase subunit; nuclear import of Ceg1p requires interaction with Cet1p; mammalian capping enzyme is a single bifunctional polypeptide; human homolog RNGTT can complement yeast ceg1 null mutant
1794	TRUE	YGL133W	3.42	0.55	1	1		519260.53	445623	396295.47	520311.4	486210.44	451194.75	1.00:0.86:0.76:1.00:0.94:0.87	453726.34	485905.53	1.00:1.07	145762	ITC1	Subunit of ATP-dependent Isw2p-Itc1p chromatin remodeling complex; required for repression of a-specific genes, repression of early meiotic genes during mitotic growth, and repression of INO1; similar to mammalian Acf1p, the regulatory subunit of the mammalian ATP-utilizing chromatin assembly and modifying factor (ACF) complex; ITC1 has a paralog, YPL216W, that arose from the whole genome duplica…
386	TRUE	YGL135W	2.36	55.05	14	14	Carbamidomethylation, Oxidation (M)	2.90E+08	2.56E+08	2.53E+08	2.06E+08	3.20E+08	4.14E+08	1.00:0.88:0.87:0.71:1.10:1.43	2.66E+08	3.13E+08	1.00:1.18	24605	RPL1B	Ribosomal 60S subunit protein L1B; N-terminally acetylated; homologous to mammalian ribosomal protein L10A and bacterial L1; RPL1B has a paralog, RPL1A, that arose from the whole genome duplication; rpl1a rpl1b double null mutation is lethal; ribosomes containing Rpl1b are more efficient in translation of respiration-related proteins
215	TRUE	YGL137W	2.99	44.72	23	23	Carbamidomethylation, Oxidation (M)	1.76E+07	1.89E+07	1.73E+07	1.48E+07	1.64E+07	1.96E+07	1.00:1.07:0.98:0.84:0.93:1.11	1.79E+07	1.69E+07	1.00:0.94	99564	SEC27	Essential beta'-coat protein of the COPI coatomer; involved in ER-to-Golgi and Golgi-to-ER transport; contains WD40 domains that mediate cargo selective interactions; 45% sequence identity to mammalian beta'-COP
2665	TRUE	YGL139W	13.77	2.99	1	1		639117.6	716431.2	644035.9	906252.44	764820.9	768640	1.00:1.12:1.01:1.42:1.20:1.20	666528.25	813237.75	1.00:1.22	90880	FLC3	Putative FAD transporter, similar to Flc1p and Flc2p; localized to the ER; FLC3 has a paralog, FLC1, that arose from the whole genome duplication
2233	TRUE	YGL140C	17.33	0.98	1	1	Carbamidomethylation	258486.28	147430.5	141799.12	409333.88	403463.2	339245.44	1.00:0.57:0.55:1.58:1.56:1.31	182571.97	384014.16	1.00:2.10	137595		Putative protein of unknown function; non-essential gene; contains multiple predicted transmembrane domains
611	TRUE	YGL147C	3.48	13.54	12	2		2.96E+07	2.66E+07	2.55E+07	2.48E+07	2.66E+07	2.67E+07	1.00:0.90:0.86:0.84:0.90:0.90	2.72E+07	2.61E+07	1.00:0.96	21688	RPL9A	Ribosomal 60S subunit protein L9A; homologous to mammalian ribosomal protein L9 and bacterial L6; RPL9A has a paralog, RPL9B, that arose from a single-locus duplication
228	TRUE	YGL148W	7.2	64.19	18	18	Carbamidomethylation, Oxidation (M)	3.75E+07	3.49E+07	3.47E+07	3.62E+07	3.12E+07	2.93E+07	1.00:0.93:0.93:0.97:0.83:0.78	3.57E+07	3.22E+07	1.00:0.90	40957	ARO2	Bifunctional chorismate synthase and flavin reductase; catalyzes the conversion of 5-enolpyruvylshikimate 3-phosphate (EPSP) to form chorismate, which is a precursor to aromatic amino acids; protein abundance increases in response to DNA replication stress
1534	TRUE	YGL150C	19.97	1.54	2	2		594261.6	754706.5	690733.8	1161674.8	1019757.2	941033.44	1.00:1.27:1.16:1.95:1.72:1.58	679900.6	1040821.8	1.00:1.53	171574	INO80	Nucleosome spacing factor; subunit of INO80 chromatin remodeling complex; involved in positioning and spacing of nucleosomes over most genes independently of transcription; promotes nucleosome shifts in 3' direction; regulates yeast stress tolerance and cell metabolism through modulating nitrogen catabolite repression
1701	TRUE	YGL153W	7.36	14.62	3	3		4563570.5	4700134.5	4012703.2	5256894.5	4575144.5	4849657.5	1.00:1.03:0.88:1.15:1.00:1.06	4425469.5	4893899	1.00:1.11	38539	PEX14	Central component of the peroxisomal importomer complex; peroxisomal protein import machinery docking complex component; interacts with both PTS1 (Pex5p) and PTS2 (Pex7p) peroxisomal matrix protein signal recognition factors and membrane receptor Pex13p
1411	TRUE	YGL156W	8.12	3.23	3	3		917138	1014339.8	837905.9	1052987.1	967259.44	1244229.1	1.00:1.11:0.91:1.15:1.05:1.36	923127.94	1088158.5	1.00:1.18	124618	AMS1	Vacuolar alpha mannosidase; involved in free oligosaccharide (fOS) degradation; upregulated under glucose starvation; targeted to vacuole via CVT pathway and AP-3 pathway
406	TRUE	YGL157W	19.47	48.56	12	11	Carbamidomethylation, Oxidation (M)	2.07E+07	2.21E+07	2.20E+07	2.49E+07	2.45E+07	2.35E+07	1.00:1.07:1.06:1.20:1.18:1.13	2.16E+07	2.43E+07	1.00:1.13	38202	ARI1	NADPH-dependent aldehyde reductase; utilizes aromatic and alophatic aldehyde substrates; member of the short-chain dehydrogenase/reductase superfamily
2782	TRUE	YGL160W	6.27	2.45	1	1		238240.33	513731.66	411035.6	408737.16	546139.5	748489.4	1.00:2.16:1.73:1.72:2.29:3.14	387669.2	567788.7	1.00:1.46	65959	AIM14	NADPH oxidase localized to the perinuclear ER; produces superoxide from NADPH; overexpression causes MCA1 dependent apoptosis; likely involved in superoxide-mediated regulation of the actin cytoskeleton; member of a conserved superfamily of NADPH oxidases (NOX enzymes); has similarity to iron/copper reductases (FRE1-8), particularly Fre8p
1665	TRUE	YGL164C	4.65	6.8	3	3		1600629.2	2360972.2	2295353	3148459.8	2128930.8	2269508	1.00:1.48:1.43:1.97:1.33:1.42	2085651.5	2515632.8	1.00:1.21	50415	YRB30	RanGTP-binding protein; inhibits RanGAP1 (Rna1p)-mediated GTP hydrolysis of RanGTP (Gsp1p); shares similarity to proteins in other fungi but not in higher eukaryotes
408	TRUE	YGL167C	1.93	19.77	14	14	Carbamidomethylation, Oxidation (M)	9489375	1.05E+07	9697122	9871140	9492889	9820803	1.00:1.11:1.02:1.04:1.00:1.03	9904463	9728278	1.00:0.98	104690	PMR1	High affinity Ca2+/Mn2+ P-type ATPase; required for Ca2+ and Mn2+ transport into Golgi; involved in Ca2+ dependent protein sorting, processing; D53A mutant (Mn2+ transporting) is rapamycin sensitive, Q783A mutant (Ca2+ transporting) is rapamycin resistant; Mn2+ transport into Golgi lumen required for rapamycin sensitivity; mutations in human homolog ATP2C1 cause acantholytic skin condition Hailey…
2377	TRUE	YGL169W	0.65	11.01	2	2		248885.9	872865.4	265439	891784.56	131016.266	745716.5	1.00:3.51:1.07:3.58:0.53:3.00	462396.75	589505.75	1.00:1.27	46657	SUA5	Protein involved in threonylcarbamoyl adenosine biosynthesis; Sua5p and Qri7p are necessary and sufficient for RNA t6A modification in vitro; null mutant lacks N6-threonylcarbamoyl adenosine (t6A) modification in the anticodon loop of ANN-decoding tRNA; member of conserved YrdC/Sua5 family; binds single-stranded telomeric DNA and null mutant has abnormal telomere length
1173	TRUE	YGL171W	6.71	7.43	5	5	Carbamidomethylation	2645746.8	1807044.6	1904708.2	1692356	1849171.6	1686092.6	1.00:0.68:0.72:0.64:0.70:0.64	2119166.5	1742540	1.00:0.82	63772	ROK1	RNA-dependent ATPase; involved in pre-rRNA processing at sites A0, A1, and A2, and in control of cell cycle progression; contains two upstream open reading frames (uORFs) in 5' untranslated region which regulate translation
2275	TRUE	YGL172W	0.13	1.48	1	1		397677.25	342759.4	379282.38	432337.06	353129.1	342074.3	1.00:0.86:0.95:1.09:0.89:0.86	373239.7	375846.8	1.00:1.01	49261	NUP49	FG-nucleoporin component of central core of the nuclear pore complex; contributes directly to nucleocytoplasmic transport and maintenance of the nuclear pore complex (NPC) permeability barrier; found in stable complex with Nic96p and two other FG-nucleoproteins (Nsp1p and Nup57p)
61	TRUE	YGL173C	6.57	29.04	36	36	Carbamidomethylation, Oxidation (M)	2.67E+07	1.69E+07	2.69E+07	2.69E+07	3.04E+07	2.95E+07	1.00:0.63:1.01:1.01:1.14:1.11	2.35E+07	2.90E+07	1.00:1.23	175579	XRN1	Evolutionarily-conserved 5'-3' exonuclease; deNADing enzyme that modulates mitochondrial NAD-capped RNA; component of cytoplasmic P-bodies involved in mRNA decay; positively regulates transcription initiation and elongation; involved in microtubule-mediated processes, filamentous growth, rRNA maturation, telomere maintenance, tRNA intron turnover; negative regulator of autophagy; activated by gly…
1579	TRUE	YGL181W	8.88	10.58	3	3		3134341.5	3051193.5	2833351.5	3616094.5	3053154.2	3425344.2	1.00:0.97:0.90:1.15:0.97:1.09	3006295.5	3364864.5	1.00:1.12	44526	GTS1	Protein involved in Arf3p regulation and in transcription regulation; localizes to the nucleus and to endocytic patches; contains an N-terminal Zn-finger and ArfGAP homology domain, a C-terminal glutamine-rich region, and a UBA (ubiquitin associated) domain; gts1 mutations affect budding, cell size, heat tolerance, sporulation, life span, ultradian rhythms, endocytosis; expression oscillates in a…
1604	TRUE	YGL184C	7.02	6.44	3	3		2547251.5	2382801	2639058	2583312.2	1947038.2	1428784.6	1.00:0.94:1.04:1.01:0.76:0.56	2523036.8	1986378.2	1.00:0.79	51947	STR3	Peroxisomal cystathionine beta-lyase; converts cystathionine into homocysteine; may be redox regulated by Gto1p; involved in the release of the aromatic thiol 3-mercaptohexanol during wine fermentation
2674	TRUE	YGL185C	15.77	3.68	1	1		175881.67	193381.75	139219.62	265887.03	388744.34	254133.3	1.00:1.10:0.79:1.51:2.21:1.44	169494.34	302921.56	1.00:1.79	43103		Putative protein with sequence similar to hydroxyacid dehydrogenases; green fluorescent protein (GFP)-fusion protein localizes to the cytoplasm
1512	TRUE	YGL187C	10.44	44.87	5	5	Carbamidomethylation	1.04E+07	1.18E+07	1.11E+07	1.72E+07	1.32E+07	1.23E+07	1.00:1.14:1.07:1.66:1.27:1.19	1.11E+07	1.43E+07	1.00:1.28	17261	COX4	Subunit IV of cytochrome c oxidase; the terminal member of the mitochondrial inner membrane electron transport chain; precursor N-terminal 25 residues are cleaved during mitochondrial import; phosphorylated; spermidine enhances translation
1897	TRUE	YGL189C	1.31	20	3	3		2.18E+08	1.85E+08	1.93E+08	1.90E+08	2.05E+08	1.88E+08	1.00:0.85:0.88:0.87:0.94:0.86	1.99E+08	1.94E+08	1.00:0.98	13624	RPS26A	Protein component of the small (40S) ribosomal subunit; homologous to mammalian ribosomal protein S26, no bacterial homolog; RPS26A has a paralog, RPS26B, that arose from the whole genome duplication; human homolog can partially complement an RPS26A, RPS26B double null mutant; mutations in the human gene are associated with Diamond-Blackfan anemia
1220	TRUE	YGL190C	9.84	9.3	5	5		1569804.9	2318006.5	1485435.8	2802779.5	2186300.8	2383981.2	1.00:1.48:0.95:1.79:1.39:1.52	1791082.4	2457687	1.00:1.37	59781	CDC55	Regulatory subunit B of protein phosphatase 2A (PP2A); Zds1p/2p-dependent localization to cytoplasm promotes mitotic entry; localization to nucleus prevents mitotic exit; required for correct nuclear division, chromosome segregation during achiasmate meiosis; maintains nucleolar sequestration of Cdc14p in early meiosis; limits formation of PP2A-Rts1p holocomplexes to ensure timely dissolution of …
7	TRUE	YGL195W	0.29	30.9	65	65	Carbamidomethylation, Oxidation (M)	1.29E+07	1.24E+07	2.37E+07	1.56E+07	1.75E+07	1.47E+07	1.00:0.96:1.84:1.21:1.35:1.14	1.63E+07	1.59E+07	1.00:0.97	296817	GCN1	Positive regulator of the Gcn2p kinase activity; forms a complex with Gcn20p; proposed to stimulate Gcn2p activation by an uncharged tRNA; suppresses frameshifting at stalled ribosomes
1974	TRUE	YGL196W	29.46	6.53	2	2	Carbamidomethylation	651750.06	724007.1	706357.1	909100.25	918181.6	897851.6	1.00:1.11:1.08:1.39:1.41:1.38	694038.1	908377.8	1.00:1.31	47947	DSD1	D-serine dehydratase (aka D-serine ammonia-lyase); converts D-serine to pyruvate and ammonia by a reaction dependent on pyridoxal 5'-phosphate and zinc; may play a role in D-serine detoxification; L-serine is not a substrate
2364	TRUE	YGL198W	4.06	5.08	1	1		677404.44	914926.56	803899	1047278.2	729693.6	977259.2	1.00:1.35:1.19:1.55:1.08:1.44	798743.3	918077	1.00:1.15	26114	YIP4	Protein that interacts with Rab GTPases; localized to late Golgi vesicles; computational analysis of large-scale protein-protein interaction data suggests a possible role in vesicle-mediated transport
1394	TRUE	YGL200C	34.17	32.84	5	5	Carbamidomethylation	1.62E+07	1.62E+07	1.64E+07	1.75E+07	1.78E+07	1.76E+07	1.00:1.00:1.01:1.08:1.10:1.08	1.63E+07	1.76E+07	1.00:1.08	23451	EMP24	Component of the p24 complex; role in misfolded protein quality control; binds to GPI anchor proteins and mediates their efficient transport from the ER to the Golgi; integral membrane protein that associates with endoplasmic reticulum-derived COPII-coated vesicles
1170	TRUE	YGL201C	0.47	3.73	4	4		3628275	3158015.5	3376373.8	3454826.8	3514811	3247313	1.00:0.87:0.93:0.95:0.97:0.90	3387554.8	3405650.2	1.00:1.01	113097	MCM6	Protein involved in DNA replication; component of the Mcm2-7 hexameric helicase complex that binds chromatin as a part of the pre-replicative complex; forms a subcomplex with Mcm4p and Mcm7p
218	TRUE	YGL202W	19.92	60.28	24	24	Carbamidomethylation, Oxidation (M)	5.86E+07	5.37E+07	5.52E+07	4.64E+07	4.95E+07	4.86E+07	1.00:0.92:0.94:0.79:0.84:0.83	5.58E+07	4.81E+07	1.00:0.86	56297	ARO8	Aromatic aminotransferase I; expression is regulated by general control of amino acid biosynthesis; involved with Aro9p in production of kynurenic acid to detoxify excess tryptophan
1479	TRUE	YGL203C	0.37	8.08	3	3	Oxidation (M)	1202137.8	1298536.6	1356858	1364315.5	1137217.6	1335623.8	1.00:1.08:1.13:1.13:0.95:1.11	1285844.1	1279052.2	1.00:0.99	82364	KEX1	Cell death protease essential for hypochlorite-induced apoptosis; involved in the processing of killer toxin and alpha factor precursor; cleaves Lys and Arg residues from the C-terminus of peptides and proteins
9	TRUE	YGL206C	5.33	48.49	60	60	Carbamidomethylation, Oxidation (M)	3.16E+07	3.26E+07	2.65E+07	3.26E+07	3.33E+07	3.20E+07	1.00:1.03:0.84:1.03:1.05:1.01	3.03E+07	3.26E+07	1.00:1.08	187353	CHC1	Clathrin heavy chain; subunit of the major coat protein involved in intracellular protein transport and endocytosis; the clathrin triskelion is a trimeric molecule composed of three heavy chains that radiate from a vertex and three light chains which bind noncovalently near the vertex of the triskelion; the light chain (CLC1) is thought to regulate function
141	TRUE	YGL207W	0.81	31.95	26	26	Carbamidomethylation, Oxidation (M)	1.20E+07	1.27E+07	1.22E+07	1.40E+07	1.17E+07	1.08E+07	1.00:1.06:1.02:1.17:0.98:0.90	1.23E+07	1.21E+07	1.00:0.99	118749	SPT16	Subunit of the heterodimeric FACT complex (Spt16p-Pob3p); FACT associates with chromatin via interaction with Nhp6Ap and Nhp6Bp, and reorganizes nucleosomes to facilitate access to DNA by RNA and DNA polymerases; specifically required for diauxic shift-induced H2B deposition onto rDNA genes; mutations cause reduced nucleosome occupancy over highly transcribed regions; coregulates transcription wi…
1019	TRUE	YGL210W	0.4	9.87	7	2		2037694.5	2000273.8	1961438	2311256.5	2042238.9	1743235.8	1.00:0.98:0.96:1.13:1.00:0.86	1999802	2032243.8	1.00:1.02	24639	YPT32	Rab family GTPase involved in the exocytic pathway; mediates intra-Golgi traffic or the budding of post-Golgi vesicles from the trans-Golgi; protein abundance increases in response to DNA replication stress; YPT32 has a paralog, YPT31, that arose from the whole genome duplication
2342	TRUE	YGL212W	5.59	6.31	1	1		328439.78	344560.3	365788	362706.1	359911.38	569177.25	1.00:1.05:1.11:1.10:1.10:1.73	346262.7	430598.25	1.00:1.24	36830	VAM7	Vacuolar membrane protein and Qc class t-SNARE; functions as a SNAP receptor; involved with Vam3p in vacuolar protein trafficking; has an N-terminal PX domain (phosphoinositide-binding module) that binds both PtdIns-3-P and phosphatidic acid, and mediates membrane binding; localizes to both the vacuolar membrane and the phagophore assembly site; SNAP-25 homolog; protein abundance increases in res…
2244	TRUE	YGL213C	2.18	4.52	2	2		3003311.8	3216205.2	2806108	2969139	2902993.5	2940772	1.00:1.07:0.93:0.99:0.97:0.98	3008541.5	2937635	1.00:0.98	44351	SKI8	Ski complex component and WD-repeat protein; mediates 3'-5' RNA degradation by the cytoplasmic exosome; also required for meiotic double-strand break recombination; null mutants have superkiller phenotype
699	TRUE	YGL221C	0.34	55.36	12	12	Carbamidomethylation, Oxidation (M)	9979775	7981308	8336506	1.23E+07	6791743	7478518	1.00:0.80:0.84:1.23:0.68:0.75	8765863	8864240	1.00:1.01	32007	NIF3	Protein of unknown function; the authentic, non-tagged protein is detected in highly purified mitochondria in high-throughput studies
2286	TRUE	YGL224C	0.84	4.27	1	1		547060.75	454466.8	332041.66	643926.5	369306.4	283842.12	1.00:0.83:0.61:1.18:0.68:0.52	444523.06	432358.34	1.00:0.97	32088	SDT1	Pyrimidine nucleotidase; responsible for production of nicotinamide riboside and nicotinic acid riboside; overexpression suppresses the 6-AU sensitivity of transcription elongation factor S-II, as well as resistance to other pyrimidine derivatives; SDT1 has a paralog, PHM8, that arose from the whole genome duplication
[truncated: 1,660 more rows]
